# Supplementary material for: Crystal structure and mol­ecular docking study of (E)-2-{[(E)-2-hy­droxy-5-methyl­benzyl­idene]hydrazinyl­idene}-1,2-di­phenyl­ethan-1-one
Source: Acta Crystallogr E Crystallogr Commun. 2021 May 28;77(Pt 6):658–62. doi: 10.1107/S2056989021005442 (PMC8183453; doi:10.1107/S2056989021005442)
Supplement: Supplementary file 1 [file e-77-00658-sup1.cif]

##############################################################################
#                                                                            #
# This CIF contains the data in a paper accepted for publication in          #
# Acta Crystallographica Section E. It conforms to the requirements of       #
# Notes for Authors for Acta Crystallographica Section E, and has been       #
# peer reviewed under the auspices of the IUCr Commission on Journals.       #
#                                                                            #
# Full details of the Crystallographic Information File format               #
# are given in the paper "The Crystallographic Information File (CIF):       #
# a New Standard Archive File for Crystallography" by S. R. Hall, F. H.      #
# Allen and I. D. Brown [Acta Cryst. (1991), A47, 655-685].                  #
#                                                                            #
# The current version of the core CIF dictionary is obtainable from          #
# ftp://ftp.iucr.org/pub/cif_core.dic.                                       #
#                                                                            #
# Software is freely available for graphical display of the structure(s)     #
# in this CIF. For information consult the CIF software page                 #
# http://www.iucr.org/resources/cif/software.                                #
#                                                                            #
# This file may be used for bona fide research purposes within the           #
# scientific community so long as proper attribution is given to the journal # 
# article from which it was obtained.                                        #
#                                                                            #
##############################################################################
data_I
_audit_creation_method     'SHELXL-2018/3'
_journal_date_recd_electronic     2021-05-17
_journal_date_accepted     2021-05-24
_journal_name_full     'Acta Crystallographica, Section E'
_journal_year     2021
_journal_volume     77
_journal_issue      6
_journal_page_first     658
_journal_page_last     662
_journal_paper_category     GO
_journal_paper_doi     10.1107/S2056989021005442
_journal_coeditor_code     YK2152
_publ_contact_author_name     'Samir Osman Muhammed Alasbahy'
_publ_contact_author_address
;
Ibb University, Science College, Department of Physics, Ibb, Yemen
;
_publ_contact_author_email     'sevgi.kansiz@samsun.edu.tr, samirbas@gmail.com'
_publ_contact_author_fax     '00967733220248 '
_publ_contact_author_phone     '00967733220248 '
_publ_section_title
;\
Crystal structure and molecular docking study of
(<i>E</i>)-2-{[(<i>E</i>)-2-hydroxy-5-methylbenzylidene]hydrazinylidene}-1,2-\
diphenylethan-1-one
;
loop_
    _publ_author_name
    _publ_author_footnote
    _publ_author_address
    'Kansiz, Sevgi' .
;
Samsun University, Faculty of Engineering, Department of Fundamental Sciences,
55420, Samsun, Turkey
;
    'Tatlidil, Digdem' .
;
Ondokuz May\?is University, Faculty of Arts and Sciences,
Department of Chemistry,
55139, Samsun, Turkey
;
    'Dege, Necmi' .
;
Ondokuz May\?is University, Faculty of Arts and Sciences,
Department of Physics,
55139, Samsun, Turkey
;
    'Aktas, Feyzi Alkim' .
;
Samsun University, Faculty of Engineering, Biomedical Engineering, 55420,
Samsun, Turkey
;
    'Al-Asbahy, Samir Osman Mohammed' .
;
Ibb University, Science College, Department of Physics, Ibb, Yemen
Aljanad University for Science & Technology, Engineering College, Taiz, Yemen
;
    'Alaman Agar, Aysen' .
;
Ondokuz May\?is University, Faculty of Arts and Sciences,
Department of Chemistry,
55139, Samsun, Turkey
;
_publ_section_synopsis
;
The title compound, C~22~H~18~N~2~O~2~, is a Schiff base that exists in the
phenol--imine tautomeric form and adopts an <i>E</i> configuration. The
molecular structure is stabilized by an O---H...N hydrogen bond, forming an
<i>S</i>(6) ring motif.
;
_chemical_name_systematic
;\
(<i>E</i>)-2-{[(<i>E</i>)-2-Hydroxy-5-methylbenzylidene]hydrazinylidene}-1,2-\
diphenylethan-1-one
;
_chemical_name_common     ?
_chemical_formula_moiety     'C22 H18 N2 O2'
_chemical_formula_sum     'C22 H18 N2 O2'
_chemical_formula_weight     342.38
_chemical_melting_point     ?
_space_group_crystal_system     monoclinic
_space_group_name_H-M_alt     'P 21/c'
_space_group_name_Hall     '-P 2ybc'
loop_
    _space_group_symop_operation_xyz
    'x, y, z'
    '-x, y+1/2, -z+1/2'
    '-x, -y, -z'
    'x, -y-1/2, z-1/2'
_cell_length_a     7.4089(6)
_cell_length_b     11.4544(14)
_cell_length_c     21.9491(17)
_cell_angle_alpha     90
_cell_angle_beta     97.814(6)
_cell_angle_gamma     90
_cell_volume     1845.4(3)
_cell_formula_units_Z     4
_cell_measurement_reflns_used     7807
_cell_measurement_theta_min     1.78
_cell_measurement_theta_max     29.14
_cell_measurement_temperature     296(2)
_exptl_crystal_description     'prism'
_exptl_crystal_colour     'orange'
_exptl_crystal_size_max     0.710
_exptl_crystal_size_mid     0.490
_exptl_crystal_size_min     0.210
_exptl_crystal_density_diffrn     1.232
_exptl_crystal_density_meas     ?
_exptl_crystal_density_method     ?
_exptl_crystal_F_000     720
_exptl_absorpt_coefficient_mu     0.080
_exptl_absorpt_correction_type     integration
_exptl_absorpt_process_details
;
(X-RED32; Stoe & Cie, 2002)
;
_exptl_absorpt_correction_T_min     0.9521
_exptl_absorpt_correction_T_max     0.9870
_diffrn_ambient_temperature     296(2)
_diffrn_source     'sealed X-ray tube, 12 x 0.4 mm long-fine focus'
_diffrn_source_power     2.25
_diffrn_source_voltage     50
_diffrn_source_current     45
_diffrn_radiation_type     'Mo K\a'
_diffrn_radiation_wavelength     0.71073
_diffrn_radiation_monochromator     'plane graphite'
_diffrn_measurement_device_type     'Stoe IPDS 2'
_diffrn_measurement_device     '2-circle goniometer'
_diffrn_measurement_method     'rotation method'
_diffrn_detector     'image plate (34 cm diameter)'
_diffrn_detector_area_resol_mean     6.67
_diffrn_reflns_number     8376
_diffrn_reflns_av_R_equivalents     0.0374
_diffrn_reflns_av_unetI/netI     0.0426
_diffrn_reflns_theta_min     1.873
_diffrn_reflns_theta_max     25.049
_diffrn_reflns_theta_full     25.049
_diffrn_measured_fraction_theta_max     0.998
_diffrn_measured_fraction_theta_full     0.998
_diffrn_reflns_limit_h_min     -7
_diffrn_reflns_limit_h_max     8
_diffrn_reflns_limit_k_min     -13
_diffrn_reflns_limit_k_max     12
_diffrn_reflns_limit_l_min     -26
_diffrn_reflns_limit_l_max     26
_refine_special_details     ?
_reflns_number_total     3262
_reflns_number_gt     1801
_reflns_threshold_expression     'I > 2\s(I)'
_refine_ls_structure_factor_coef     Fsqd
_refine_ls_matrix_type     full
_refine_ls_R_factor_all     0.1300
_refine_ls_R_factor_gt     0.0847
_refine_ls_wR_factor_gt     0.2593
_refine_ls_wR_factor_ref     0.2869
_refine_ls_goodness_of_fit_ref     1.114
_refine_ls_restrained_S_all     1.224
_refine_ls_number_reflns     3262
_refine_ls_number_parameters     237
_refine_ls_number_restraints     84
_refine_ls_hydrogen_treatment     constr
_refine_ls_weighting_scheme     calc
_refine_ls_weighting_details
              'w=1/[\s^2^(Fo^2^)+(0.1388P)^2^+0.7696P] where P=(Fo^2^+2Fc^2^)/3'
_atom_sites_solution_hydrogens     geom
_atom_sites_solution_primary     ?
_atom_sites_solution_secondary     ?
_refine_ls_shift/su_max     0.000
_refine_ls_shift/su_mean     0.000
_refine_diff_density_max     0.497
_refine_diff_density_min     -0.449
_refine_ls_extinction_method     none
_refine_ls_extinction_coef     .
loop_
    _atom_type_symbol
    _atom_type_description
    _atom_type_scat_dispersion_real
    _atom_type_scat_dispersion_imag
    _atom_type_scat_source
    'C' 'C' 0.0033 0.0016
                         'International Tables Vol C Tables 4.2.6.8 and 6.1.1.4'
    'H' 'H' 0.0000 0.0000
                         'International Tables Vol C Tables 4.2.6.8 and 6.1.1.4'
    'N' 'N' 0.0061 0.0033
                         'International Tables Vol C Tables 4.2.6.8 and 6.1.1.4'
    'O' 'O' 0.0106 0.0060
                         'International Tables Vol C Tables 4.2.6.8 and 6.1.1.4'
_computing_data_collection
;
X-AREA (Stoe & Cie, 2002)
;
_computing_cell_refinement
;
X-AREA (Stoe & Cie, 2002)
;
_computing_data_reduction
;
X-RED (Stoe & Cie, 2002)
;
_computing_structure_solution
;
<i>SHELXT2018/3</i> (Sheldrick, 2015a)
;
_computing_structure_refinement
;
<i>SHELXL2018/3</i> (Sheldrick, 2015b)
;
_computing_molecular_graphics
;
PLATON (Spek, 2020)
;
_computing_publication_material
;
WinGX (Farrugia, 2012)
;
loop_
    _atom_site_type_symbol
    _atom_site_label
    _atom_site_fract_x
    _atom_site_fract_y
    _atom_site_fract_z
    _atom_site_U_iso_or_equiv
    _atom_site_adp_type
    _atom_site_calc_flag
    _atom_site_occupancy
    _atom_site_disorder_assembly
    _atom_site_disorder_group
    N N2 0.8073(5) 0.5988(3) 0.50905(13) 0.0632(9) Uani d 1 . .
    N N1 0.7264(5) 0.5098(3) 0.47015(13) 0.0650(9) Uani d 1 . .
    O O2 0.9055(6) 0.8135(3) 0.54443(14) 0.0968(12) Uani d 1 . .
    H H2 0.866243 0.762928 0.519659 0.145 Uiso calc 1 . .
    O O1 0.8305(6) 0.6961(4) 0.37321(16) 0.1135(14) Uani d 1 . .
    C C16 0.9521(5) 0.6438(4) 0.61058(16) 0.0587(10) Uani d 1 . .
    C C9 0.5718(5) 0.4721(4) 0.36834(16) 0.0604(10) Uani d 1 . .
    C C15 0.8727(5) 0.5634(4) 0.56320(16) 0.0605(10) Uani d 1 . .
    H H15 0.869084 0.484218 0.572232 0.073 Uiso calc 1 . .
    C C8 0.6674(5) 0.5488(3) 0.41603(16) 0.0587(10) Uani d 1 . .
    C C21 1.0127(6) 0.6008(4) 0.66984(15) 0.0647(11) Uani d 1 . .
    H H21 1.008655 0.520813 0.676726 0.078 Uiso calc 1 . .
    C C14 0.5475(6) 0.3537(4) 0.37911(18) 0.0701(12) Uani d 1 . .
    H H14 0.592287 0.321938 0.417175 0.084 Uiso calc 1 . .
    C C20 1.0782(6) 0.6731(5) 0.71822(17) 0.0722(12) Uani d 1 . .
    C C7 0.7011(7) 0.6748(4) 0.39951(17) 0.0729(12) Uani d 1 . .
    C C17 0.9626(6) 0.7633(4) 0.59982(19) 0.0704(12) Uani d 1 . .
    C C10 0.5008(6) 0.5172(4) 0.31111(17) 0.0740(12) Uani d 1 . .
    H H10 0.513452 0.596328 0.303221 0.089 Uiso calc 1 . .
    C C13 0.4574(7) 0.2826(4) 0.3337(2) 0.0806(13) Uani d 1 . .
    H H13 0.442179 0.203596 0.341196 0.097 Uiso calc 1 . .
    C C12 0.3900(7) 0.3298(5) 0.2771(2) 0.0809(14) Uani d 1 . .
    H H12 0.329630 0.282317 0.246532 0.097 Uiso calc 1 . .
    C C19 1.0877(7) 0.7906(5) 0.7057(2) 0.0844(15) Uani d 1 . .
    H H19 1.134050 0.840615 0.737345 0.101 Uiso calc 1 . .
    C C11 0.4120(7) 0.4460(5) 0.26600(19) 0.0832(14) Uani d 1 . .
    H H11 0.366915 0.477135 0.227836 0.100 Uiso calc 1 . .
    C C18 1.0317(7) 0.8376(4) 0.6481(2) 0.0874(14) Uani d 1 . .
    H H18 1.039779 0.917581 0.641626 0.105 Uiso calc 1 . .
    C C22 1.1374(8) 0.6258(6) 0.78220(19) 0.0994(18) Uani d 1 . .
    H H22A 1.044825 0.641737 0.807719 0.149 Uiso calc 1 . .
    H H22B 1.249168 0.662613 0.799408 0.149 Uiso calc 1 . .
    H H22C 1.155645 0.543006 0.780046 0.149 Uiso calc 1 . .
    C C3 0.3300(11) 0.9322(6) 0.4407(3) 0.1213(13) Uani d 1 . .
    H H3 0.245666 0.989489 0.447121 0.146 Uiso calc 1 . .
    C C2 0.2919(10) 0.8188(5) 0.4544(3) 0.1180(12) Uani d 1 . .
    H H2A 0.188797 0.799054 0.472040 0.142 Uiso calc 1 . .
    C C6 0.5724(10) 0.7645(5) 0.4144(2) 0.1031(12) Uani d 1 . .
    C C1 0.4177(10) 0.7334(5) 0.4404(2) 0.1081(12) Uani d 1 . .
    H H1 0.396996 0.655268 0.448600 0.130 Uiso calc 1 . .
    C C5 0.6069(10) 0.8824(5) 0.4039(2) 0.1137(12) Uani d 1 . .
    H H5 0.710653 0.905524 0.387565 0.136 Uiso calc 1 . .
    C C4 0.4790(11) 0.9644(6) 0.4189(2) 0.1204(13) Uani d 1 . .
    H H4 0.500278 1.043459 0.413196 0.144 Uiso calc 1 . .
loop_
    _atom_site_aniso_label
    _atom_site_aniso_U_11
    _atom_site_aniso_U_22
    _atom_site_aniso_U_33
    _atom_site_aniso_U_12
    _atom_site_aniso_U_13
    _atom_site_aniso_U_23
    N2 0.066(2) 0.068(2) 0.0531(17) 0.0089(17) -0.0017(14) -0.0065(15)
    N1 0.073(2) 0.069(2) 0.0499(17) 0.0104(17) -0.0016(15) -0.0052(15)
    O2 0.137(3) 0.0681(19) 0.076(2) 0.010(2) -0.0158(19) 0.0019(16)
    O1 0.123(3) 0.137(3) 0.086(2) -0.046(3) 0.033(2) 0.010(2)
    C16 0.054(2) 0.070(3) 0.0515(19) 0.0107(19) 0.0062(16) -0.0051(17)
    C9 0.054(2) 0.076(3) 0.0511(19) 0.007(2) 0.0080(16) -0.0057(18)
    C15 0.059(2) 0.067(2) 0.055(2) 0.0119(19) 0.0068(17) -0.0041(17)
    C8 0.055(2) 0.071(3) 0.0500(19) 0.0077(19) 0.0063(16) 0.0002(17)
    C21 0.061(3) 0.083(3) 0.050(2) 0.001(2) 0.0076(17) -0.0030(18)
    C14 0.077(3) 0.073(3) 0.058(2) 0.006(2) 0.004(2) -0.002(2)
    C20 0.058(3) 0.103(4) 0.054(2) 0.003(2) 0.0051(18) -0.011(2)
    C7 0.084(3) 0.085(3) 0.047(2) -0.020(3) 0.001(2) 0.0051(19)
    C17 0.078(3) 0.070(3) 0.061(2) 0.012(2) 0.000(2) -0.007(2)
    C10 0.087(3) 0.082(3) 0.051(2) 0.003(2) 0.0026(19) -0.003(2)
    C13 0.083(3) 0.076(3) 0.082(3) 0.002(2) 0.010(2) -0.016(2)
    C12 0.073(3) 0.101(4) 0.068(3) 0.006(3) 0.003(2) -0.029(3)
    C19 0.077(3) 0.105(4) 0.068(3) -0.005(3) -0.001(2) -0.026(3)
    C11 0.087(4) 0.105(4) 0.054(2) 0.008(3) -0.002(2) -0.009(2)
    C18 0.098(4) 0.074(3) 0.087(3) 0.001(3) 0.001(3) -0.016(2)
    C22 0.097(4) 0.147(5) 0.052(2) -0.010(3) 0.000(2) -0.007(3)
    C3 0.163(3) 0.104(2) 0.0846(19) 0.038(2) -0.0283(19) -0.0113(17)
    C2 0.157(3) 0.105(2) 0.0817(18) 0.036(2) -0.0232(18) -0.0129(17)
    C6 0.153(3) 0.0836(19) 0.0617(17) 0.024(2) -0.0240(17) -0.0021(16)
    C1 0.150(3) 0.0933(19) 0.0707(18) 0.033(2) -0.0220(18) -0.0100(16)
    C5 0.165(3) 0.0914(19) 0.0731(18) 0.022(2) -0.0253(18) 0.0004(16)
    C4 0.169(3) 0.097(2) 0.0819(19) 0.028(2) -0.0292(19) -0.0017(17)
_geom_special_details
;
 All esds (except the esd in the dihedral angle between two l.s. planes)
 are estimated using the full covariance matrix.  The cell esds are taken
 into account individually in the estimation of esds in distances, angles
 and torsion angles; correlations between esds in cell parameters are only
 used when they are defined by crystal symmetry.  An approximate (isotropic)
 treatment of cell esds is used for estimating esds involving l.s. planes.
;
loop_
    _geom_bond_atom_site_label_1
    _geom_bond_atom_site_label_2
    _geom_bond_site_symmetry_2
    _geom_bond_distance
    _geom_bond_publ_flag
    N2 C15 . 1.287(5) ?
    N2 N1 . 1.411(4) ?
    N1 C8 . 1.289(4) ?
    O2 C17 . 1.359(5) ?
    O2 H2 . 0.8200 ?
    O1 C7 . 1.209(5) ?
    C16 C17 . 1.393(6) ?
    C16 C21 . 1.406(5) ?
    C16 C15 . 1.452(5) ?
    C9 C14 . 1.393(6) ?
    C9 C10 . 1.393(5) ?
    C9 C8 . 1.472(5) ?
    C15 H15 . 0.9300 ?
    C8 C7 . 1.518(6) ?
    C21 C20 . 1.382(6) ?
    C21 H21 . 0.9300 ?
    C14 C13 . 1.386(6) ?
    C14 H14 . 0.9300 ?
    C20 C19 . 1.377(7) ?
    C20 C22 . 1.514(6) ?
    C7 C6 . 1.469(7) ?
    C17 C18 . 1.402(6) ?
    C10 C11 . 1.379(6) ?
    C10 H10 . 0.9300 ?
    C13 C12 . 1.384(6) ?
    C13 H13 . 0.9300 ?
    C12 C11 . 1.366(7) ?
    C12 H12 . 0.9300 ?
    C19 C18 . 1.384(7) ?
    C19 H19 . 0.9300 ?
    C11 H11 . 0.9300 ?
    C18 H18 . 0.9300 ?
    C22 H22A . 0.9600 ?
    C22 H22B . 0.9600 ?
    C22 H22C . 0.9600 ?
    C3 C4 . 1.314(9) ?
    C3 C2 . 1.372(9) ?
    C3 H3 . 0.9300 ?
    C2 C1 . 1.413(8) ?
    C2 H2A . 0.9300 ?
    C6 C1 . 1.393(9) ?
    C6 C5 . 1.399(8) ?
    C1 H1 . 0.9300 ?
    C5 C4 . 1.405(9) ?
    C5 H5 . 0.9300 ?
    C4 H4 . 0.9300 ?
loop_
    _geom_angle_atom_site_label_1
    _geom_angle_atom_site_label_2
    _geom_angle_atom_site_label_3
    _geom_angle_site_symmetry_1
    _geom_angle_site_symmetry_3
    _geom_angle
    _geom_angle_publ_flag
    C15 N2 N1 . . 114.0(3) ?
    C8 N1 N2 . . 111.7(3) ?
    C17 O2 H2 . . 109.5 ?
    C17 C16 C21 . . 118.9(4) ?
    C17 C16 C15 . . 121.9(3) ?
    C21 C16 C15 . . 119.2(4) ?
    C14 C9 C10 . . 118.2(4) ?
    C14 C9 C8 . . 121.4(3) ?
    C10 C9 C8 . . 120.4(4) ?
    N2 C15 C16 . . 121.8(4) ?
    N2 C15 H15 . . 119.1 ?
    C16 C15 H15 . . 119.1 ?
    N1 C8 C9 . . 121.2(4) ?
    N1 C8 C7 . . 120.3(3) ?
    C9 C8 C7 . . 118.5(3) ?
    C20 C21 C16 . . 122.4(4) ?
    C20 C21 H21 . . 118.8 ?
    C16 C21 H21 . . 118.8 ?
    C13 C14 C9 . . 120.7(4) ?
    C13 C14 H14 . . 119.7 ?
    C9 C14 H14 . . 119.7 ?
    C19 C20 C21 . . 117.0(4) ?
    C19 C20 C22 . . 121.3(4) ?
    C21 C20 C22 . . 121.7(5) ?
    O1 C7 C6 . . 123.2(5) ?
    O1 C7 C8 . . 118.2(5) ?
    C6 C7 C8 . . 118.6(4) ?
    O2 C17 C16 . . 123.4(4) ?
    O2 C17 C18 . . 117.2(4) ?
    C16 C17 C18 . . 119.5(4) ?
    C11 C10 C9 . . 120.9(5) ?
    C11 C10 H10 . . 119.6 ?
    C9 C10 H10 . . 119.6 ?
    C12 C13 C14 . . 119.7(5) ?
    C12 C13 H13 . . 120.1 ?
    C14 C13 H13 . . 120.1 ?
    C11 C12 C13 . . 120.2(4) ?
    C11 C12 H12 . . 119.9 ?
    C13 C12 H12 . . 119.9 ?
    C20 C19 C18 . . 123.1(4) ?
    C20 C19 H19 . . 118.5 ?
    C18 C19 H19 . . 118.5 ?
    C12 C11 C10 . . 120.3(4) ?
    C12 C11 H11 . . 119.8 ?
    C10 C11 H11 . . 119.8 ?
    C19 C18 C17 . . 119.1(5) ?
    C19 C18 H18 . . 120.4 ?
    C17 C18 H18 . . 120.4 ?
    C20 C22 H22A . . 109.5 ?
    C20 C22 H22B . . 109.5 ?
    H22A C22 H22B . . 109.5 ?
    C20 C22 H22C . . 109.5 ?
    H22A C22 H22C . . 109.5 ?
    H22B C22 H22C . . 109.5 ?
    C4 C3 C2 . . 123.6(7) ?
    C4 C3 H3 . . 118.2 ?
    C2 C3 H3 . . 118.2 ?
    C3 C2 C1 . . 116.5(7) ?
    C3 C2 H2A . . 121.8 ?
    C1 C2 H2A . . 121.8 ?
    C1 C6 C5 . . 119.6(6) ?
    C1 C6 C7 . . 120.5(5) ?
    C5 C6 C7 . . 119.9(7) ?
    C6 C1 C2 . . 121.0(6) ?
    C6 C1 H1 . . 119.5 ?
    C2 C1 H1 . . 119.5 ?
    C6 C5 C4 . . 117.6(7) ?
    C6 C5 H5 . . 121.2 ?
    C4 C5 H5 . . 121.2 ?
    C3 C4 C5 . . 121.6(7) ?
    C3 C4 H4 . . 119.2 ?
    C5 C4 H4 . . 119.2 ?
loop_
    _geom_torsion_atom_site_label_1
    _geom_torsion_atom_site_label_2
    _geom_torsion_atom_site_label_3
    _geom_torsion_atom_site_label_4
    _geom_torsion_site_symmetry_1
    _geom_torsion_site_symmetry_2
    _geom_torsion_site_symmetry_3
    _geom_torsion_site_symmetry_4
    _geom_torsion
    _geom_torsion_publ_flag
    C15 N2 N1 C8 . . . . -178.3(3) ?
    N1 N2 C15 C16 . . . . -176.5(3) ?
    C17 C16 C15 N2 . . . . -0.4(6) ?
    C21 C16 C15 N2 . . . . 176.7(4) ?
    N2 N1 C8 C9 . . . . -177.8(3) ?
    N2 N1 C8 C7 . . . . 4.3(5) ?
    C14 C9 C8 N1 . . . . -2.4(6) ?
    C10 C9 C8 N1 . . . . 176.7(4) ?
    C14 C9 C8 C7 . . . . 175.5(4) ?
    C10 C9 C8 C7 . . . . -5.3(6) ?
    C17 C16 C21 C20 . . . . 1.7(6) ?
    C15 C16 C21 C20 . . . . -175.5(4) ?
    C10 C9 C14 C13 . . . . 0.9(6) ?
    C8 C9 C14 C13 . . . . -179.9(4) ?
    C16 C21 C20 C19 . . . . -2.1(6) ?
    C16 C21 C20 C22 . . . . 178.0(4) ?
    N1 C8 C7 O1 . . . . 96.0(5) ?
    C9 C8 C7 O1 . . . . -81.9(5) ?
    N1 C8 C7 C6 . . . . -85.9(5) ?
    C9 C8 C7 C6 . . . . 96.2(4) ?
    C21 C16 C17 O2 . . . . -179.2(4) ?
    C15 C16 C17 O2 . . . . -2.1(7) ?
    C21 C16 C17 C18 . . . . -0.5(6) ?
    C15 C16 C17 C18 . . . . 176.6(4) ?
    C14 C9 C10 C11 . . . . -1.2(6) ?
    C8 C9 C10 C11 . . . . 179.6(4) ?
    C9 C14 C13 C12 . . . . -0.3(7) ?
    C14 C13 C12 C11 . . . . -0.1(7) ?
    C21 C20 C19 C18 . . . . 1.5(7) ?
    C22 C20 C19 C18 . . . . -178.7(5) ?
    C13 C12 C11 C10 . . . . -0.2(7) ?
    C9 C10 C11 C12 . . . . 0.9(7) ?
    C20 C19 C18 C17 . . . . -0.4(8) ?
    O2 C17 C18 C19 . . . . 178.6(4) ?
    C16 C17 C18 C19 . . . . -0.1(7) ?
    C4 C3 C2 C1 . . . . -3.8(8) ?
    O1 C7 C6 C1 . . . . 174.8(4) ?
    C8 C7 C6 C1 . . . . -3.2(6) ?
    O1 C7 C6 C5 . . . . -6.6(7) ?
    C8 C7 C6 C5 . . . . 175.3(4) ?
    C5 C6 C1 C2 . . . . 2.1(7) ?
    C7 C6 C1 C2 . . . . -179.4(4) ?
    C3 C2 C1 C6 . . . . 0.5(7) ?
    C1 C6 C5 C4 . . . . -1.6(7) ?
    C7 C6 C5 C4 . . . . 179.9(4) ?
    C2 C3 C4 C5 . . . . 4.4(9) ?
    C6 C5 C4 C3 . . . . -1.5(8) ?
loop_
    _geom_hbond_atom_site_label_D
    _geom_hbond_atom_site_label_H
    _geom_hbond_atom_site_label_A
    _geom_hbond_site_symmetry_A
    _geom_hbond_distance_DH
    _geom_hbond_distance_HA
    _geom_hbond_distance_DA
    _geom_hbond_angle_DHA
    _geom_hbond_publ_flag
    O2 H2 N2 . 0.82 1.94 2.650(5) 145.0 yes
    C3 H3 O2 3_676 0.93 2.54 3.434(8) 162.0 yes
_shelx_space_group_comment
;
The symmetry employed for this shelxl refinement is uniquely defined
by the following loop, which should always be used as a source of
symmetry information in preference to the above space-group names.
They are only intended as comments.
;
_shelx_estimated_absorpt_T_min     ?
_shelx_estimated_absorpt_T_max     ?
_shelx_hkl_file
;
   1   0   0  204.09    7.30   0
  -1   0   0  241.02    7.15   0
   2   0   0 2200.45   15.65   0
   3   0   0    0.28    1.78   0
   4   0   0   32.13    2.34   0
   5   0   0   -0.07    2.00   0
   6   0   0    8.40    2.66   0
   7   0   0   10.28    3.74   0
   7   0   0   10.97    3.73   0
  -1   1   0  633.91    6.97   0
   1  -1   0  599.10    7.10   0
   2  -1   0   16.71    1.92   0
   3  -1   0    7.85    1.54   0
   4  -1   0   27.91    1.84   0
   5  -1   0    8.54    1.89   0
   6  -1   0    5.75    2.06   0
   7  -1   0    7.29    2.23   0
   8  -1   0    1.44    2.96   0
   8  -1   0    1.50    2.88   0
   0  -2   0  506.77    5.91   0
  -1  -2   0 1193.05   10.60   0
   1  -2   0 1209.45    7.78   0
   2  -2   0  234.69    3.39   0
  -2  -2   0  230.12    6.89   0
   3  -2   0    1.01    1.40   0
   4  -2   0   19.44    1.87   0
   5  -2   0   -0.56    1.91   0
   6  -2   0   10.15    2.01   0
   7  -2   0    4.96    2.05   0
   8  -2   0    2.61    2.24   0
   9  -2   0    0.65    3.00   0
   9  -2   0    0.58    2.91   0
  -1  -3   0   42.13    2.19   0
   1  -3   0   41.58    1.60   0
   2  -3   0    0.05    1.49   0
  -2  -3   0   -0.09    1.92   0
   3  -3   0   28.01    1.74   0
  -3  -3   0   28.93    3.54   0
  -3  -3   0   37.03    3.66   0
   4  -3   0    4.06    1.53   0
   5  -3   0   22.40    1.70   0
   6  -3   0   -0.44    1.62   0
   7  -3   0    4.05    2.12   0
   8  -3   0    0.96    1.86   0
   9  -3   0    1.02    2.63   0
   0  -4   0   71.68    2.17   0
  -1  -4   0 1018.18    6.26   0
   1  -4   0  988.36    5.39   0
  -2  -4   0   16.82    1.70   0
   2  -4   0   17.16    1.62   0
  -3  -4   0   26.82    2.29   0
   3  -4   0   27.94    1.72   0
   4  -4   0    5.92    1.51   0
   5  -4   0    4.64    1.47   0
   6  -4   0   11.35    1.57   0
   7  -4   0    1.22    2.09   0
   8  -4   0    0.13    1.85   0
   9  -4   0    0.41    2.08   0
   1  -5   0   48.78    1.80   0
  -1  -5   0   50.55    1.93   0
  -2  -5   0    8.42    1.48   0
   2  -5   0    8.07    1.45   0
   3  -5   0    9.28    1.48   0
  -3  -5   0    7.14    1.57   0
   4  -5   0    0.11    1.45   0
  -4  -5   0    0.24    2.27   0
  -4  -5   0    0.50    2.01   0
   5  -5   0    0.34    1.48   0
   6  -5   0    3.08    1.60   0
   7  -5   0    1.38    1.83   0
   8  -5   0    1.73    1.96   0
   9  -5   0    0.08    2.63   0
   0  -6   0  162.00    2.16   0
  -1  -6   0    0.75    1.48   0
   1  -6   0    1.15    1.43   0
  -2  -6   0    5.45    1.40   0
   2  -6   0    5.56    1.01   0
   3  -6   0    9.84    1.48   0
  -3  -6   0   10.14    1.90   0
  -4  -6   0    0.80    2.06   0
   4  -6   0    0.82    1.09   0
   5  -6   0   36.24    1.88   0
   6  -6   0    2.77    1.67   0
   7  -6   0    0.88    1.80   0
   8  -6   0   -1.04    2.05   0
   9  -6   0    2.49    2.23   0
   1  -7   0    7.93    1.05   0
  -1  -7   0    8.94    1.49   0
  -2  -7   0    0.39    1.36   0
   2  -7   0   -0.32    1.42   0
   3  -7   0    8.11    1.54   0
  -3  -7   0    7.25    1.62   0
   4  -7   0    7.45    1.56   0
  -4  -7   0    6.91    1.99   0
  -5  -7   0   18.39    2.87   0
  -5  -7   0   16.08    2.84   0
   5  -7   0   17.47    1.73   0
   6  -7   0    5.02    1.84   0
   7  -7   0    1.63    1.81   0
   8  -7   0   -0.37    2.42   0
   9  -7   0    0.90    2.37   0
   0  -8   0   11.13    1.54   0
  -1  -8   0   28.09    1.63   0
   1  -8   0   29.53    1.63   0
   2  -8   0   13.95    1.12   0
  -2  -8   0   13.42    1.57   0
   3  -8   0    1.32    1.47   0
  -3  -8   0    0.73    1.58   0
  -4  -8   0   40.23    2.41   0
   4  -8   0   37.20    1.78   0
  -5  -8   0    6.54    2.28   0
  -5  -8   0    6.73    2.21   0
   5  -8   0    4.34    1.70   0
   6  -8   0    0.48    1.80   0
   7  -8   0    0.24    1.95   0
   8  -8   0    1.55    2.09   0
   1  -9   0    4.23    1.46   0
  -1  -9   0    2.01    1.04   0
   2  -9   0    3.55    1.46   0
  -2  -9   0    2.04    1.51   0
   3  -9   0    7.42    1.58   0
  -3  -9   0    7.70    1.63   0
  -4  -9   0   31.98    2.33   0
   4  -9   0   28.52    1.78   0
  -5  -9   0    3.18    2.18   0
   5  -9   0    2.35    1.64   0
   6  -9   0    4.16    1.80   0
   7  -9   0    0.36    2.03   0
   8  -9   0    0.06    2.26   0
   0 -10   0    2.71    1.52   0
   1 -10   0   12.28    1.64   0
  -1 -10   0   12.91    1.24   0
  -2 -10   0   20.80    1.75   0
   2 -10   0   21.16    1.64   0
   3 -10   0    3.38    1.56   0
  -3 -10   0    5.81    2.07   0
  -4 -10   0    4.20    1.81   0
   4 -10   0    5.48    1.73   0
   5 -10   0    1.25    1.74   0
  -5 -10   0    0.82    2.20   0
  -6 -10   0    0.73    3.48   0
   6 -10   0    0.65    1.92   0
  -6 -10   0    0.22    3.51   0
   7 -10   0    1.12    2.07   0
   1 -11   0   -0.07    1.62   0
  -1 -11   0    0.46    1.12   0
  -2 -11   0    1.62    1.74   0
   2 -11   0    1.54    1.15   0
   3 -11   0    2.10    1.68   0
  -3 -11   0    2.47    1.72   0
  -4 -11   0    0.87    2.23   0
   4 -11   0   -0.02    1.25   0
  -5 -11   0    0.45    2.39   0
   5 -11   0    0.78    1.86   0
  -6 -11   0    0.11    3.25   0
  -6 -11   0    0.54    2.94   0
   6 -11   0   -0.33    2.03   0
   7 -11   0    0.55    2.26   0
   0 -12   0    2.33    1.75   0
   1 -12   0    7.11    1.74   0
  -1 -12   0    4.51    1.26   0
   2 -12   0    2.80    1.67   0
  -2 -12   0    1.13    1.74   0
  -3 -12   0    0.55    1.72   0
   3 -12   0    1.89    1.23   0
  -4 -12   0    3.78    1.95   0
   4 -12   0    1.98    1.90   0
   5 -12   0   -0.15    1.41   0
  -5 -12   0    0.74    2.55   0
  -6 -12   0    0.11    2.80   0
  -6 -12   0    0.23    3.22   0
   6 -12   0   -1.96    2.20   0
   1 -13   0    2.08    1.82   0
  -1 -13   0    1.93    1.81   0
   2 -13   0    1.78    1.85   0
  -2 -13   0   -0.68    1.92   0
  -3 -13   0    1.48    1.95   0
   3 -13   0    0.46    1.83   0
  -4 -13   0    0.44    2.14   0
   4 -13   0    0.95    2.00   0
  -5 -13   0    0.12    2.75   0
   5 -13   0    1.06    2.15   0
   0 -14   0   -0.17    1.37   0
   1 -14   0    0.81    1.97   0
  -1 -14   0    0.95    1.95   0
   2 -14   0    2.58    2.01   0
  -2 -14   0    1.02    2.04   0
  -3 -14   0   -1.27    2.06   0
   3 -14   0    2.30    2.00   0
  -4 -14   0   -0.70    2.20   0
   4 -14   0   -0.25    2.16   0
  -1 -15   0    1.14    2.12   0
   1 -15   0    1.40    2.21   0
  -2 -15   0    1.39    2.13   0
   2 -15   0   -0.57    2.18   0
   3 -15   0    1.31    2.20   0
   8  -1  -1    1.64    2.88   0
   8  -1  -1    1.46    2.66   0
   7  -1  -1   13.10    2.51   0
   6  -1  -1    3.61    1.95   0
   5  -1  -1    0.37    1.44   0
   4  -1  -1   14.05    1.61   0
   3  -1  -1  100.22    2.58   0
   2  -1  -1   20.22    2.12   0
  -1  -1   1  279.83    8.15   0
   1   1  -1  323.15    8.02   0
   0  -1   1 1343.21   12.27   0
   0   1  -1 1434.98   12.20   0
  -1   1  -1   40.50    2.63   0
  -1  -1  -1   45.89    3.73   0
   1  -1   1   39.41    2.69   0
  -2   1  -1  200.42    3.60   0
   2   1   1  215.22    7.03   0
   2  -1   1  207.89    3.69   0
  -2  -1  -1  243.58    6.84   0
  -3   1  -1    0.47    1.74   0
   3   1   1   -0.01    2.55   0
  -3  -1  -1   -0.01    2.45   0
   3  -1   1   -0.18    1.46   0
   4  -1   1    2.36    1.50   0
   4   1   1    1.79    2.95   0
   5  -1   1    0.87    1.49   0
   6  -1   1   16.93    2.16   0
   7  -1   1    0.38    2.00   0
   8  -1   1    1.10    2.97   0
   9  -2  -1    0.55    2.94   0
   9  -2  -1   -0.24    2.84   0
   8  -2  -1    0.98    2.24   0
   7  -2  -1    9.87    2.16   0
   6  -2  -1    1.77    1.91   0
   5  -2  -1    1.14    1.51   0
   4  -2  -1    1.20    1.32   0
   3  -2  -1  122.04    2.50   0
  -2  -2   1  875.56   11.89   0
   2  -2  -1  863.86    5.89   0
   1   2  -1  450.57    6.14   0
  -1  -2   1  428.46    6.28   0
   0   2  -1 2003.94   10.78   0
   0  -2   1 1926.51   10.79   0
   1  -2   1 1976.94    9.46   0
  -1   2  -1 2039.91    9.37   0
  -2   2  -1   12.55    1.23   0
   2  -2   1   12.24    1.63   0
  -2  -2  -1   15.65    2.70   0
   3  -2   1  171.89    3.00   0
  -3   2  -1  161.95    2.70   0
   4  -2   1   67.41    1.97   0
   5  -2   1   67.15    2.09   0
   6  -2   1   15.48    1.71   0
   7  -2   1    0.87    2.08   0
   8  -2   1    0.63    2.22   0
   9  -2   1    0.24    2.94   0
   9  -2   1    0.60    3.26   0
   9  -3  -1    0.29    2.61   0
   8  -3  -1    3.33    2.27   0
   7  -3  -1    0.41    2.07   0
   6  -3  -1    6.65    1.93   0
   5  -3  -1    7.46    1.53   0
   4  -3  -1    2.40    1.36   0
  -3  -3   1  140.08    5.47   0
   3  -3  -1  128.97    2.45   0
  -2  -3   1  520.30    6.23   0
   2  -3  -1  526.42    4.21   0
  -1  -3   1   35.88    2.14   0
   1   3  -1   35.73    2.06   0
   1  -3  -1   33.87    1.55   0
   0   3  -1  203.65    3.18   0
   0  -3   1  200.14    3.22   0
   1  -3   1  248.03    3.08   0
  -1   3  -1  260.73    3.28   0
  -2   3  -1  119.87    2.34   0
   2  -3   1  114.76    2.34   0
   3  -3   1    2.97    1.49   0
  -3  -3  -1    3.48    2.72   0
  -3  -3  -1    2.38    2.42   0
   4  -3   1    1.11    1.42   0
   5  -3   1   63.43    2.01   0
   6  -3   1   22.25    1.75   0
   7  -3   1    1.56    1.72   0
   8  -3   1    0.39    1.82   0
   9  -3   1    0.15    2.60   0
   9  -4  -1   -0.17    2.53   0
   8  -4  -1    1.24    1.85   0
   7  -4  -1    1.19    1.65   0
   6  -4  -1    1.24    1.52   0
   5  -4  -1    0.06    1.42   0
   4  -4  -1    4.60    1.51   0
  -3  -4   1   59.93    2.94   0
   3  -4  -1   55.48    1.88   0
   2  -4  -1    6.59    1.50   0
  -2  -4   1    7.10    1.57   0
  -1  -4   1  696.36    5.28   0
   1  -4  -1  687.31    4.56   0
   0   4  -1  237.46    2.89   0
   0  -4  -1  232.85    3.07   0
   0  -4   1  235.55    3.13   0
   1  -4   1   24.04    1.67   0
  -1  -4  -1   22.94    1.73   0
  -1   4  -1   22.89    1.69   0
  -2  -4  -1    7.94    1.58   0
  -2   4  -1    8.10    1.17   0
   2  -4   1    7.68    1.60   0
   3  -4   1   63.09    1.94   0
  -3  -4  -1   61.75    2.92   0
   4  -4   1    1.74    1.46   0
   5  -4   1   37.24    1.77   0
   6  -4   1   -0.27    1.53   0
   7  -4   1   19.76    2.24   0
   8  -4   1    2.39    1.91   0
   9  -4   1    0.34    2.64   0
   9  -5  -1    0.60    2.15   0
   8  -5  -1    0.59    2.34   0
   7  -5  -1    2.23    2.09   0
   6  -5  -1    2.28    1.56   0
   5  -5  -1    9.31    1.52   0
  -4  -5   1    2.37    2.07   0
   4  -5  -1    2.38    1.45   0
   3  -5  -1    0.81    1.01   0
  -3  -5   1    1.17    1.81   0
  -2  -5   1   17.58    1.59   0
   2  -5  -1   19.50    1.51   0
  -1  -5   1  231.86    3.00   0
   1  -5  -1  212.94    2.42   0
   0  -5   1    2.54    1.54   0
   0  -5  -1    3.01    1.55   0
   1  -5   1  614.37    4.01   0
  -1  -5  -1  601.40    4.46   0
  -2  -5  -1  102.54    2.32   0
   2  -5   1  103.98    1.80   0
   3  -5   1   42.75    1.71   0
  -3  -5  -1   40.21    2.30   0
   4  -5   1    1.46    1.44   0
  -4  -5  -1    0.52    2.28   0
  -4  -5  -1   -0.03    2.01   0
   5  -5   1    0.90    1.53   0
   6  -5   1    0.30    1.59   0
   7  -5   1    1.47    1.75   0
   8  -5   1   -0.02    1.91   0
   9  -5   1    0.25    2.16   0
   9  -6  -1    1.10    2.24   0
   8  -6  -1    1.61    1.99   0
   7  -6  -1    0.91    1.75   0
   6  -6  -1   29.67    1.86   0
   5  -6  -1    1.42    1.60   0
  -4  -6   1   -0.29    1.77   0
   4  -6  -1   -0.31    1.10   0
   3  -6  -1   37.95    1.65   0
  -3  -6   1   37.76    2.16   0
  -2  -6   1   42.76    1.72   0
   2  -6  -1   44.89    1.66   0
   1  -6  -1   53.39    1.73   0
  -1  -6   1   50.25    1.54   0
   0  -6  -1   81.84    1.99   0
   0  -6   1   84.86    2.01   0
   1  -6   1  383.57    3.11   0
  -1  -6  -1  380.50    3.45   0
   2  -6   1   66.15    1.74   0
  -2  -6  -1   66.35    1.91   0
  -3  -6  -1    5.91    1.54   0
   3  -6   1    6.45    1.50   0
  -4  -6  -1    1.67    1.88   0
  -4  -6  -1    1.08    1.80   0
   4  -6   1    1.01    1.07   0
   5  -6   1   19.14    1.79   0
   6  -6   1   -1.72    1.63   0
   7  -6   1    2.29    1.76   0
   8  -6   1    0.75    2.03   0
   9  -6   1    0.09    2.25   0
   9  -7  -1    2.36    2.32   0
   8  -7  -1    0.90    1.95   0
   7  -7  -1    0.15    1.86   0
   6  -7  -1   30.89    2.09   0
  -5  -7   1    1.96    2.59   0
   5  -7  -1    0.95    1.56   0
  -5  -7   1    1.34    2.61   0
  -4  -7   1    0.98    1.83   0
   4  -7  -1    1.43    1.08   0
   3  -7  -1   41.92    1.35   0
  -3  -7   1   43.74    2.15   0
  -2  -7   1    0.70    1.40   0
   2  -7  -1    1.31    1.40   0
   1  -7  -1    4.06    1.39   0
  -1  -7   1    3.93    1.08   0
   0  -7   1   35.85    1.60   0
   0  -7  -1   34.95    1.59   0
   1  -7   1    4.72    1.41   0
  -1  -7  -1    4.13    1.44   0
  -2  -7  -1   13.38    1.82   0
   2  -7   1   13.01    1.50   0
  -3  -7  -1    2.72    1.55   0
   3  -7   1    2.08    1.53   0
   4  -7   1   64.72    1.88   0
  -4  -7  -1   64.65    2.54   0
   5  -7   1    6.70    1.63   0
  -5  -7  -1    8.67    2.78   0
  -5  -7  -1   10.32    2.82   0
   6  -7   1    0.14    1.89   0
   7  -7   1    3.02    1.82   0
   8  -7   1    2.39    2.08   0
   8  -8  -1   -0.38    2.05   0
   7  -8  -1    0.78    1.95   0
   6  -8  -1    3.05    1.85   0
  -5  -8   1    1.32    2.40   0
   5  -8  -1    2.39    1.63   0
   4  -8  -1    1.25    1.64   0
  -4  -8   1    2.72    1.70   0
   3  -8  -1    1.71    1.50   0
  -3  -8   1    1.48    1.52   0
   2  -8  -1    3.65    1.41   0
  -2  -8   1    3.66    1.51   0
   1  -8  -1    0.85    1.05   0
  -1  -8   1    1.39    1.42   0
   0  -8   1    4.40    1.53   0
   0  -8  -1    3.13    1.49   0
  -1  -8  -1    1.85    1.48   0
   1  -8   1    2.14    1.48   0
   2  -8   1   28.42    1.58   0
  -2  -8  -1   25.71    1.57   0
  -3  -8  -1    6.55    1.64   0
   3  -8   1    7.64    1.54   0
   4  -8   1   81.23    2.10   0
  -4  -8  -1   75.01    2.38   0
  -5  -8  -1    3.99    2.47   0
   5  -8   1    3.74    1.62   0
  -5  -8  -1    2.59    2.51   0
   6  -8   1   12.49    1.81   0
   7  -8   1    1.26    1.89   0
   8  -8   1    2.05    2.16   0
   8  -9  -1    0.06    2.19   0
   7  -9  -1    1.00    1.96   0
   6  -9  -1    2.22    1.83   0
   5  -9  -1    1.76    1.77   0
  -5  -9   1    1.61    2.17   0
   4  -9  -1    0.63    1.65   0
  -4  -9   1    2.65    1.71   0
   3  -9  -1    1.27    1.57   0
  -3  -9   1    1.69    1.56   0
   2  -9  -1    3.51    1.46   0
  -2  -9   1    0.82    1.49   0
   1  -9  -1    0.98    1.48   0
  -1  -9   1    2.02    1.51   0
   0  -9   1    0.52    1.48   0
   0  -9  -1    0.16    1.50   0
   1  -9   1    3.62    1.04   0
  -1  -9  -1    3.86    1.48   0
   2  -9   1    2.54    1.48   0
  -2  -9  -1    4.97    1.60   0
  -3  -9  -1    0.02    1.51   0
   3  -9   1    0.21    1.58   0
   4  -9   1    1.82    1.65   0
  -4  -9  -1    2.75    1.73   0
  -5  -9  -1    1.69    2.16   0
   5  -9   1    3.64    1.74   0
  -5  -9  -1    2.55    2.15   0
   6  -9   1    2.68    1.86   0
   7  -9   1    0.77    2.06   0
   8  -9   1    0.07    2.23   0
   7 -10  -1    1.57    2.02   0
   6 -10  -1   -1.37    1.95   0
  -6 -10   1    0.13    3.50   0
  -6 -10   1    0.04    3.48   0
   5 -10  -1   -0.26    1.27   0
  -5 -10   1    0.91    2.23   0
   4 -10  -1    0.45    1.17   0
  -4 -10   1    1.31    1.79   0
  -3 -10   1    5.47    1.68   0
   3 -10  -1    5.66    1.15   0
   2 -10  -1   13.17    1.61   0
  -2 -10   1   15.67    1.75   0
  -1 -10   1   17.12    1.57   0
   1 -10  -1   13.08    1.68   0
   0 -10   1    5.79    1.14   0
   0 -10  -1    4.04    1.55   0
   1 -10   1    1.47    1.61   0
  -1 -10  -1    1.68    1.63   0
   2 -10   1    3.07    1.57   0
  -2 -10  -1    3.74    1.66   0
   3 -10   1   -0.11    1.57   0
  -3 -10  -1    1.15    1.65   0
  -4 -10  -1    1.41    2.05   0
   4 -10   1    1.85    1.72   0
   5 -10   1    0.38    1.24   0
  -5 -10  -1    0.17    2.22   0
  -5 -10  -1    0.86    2.25   0
  -6 -10  -1    0.93    3.77   0
  -6 -10  -1    0.74    3.57   0
   6 -10   1    0.65    1.91   0
   7 -10   1    0.38    1.47   0
   7 -11  -1    0.19    1.60   0
  -6 -11   1    0.01    2.87   0
   6 -11  -1    0.28    2.03   0
  -6 -11   1   -0.35    3.15   0
  -5 -11   1    1.23    2.43   0
   5 -11  -1    5.72    1.85   0
  -4 -11   1    3.12    1.86   0
   4 -11  -1    2.85    1.73   0
  -3 -11   1    1.66    1.67   0
   3 -11  -1    1.37    1.66   0
   2 -11  -1    1.10    1.59   0
  -2 -11   1    0.07    1.61   0
   1 -11  -1    0.10    1.63   0
  -1 -11   1   -0.01    1.13   0
   0 -11   1    1.83    1.61   0
   0 -11  -1   -0.30    1.61   0
  -1 -11  -1    2.54    1.19   0
   1 -11   1    3.47    1.67   0
   2 -11   1    5.05    1.61   0
  -2 -11  -1    6.27    1.78   0
  -3 -11  -1    1.29    1.69   0
   3 -11   1    0.90    1.65   0
  -4 -11  -1    0.53    1.80   0
   4 -11   1    0.23    1.77   0
   5 -11   1    0.32    1.32   0
  -5 -11  -1    0.07    2.42   0
  -5 -11  -1    1.03    2.40   0
   6 -11   1    0.96    1.42   0
  -6 -11  -1    1.05    3.00   0
  -6 -11  -1    0.41    2.97   0
   7 -11   1   -0.59    2.22   0
  -6 -12   1   -0.19    3.19   0
  -6 -12   1    0.54    3.20   0
   6 -12  -1    1.86    2.14   0
   5 -12  -1    1.16    1.95   0
  -5 -12   1    2.17    2.57   0
  -4 -12   1    0.93    1.94   0
   4 -12  -1    1.18    1.86   0
  -3 -12   1   -0.14    1.80   0
   3 -12  -1    0.42    1.72   0
   2 -12  -1    0.82    1.70   0
  -2 -12   1    1.10    1.75   0
  -1 -12   1    0.49    1.77   0
   1 -12  -1    0.90    1.73   0
   0 -12  -1    1.31    1.72   0
   0 -12   1    1.26    1.61   0
   1 -12   1    0.38    1.22   0
  -1 -12  -1    0.80    1.75   0
  -2 -12  -1   -0.95    1.74   0
   2 -12   1    1.38    1.83   0
  -3 -12  -1    8.94    1.95   0
   3 -12   1   11.21    1.83   0
  -4 -12  -1    4.35    2.39   0
   4 -12   1    2.82    1.37   0
   5 -12   1   -0.23    1.96   0
  -5 -12  -1    1.78    2.54   0
   6 -12   1   -0.34    1.59   0
  -6 -12  -1    0.46    3.24   0
  -6 -12  -1    0.65    3.26   0
  -5 -13   1    0.43    2.80   0
   5 -13  -1    3.40    2.08   0
  -4 -13   1    1.10    2.08   0
   4 -13  -1    0.49    1.40   0
  -3 -13   1    3.16    2.35   0
   3 -13  -1    4.01    1.80   0
  -2 -13   1   -1.75    1.95   0
   2 -13  -1    0.69    1.85   0
   1 -13  -1    1.53    1.30   0
  -1 -13   1    1.71    1.82   0
   0 -13  -1    2.71    1.83   0
   0 -13   1    0.63    1.74   0
   1 -13   1    0.04    1.84   0
  -1 -13  -1   -0.03    1.82   0
  -2 -13  -1    2.41    1.88   0
   2 -13   1    0.49    1.33   0
   3 -13   1    0.38    1.83   0
  -3 -13  -1   -0.08    1.94   0
  -4 -13  -1   -0.34    2.57   0
   4 -13   1    1.53    2.06   0
   5 -13   1    2.46    2.03   0
  -5 -13  -1    0.58    2.77   0
  -4 -14   1    1.19    2.70   0
   4 -14  -1   -0.13    2.17   0
  -3 -14   1    3.14    2.14   0
   3 -14  -1   -0.89    2.02   0
  -2 -14   1    0.90    2.03   0
   2 -14  -1    0.68    2.02   0
  -1 -14   1    0.56    1.97   0
   1 -14  -1   -1.18    2.00   0
   0 -14   1    1.10    1.91   0
   0 -14  -1   -0.55    1.92   0
   1 -14   1    0.50    1.97   0
  -1 -14  -1   -0.40    1.34   0
  -2 -14  -1    1.87    2.06   0
   2 -14   1    2.42    1.99   0
  -3 -14  -1    1.89    2.10   0
   3 -14   1    0.39    1.99   0
  -4 -14  -1    0.10    2.74   0
   4 -14   1   -1.12    1.54   0
  -3 -15   1    0.10    2.26   0
   3 -15  -1    0.99    2.19   0
  -2 -15   1    0.60    1.52   0
   2 -15  -1    1.88    2.18   0
   1 -15  -1    0.99    2.16   0
  -1 -15   1    0.40    2.16   0
   0 -15  -1   -0.74    1.53   0
   0 -15   1    0.24    2.16   0
   1 -15   1    1.05    2.24   0
  -1 -15  -1    0.78    2.13   0
  -2 -15  -1    0.36    2.26   0
   2 -15   1    0.03    2.18   0
   7   0  -2   15.42    3.61   0
   7   0  -2   14.08    3.54   0
   6   0  -2    4.71    2.30   0
   6   0  -2    4.78    2.63   0
   5   0  -2    0.17    2.03   0
   5   0  -2    1.11    2.05   0
   4   0  -2    0.06    1.87   0
   1   0  -2  119.63    4.00   0
  -1   0   2  105.82    4.01   0
   0   0  -2  692.80    8.54   0
   0   0   2  618.05    8.58   0
   1   0   2  649.12    7.93   0
  -1   0  -2  692.45    7.96   0
   2   0   2  446.16    5.85   0
  -2   0  -2  441.95    5.78   0
   3   0   2   43.83    2.40   0
  -3   0  -2   42.17    2.34   0
  -4   0  -2   41.06    2.32   0
   4   0   2   43.86    2.38   0
   5   0   2    5.97    1.83   0
   6   0   2   20.23    2.49   0
   7   0   2    1.20    3.03   0
   8  -1  -2    2.53    2.61   0
   8  -1  -2    2.67    2.99   0
   7  -1  -2    0.35    2.32   0
   7  -1  -2    0.53    2.30   0
   6  -1  -2    9.42    1.98   0
   5  -1  -2    0.55    1.76   0
   4   1  -2  381.55    8.19   0
   4   1  -2  309.83    7.84   0
   4  -1  -2  309.14    3.95   0
   3   1  -2  384.06    7.50   0
  -2  -1   2 8650.53   34.93   0
   2   1  -2 9999.99   35.78   0
   1   1  -2 3655.25   19.24   0
  -1  -1   2 3479.69   20.03   0
   0   1  -2  182.56    4.40   0
   0  -1   2  177.00    4.50   0
  -1   1  -2  844.18    7.07   0
  -1  -1  -2  863.81    9.05   0
   1   1   2  795.10    8.94   0
   1  -1   2  798.48    7.07   0
  -2  -1  -2    5.37    2.19   0
   2  -1   2    4.19    1.65   0
  -2   1  -2    4.86    1.63   0
   2   1   2    5.00    2.27   0
  -3  -1  -2   18.13    2.36   0
   3  -1   2   16.73    1.64   0
   3   1   2   17.87    2.46   0
  -3   1  -2   16.86    1.88   0
   4   1   2   13.50    2.47   0
  -4   1  -2   12.44    1.90   0
   4  -1   2   13.90    1.61   0
  -4  -1  -2   13.61    2.57   0
   5  -1   2    0.41    1.50   0
   5   1   2    0.16    2.53   0
   6  -1   2    6.15    1.96   0
   7  -1   2    4.78    2.11   0
   8  -1   2    0.22    2.64   0
   9  -2  -2    0.78    2.96   0
   9  -2  -2   -0.09    3.24   0
   8  -2  -2    0.61    2.59   0
   8  -2  -2    0.59    2.20   0
   7  -2  -2    1.68    2.02   0
   6  -2  -2    0.47    1.87   0
   5  -2  -2    4.28    1.57   0
   4  -2  -2    0.14    1.36   0
   3  -2  -2   65.91    2.08   0
  -2  -2   2 1250.27   11.67   0
   2   2  -2 1287.77   11.43   0
   1   2  -2   87.62    2.98   0
  -1  -2   2   82.38    3.02   0
   0   2  -2   62.69    2.68   0
   0  -2   2   62.69    2.69   0
   1  -2   2  122.94    2.83   0
  -1   2  -2  123.03    2.53   0
  -2   2  -2   -0.03    1.44   0
  -2  -2  -2    0.27    2.03   0
   2  -2   2    0.30    1.46   0
  -3   2  -2    8.81    1.81   0
   3  -2   2    8.79    1.55   0
  -3  -2  -2   10.25    2.55   0
  -4   2  -2   19.95    1.58   0
   4  -2   2   18.93    1.57   0
   5  -2   2  102.29    2.36   0
   6  -2   2    2.50    1.97   0
   7  -2   2    4.66    2.11   0
   8  -2   2    1.10    2.25   0
   9  -2   2    0.34    2.97   0
   9  -3  -2    0.67    2.57   0
   9  -3  -2    0.35    2.58   0
   8  -3  -2    0.31    1.82   0
   7  -3  -2   17.47    1.90   0
   6  -3  -2    4.30    1.94   0
   5  -3  -2   15.59    1.60   0
   4  -3  -2   26.35    1.85   0
  -3  -3   2  163.98    4.75   0
   3  -3  -2  145.10    2.47   0
   2   3  -2   85.61    3.00   0
  -2  -3   2   84.79    3.06   0
  -1  -3   2  415.61    4.64   0
   1   3  -2  403.86    4.55   0
   0  -3   2   -0.61    1.60   0
   0   3  -2    0.73    1.15   0
  -1   3  -2   32.11    1.83   0
   1  -3   2   31.07    1.86   0
   2  -3   2   15.85    1.64   0
  -2   3  -2   16.35    1.61   0
   3  -3   2    2.66    1.46   0
  -3   3  -2    1.73    1.49   0
  -3  -3  -2    3.39    2.23   0
   4  -3   2   29.17    1.67   0
   5  -3   2   69.52    2.05   0
   6  -3   2    2.30    1.94   0
   7  -3   2    2.56    1.71   0
   8  -3   2   -0.01    1.89   0
   9  -3   2    0.18    2.98   0
   9  -4  -2    1.86    2.59   0
   8  -4  -2    1.31    1.89   0
   7  -4  -2    2.26    1.79   0
   6  -4  -2   -0.09    1.46   0
   5  -4  -2    4.05    1.49   0
   4  -4  -2    0.65    1.45   0
  -3  -4   2    4.00    1.93   0
   3  -4  -2    3.75    1.53   0
  -2  -4   2    8.90    1.64   0
   2   4  -2    9.51    1.53   0
   2  -4  -2    8.68    1.54   0
  -1  -4   2   60.95    2.10   0
   1   4  -2   57.40    2.08   0
   0   4  -2  134.84    2.51   0
   0  -4   2  135.88    2.53   0
  -1   4  -2    2.15    1.45   0
   1  -4   2    2.09    1.06   0
   2  -4   2    5.32    1.53   0
  -2   4  -2    4.20    1.52   0
  -3   4  -2   99.99    2.17   0
  -3  -4  -2  102.79    3.08   0
  -3  -4  -2  122.17    3.42   0
   3  -4   2   99.83    2.18   0
  -4  -4  -2    1.93    2.52   0
  -4  -4  -2    2.11    2.85   0
   4  -4   2    2.61    1.43   0
   5  -4   2    8.04    1.54   0
   6  -4   2    6.39    1.94   0
   7  -4   2   17.83    2.28   0
   8  -4   2    1.01    2.32   0
   9  -4   2   -0.53    2.14   0
   9  -5  -2    0.30    2.16   0
   8  -5  -2    0.17    1.91   0
   7  -5  -2    8.28    1.75   0
   6  -5  -2    0.17    1.56   0
   5  -5  -2   13.61    1.57   0
  -4  -5   2    5.58    2.42   0
   4  -5  -2    6.06    1.48   0
  -3  -5   2   79.71    2.43   0
   3  -5  -2   79.37    1.86   0
   2  -5  -2  150.84    2.30   0
  -2  -5   2  150.43    2.63   0
  -1  -5   2   36.79    1.86   0
   1   5  -2   33.17    1.45   0
   1  -5  -2   35.26    1.68   0
   0  -5   2  199.31    2.75   0
   0   5  -2  196.63    2.70   0
  -1   5  -2   78.82    1.67   0
   1  -5   2   84.85    2.00   0
  -2  -5  -2   48.91    1.88   0
   2  -5   2   51.31    1.76   0
  -2   5  -2   50.98    1.74   0
  -3  -5  -2    8.71    1.91   0
   3  -5   2    9.74    1.47   0
   4  -5   2   11.37    1.53   0
  -4  -5  -2   13.33    2.27   0
  -4  -5  -2   10.78    2.21   0
   5  -5   2    2.53    1.51   0
   6  -5   2    0.79    1.64   0
   7  -5   2    4.63    2.17   0
   8  -5   2    1.19    1.98   0
   9  -5   2    0.23    2.14   0
   9  -6  -2    1.51    2.68   0
   8  -6  -2    1.19    1.91   0
   7  -6  -2    4.89    1.78   0
   6  -6  -2    6.76    1.74   0
   5  -6  -2    1.94    1.57   0
   4  -6  -2    4.71    1.53   0
  -4  -6   2    4.84    1.85   0
  -3  -6   2   65.64    2.37   0
   3  -6  -2   67.02    1.78   0
  -2  -6   2    9.89    1.47   0
   2  -6  -2    9.12    1.03   0
   1  -6  -2   77.66    1.88   0
  -1  -6   2   82.14    2.08   0
   0   6  -2   71.41    1.96   0
   0  -6   2   75.48    1.97   0
   0  -6  -2   73.07    1.97   0
  -1   6  -2   39.18    1.62   0
  -1  -6  -2   35.31    1.74   0
   1  -6   2   35.48    1.63   0
   2  -6   2   21.51    1.18   0
  -2  -6  -2   21.99    1.57   0
   3  -6   2   11.63    1.12   0
  -3  -6  -2   10.94    1.57   0
  -4  -6  -2   12.35    1.96   0
  -4  -6  -2   15.17    1.99   0
   4  -6   2   12.42    1.20   0
  -5  -6  -2   23.54    4.47   0
   5  -6   2   19.37    1.74   0
  -5  -6  -2   18.79    4.28   0
   6  -6   2    6.27    1.67   0
   7  -6   2    2.26    1.83   0
   8  -6   2    1.28    2.02   0
   9  -6   2   -0.03    2.26   0
   9  -7  -2   -0.36    2.28   0
   8  -7  -2    1.79    1.95   0
   7  -7  -2    0.40    1.89   0
   6  -7  -2   34.07    1.90   0
   5  -7  -2    8.59    1.66   0
  -5  -7   2   10.72    2.76   0
   4  -7  -2   10.34    1.57   0
  -4  -7   2    9.78    1.99   0
   3  -7  -2    9.60    1.52   0
  -3  -7   2   10.28    1.65   0
  -2  -7   2  102.15    2.19   0
   2  -7  -2  104.35    1.96   0
  -1  -7   2   17.19    1.58   0
   1  -7  -2   18.38    1.49   0
   0  -7   2    0.65    1.00   0
   0  -7  -2    0.27    1.00   0
   1  -7   2    3.44    1.42   0
  -1  -7  -2    3.19    1.46   0
   2  -7   2    0.92    1.42   0
  -2  -7  -2    0.90    1.40   0
   3  -7   2   10.28    1.62   0
  -3  -7  -2   10.48    1.60   0
   4  -7   2   70.95    1.99   0
  -4  -7  -2   84.68    2.74   0
  -4  -7  -2   69.17    2.60   0
  -5  -7  -2   -0.23    2.67   0
  -5  -7  -2    0.60    2.60   0
   5  -7   2   -0.20    1.07   0
   6  -7   2    3.07    1.34   0
   7  -7   2    2.00    1.81   0
   8  -7   2    1.08    2.04   0
   8  -8  -2    0.77    2.01   0
   7  -8  -2    2.00    1.92   0
   6  -8  -2   10.56    1.87   0
   5  -8  -2    7.04    1.67   0
  -5  -8   2    6.12    2.44   0
  -4  -8   2    5.59    1.75   0
   4  -8  -2    5.16    1.61   0
  -3  -8   2    7.14    1.95   0
   3  -8  -2    5.42    1.49   0
  -2  -8   2   13.77    1.50   0
   2  -8  -2   10.76    1.07   0
   1  -8  -2    7.34    1.50   0
  -1  -8   2    8.71    1.49   0
   0  -8   2    1.28    1.47   0
   0  -8  -2    0.70    1.06   0
  -1  -8  -2   21.88    1.61   0
   1  -8   2   24.55    1.55   0
  -2  -8  -2   21.37    1.62   0
   2  -8   2   22.46    1.16   0
   3  -8   2    0.24    1.55   0
  -3  -8  -2    0.33    1.55   0
   4  -8   2   22.70    1.37   0
  -4  -8  -2   21.53    2.26   0
   5  -8   2    5.55    1.19   0
  -5  -8  -2    5.95    2.54   0
  -5  -8  -2    4.80    2.46   0
   6  -8   2    0.64    1.85   0
   7  -8   2    2.10    1.95   0
   8  -8   2    0.79    2.17   0
   8  -9  -2   -1.03    2.20   0
   7  -9  -2    0.98    2.06   0
   6  -9  -2    0.59    1.79   0
   5  -9  -2    0.39    1.11   0
  -5  -9   2    1.69    2.16   0
   4  -9  -2    3.36    1.61   0
  -4  -9   2    2.66    2.11   0
   3  -9  -2    1.38    1.51   0
  -3  -9   2    1.30    1.50   0
   2  -9  -2   16.72    1.55   0
  -2  -9   2   17.26    1.65   0
  -1  -9   2    3.79    1.54   0
   1  -9  -2    3.23    1.11   0
   0  -9   2    4.09    1.52   0
   0  -9  -2    4.05    1.56   0
  -1  -9  -2    8.81    1.62   0
   1  -9   2    8.75    1.53   0
  -2  -9  -2    9.88    1.63   0
   2  -9   2    9.98    1.14   0
   3  -9   2   14.59    1.66   0
  -3  -9  -2   13.83    2.17   0
   4  -9   2    0.65    1.65   0
  -4  -9  -2    0.93    2.07   0
   5  -9   2    1.04    1.69   0
  -5  -9  -2    0.27    2.13   0
  -5  -9  -2    0.19    2.18   0
   6  -9   2   -0.40    1.84   0
   7  -9   2    0.07    2.11   0
   8  -9   2    1.00    1.54   0
   7 -10  -2    0.86    2.06   0
  -6 -10   2    0.29    3.13   0
   6 -10  -2    1.32    1.86   0
  -6 -10   2   -0.56    3.24   0
   5 -10  -2    1.93    1.76   0
  -5 -10   2    0.46    2.23   0
  -4 -10   2    5.19    1.78   0
   4 -10  -2    4.90    1.72   0
   3 -10  -2    0.75    1.55   0
  -3 -10   2    0.30    1.65   0
  -2 -10   2    3.01    1.62   0
   2 -10  -2    1.03    1.55   0
   1 -10  -2    2.84    1.59   0
  -1 -10   2    3.54    1.56   0
   0 -10  -2    1.28    1.53   0
   0 -10   2    1.34    1.54   0
  -1 -10  -2    2.23    1.52   0
   1 -10   2    0.49    1.60   0
   2 -10   2   32.44    1.31   0
  -2 -10  -2   31.59    1.93   0
  -3 -10  -2    2.31    1.65   0
   3 -10   2    3.79    1.58   0
  -4 -10  -2   -0.20    2.09   0
   4 -10   2    1.23    1.77   0
  -5 -10  -2    0.44    1.85   0
  -5 -10  -2    0.26    2.24   0
   5 -10   2    0.15    1.81   0
  -6 -10  -2    4.29    3.63   0
   6 -10   2    1.08    2.00   0
  -6 -10  -2    4.45    3.55   0
   7 -10   2   -0.27    2.12   0
   7 -11  -2    0.21    2.20   0
  -6 -11   2   -0.39    2.88   0
   6 -11  -2   -0.14    1.45   0
  -6 -11   2    0.28    2.87   0
   5 -11  -2   -0.49    1.87   0
  -5 -11   2    0.55    2.38   0
  -4 -11   2    1.56    1.79   0
   4 -11  -2    1.94    1.69   0
   3 -11  -2    2.22    1.67   0
  -3 -11   2    1.01    1.65   0
   2 -11  -2    5.25    1.65   0
  -2 -11   2    3.77    1.65   0
   1 -11  -2   -1.17    1.17   0
  -1 -11   2   -0.02    1.63   0
   0 -11   2    5.73    1.64   0
   0 -11  -2    3.48    1.18   0
   1 -11   2    6.48    1.17   0
  -1 -11  -2    6.64    1.71   0
  -2 -11  -2    1.86    1.59   0
   2 -11   2    1.64    1.64   0
  -3 -11  -2    0.92    2.04   0
   3 -11   2    1.45    1.65   0
   4 -11   2    0.16    1.71   0
  -4 -11  -2    1.56    2.22   0
  -5 -11  -2   -0.16    2.41   0
   5 -11   2   -0.87    1.90   0
  -5 -11  -2    1.03    2.40   0
  -6 -11  -2    0.24    3.02   0
   6 -11   2   -0.52    2.03   0
  -6 -11  -2    1.13    3.01   0
   7 -11   2    0.78    2.24   0
  -6 -12   2    0.07    3.19   0
  -6 -12   2    0.75    3.23   0
   6 -12  -2    0.91    2.13   0
  -5 -12   2   -0.52    2.03   0
   5 -12  -2   -0.89    1.97   0
   4 -12  -2   -0.15    1.32   0
  -4 -12   2    0.96    1.90   0
   3 -12  -2    0.51    1.72   0
  -3 -12   2   -0.46    1.74   0
  -2 -12   2    1.91    1.76   0
   2 -12  -2   -0.02    1.20   0
  -1 -12   2    0.32    1.76   0
   1 -12  -2    1.15    1.68   0
   0 -12   2    0.82    1.71   0
   0 -12  -2    2.82    1.66   0
   1 -12   2    3.21    1.76   0
  -1 -12  -2    1.40    1.76   0
   2 -12   2    2.03    1.72   0
  -2 -12  -2    1.11    1.76   0
  -3 -12  -2    1.51    1.78   0
   3 -12   2   -0.02    1.75   0
   4 -12   2    0.35    1.92   0
  -4 -12  -2    1.95    2.39   0
   5 -12   2    1.50    2.01   0
  -5 -12  -2    0.65    2.06   0
  -5 -12  -2    1.48    2.62   0
   6 -12   2   -0.46    1.58   0
  -6 -12  -2    0.53    3.24   0
  -6 -12  -2    0.64    3.23   0
  -5 -13   2    3.20    2.74   0
   5 -13  -2    3.35    2.17   0
   4 -13  -2   -0.08    1.40   0
  -4 -13   2    1.28    2.09   0
   3 -13  -2    4.42    1.88   0
  -3 -13   2    1.75    1.96   0
  -2 -13   2   -0.04    1.89   0
   2 -13  -2    0.73    1.90   0
   1 -13  -2    1.99    1.84   0
  -1 -13   2    3.27    1.89   0
   0 -13   2   -1.14    1.76   0
   0 -13  -2    1.01    1.30   0
  -1 -13  -2    1.33    1.82   0
   1 -13   2   -0.28    1.82   0
  -2 -13  -2    0.49    1.88   0
   2 -13   2    0.45    1.88   0
  -3 -13  -2    3.35    1.97   0
   3 -13   2    1.08    1.30   0
  -4 -13  -2    0.24    2.14   0
   4 -13   2    0.22    1.98   0
   5 -13   2    0.94    2.12   0
  -5 -13  -2   -1.03    2.27   0
  -5 -13  -2    1.47    2.73   0
   4 -14  -2    0.27    2.12   0
  -4 -14   2    0.66    2.24   0
   3 -14  -2   -0.26    1.99   0
  -3 -14   2   -0.33    2.03   0
  -2 -14   2    0.29    2.05   0
   2 -14  -2   -0.20    2.02   0
   1 -14  -2    0.60    1.36   0
  -1 -14   2   -0.71    1.34   0
   0 -14  -2   -0.29    1.95   0
   0 -14   2    1.01    1.93   0
   1 -14   2    0.65    1.96   0
  -1 -14  -2    1.04    1.98   0
   2 -14   2    0.64    1.43   0
  -2 -14  -2    0.89    2.03   0
   3 -14   2    0.94    1.96   0
  -3 -14  -2    0.59    2.09   0
   4 -14   2    0.72    1.56   0
  -4 -14  -2   -0.25    2.30   0
   3 -15  -2   -0.47    2.22   0
  -3 -15   2    0.53    2.28   0
  -2 -15   2    0.49    2.23   0
   2 -15  -2    0.29    2.20   0
   1 -15  -2    0.01    2.02   0
  -1 -15   2    1.25    2.14   0
   0 -15   2   -0.56    2.20   0
   0 -15  -2    1.69    1.52   0
  -1 -15  -2    2.46    2.13   0
   1 -15   2   -0.16    2.13   0
  -2 -15  -2    1.06    2.17   0
   2 -15   2   -0.23    2.18   0
   8  -1  -3    0.40    2.56   0
   8  -1  -3   -0.33    2.58   0
   7  -1  -3    0.09    2.36   0
   7  -1  -3    1.13    2.37   0
   6  -1  -3    1.68    1.90   0
   5  -1  -3    0.76    1.81   0
   5   1  -3    0.23    2.83   0
   5   1  -3    0.33    2.74   0
   4   1  -3   12.96    2.89   0
   4  -1  -3   11.63    1.82   0
   3   1  -3   15.69    2.56   0
   2   1  -3 5586.41   21.46   0
  -2  -1   3 5179.73   21.28   0
   1   1  -3 2393.46   12.97   0
  -1  -1   3 2306.85   13.13   0
   0  -1   3  380.06    5.04   0
   0   1   3  377.50    5.35   0
   0   1  -3  403.56    5.19   0
   0  -1  -3  401.50    5.28   0
   1   1   3    1.26    1.96   0
  -1   1  -3    2.16    1.85   0
  -1  -1  -3    1.82    1.97   0
   1  -1   3    2.36    1.92   0
   2  -1   3   47.65    2.11   0
   2   1   3   50.43    2.53   0
  -2  -1  -3   53.54    2.76   0
  -2   1  -3   50.13    2.08   0
   3   1   3    0.23    1.82   0
  -3   1  -3    0.34    1.39   0
   3  -1   3    0.06    1.39   0
  -3  -1  -3   -0.04    1.72   0
  -4   1  -3    4.32    1.75   0
  -4  -1  -3    4.58    2.12   0
   4   1   3    4.86    2.23   0
   4  -1   3    4.14    1.44   0
   5  -1   3    4.96    1.60   0
   5   1   3    5.13    2.16   0
   6   1   3    0.33    3.21   0
   6  -1   3    0.94    1.91   0
   7  -1   3    0.49    2.10   0
   8  -1   3    0.17    2.98   0
   9  -2  -3    0.34    2.85   0
   9  -2  -3    1.14    2.91   0
   8  -2  -3    2.74    2.60   0
   8  -2  -3    2.54    2.57   0
   7  -2  -3    0.49    2.00   0
   6  -2  -3    0.56    1.54   0
   5  -2  -3    1.08    1.45   0
   4  -2  -3    1.98    1.42   0
   3   2  -3  319.75    6.14   0
  -3  -2   3  319.56    6.21   0
   2   2  -3    2.37    2.17   0
  -2  -2   3    1.55    2.21   0
  -1  -2   3  254.20    4.11   0
   1   2  -3  248.85    4.03   0
   0  -2   3   22.61    2.10   0
   0   2  -3   25.80    2.05   0
  -1   2  -3  367.89    3.95   0
  -1  -2  -3  416.16    4.91   0
   1  -2   3  343.54    3.96   0
  -2  -2  -3  294.27    4.67   0
  -2   2  -3  258.27    3.21   0
   2  -2   3  271.95    3.29   0
  -3   2  -3   29.15    1.70   0
   3  -2   3   30.93    1.77   0
  -3  -2  -3   34.00    2.65   0
  -4   2  -3  143.92    2.63   0
   4  -2   3  153.77    2.51   0
  -4  -2  -3  154.26    4.56   0
   5  -2   3    1.41    1.90   0
   6  -2   3    0.40    1.98   0
   7  -2   3    1.17    2.14   0
   8  -2   3    0.13    2.31   0
   9  -2   3    1.08    3.07   0
   9  -3  -3    0.60    2.52   0
   9  -3  -3    1.34    2.47   0
   8  -3  -3    0.96    2.21   0
   7  -3  -3    2.65    1.69   0
   6  -3  -3    2.93    1.53   0
   5  -3  -3    0.17    1.47   0
   4  -3  -3    7.66    1.87   0
   3   3  -3   47.44    2.63   0
  -3  -3   3   48.37    2.95   0
  -2  -3   3  511.67    5.55   0
   2   3  -3  518.80    5.41   0
  -1  -3   3    1.94    1.56   0
   1   3  -3    2.51    1.56   0
   0   3  -3  238.06    3.23   0
   0  -3   3  235.30    3.31   0
  -1   3  -3   69.24    2.11   0
   1  -3   3   66.70    2.11   0
  -2  -3  -3    5.53    1.88   0
   2  -3   3    5.43    1.56   0
  -2   3  -3    4.22    1.12   0
   3  -3   3    1.71    1.49   0
  -3   3  -3    2.08    1.49   0
  -3  -3  -3    1.89    1.97   0
  -4   3  -3    2.25    1.43   0
   4  -3   3    2.46    1.44   0
  -4  -3  -3    2.43    2.66   0
   5  -3   3   52.18    1.92   0
   6  -3   3   20.44    1.78   0
   7  -3   3    1.56    2.08   0
   8  -3   3    1.13    1.88   0
   9  -3   3   -0.35    2.64   0
   9  -4  -3    1.41    2.57   0
   8  -4  -3    1.50    1.89   0
   7  -4  -3    3.53    1.82   0
   6  -4  -3    2.74    1.89   0
   5  -4  -3   -0.15    1.42   0
  -4  -4   3   69.36    3.85   0
   4  -4  -3   62.95    1.88   0
  -3  -4   3    6.14    1.98   0
   3   4  -3    6.56    1.93   0
   2   4  -3  144.87    2.81   0
  -2  -4   3  152.26    2.88   0
  -1  -4   3 1000.96    5.90   0
   1   4  -3  924.74    5.79   0
   0  -4   3  635.73    4.53   0
   0   4  -3  614.88    4.42   0
   1  -4   3  138.52    2.40   0
  -1   4  -3  140.39    2.38   0
  -2   4  -3   40.20    1.42   0
   2  -4   3   44.51    1.81   0
   3  -4   3  202.62    2.64   0
  -3   4  -3  201.24    2.59   0
  -3  -4  -3  225.38    3.84   0
  -4   4  -3   10.43    1.49   0
  -4  -4  -3   11.90    2.53   0
   4  -4   3   12.48    1.52   0
   5  -4   3    5.05    1.48   0
   6  -4   3    2.00    1.56   0
   7  -4   3    0.41    2.09   0
   8  -4   3    0.81    1.91   0
   9  -4   3    0.31    2.67   0
   9  -5  -3    0.52    2.63   0
   8  -5  -3    3.01    1.93   0
   7  -5  -3    3.05    1.72   0
   6  -5  -3    5.12    1.55   0
   5  -5  -3    0.07    1.46   0
   4  -5  -3   44.51    1.76   0
  -4  -5   3   45.31    2.53   0
   3  -5  -3  339.71    3.03   0
  -3  -5   3  360.70    4.40   0
   2   5  -3   55.74    1.94   0
  -2  -5   3   57.19    1.92   0
   1   5  -3  736.50    4.76   0
  -1  -5   3  727.92    4.63   0
   0   5  -3  269.44    2.98   0
   0  -5   3  280.22    3.07   0
   1  -5   3  186.30    2.50   0
  -1   5  -3  182.76    2.24   0
   2  -5   3   17.51    1.56   0
  -2   5  -3   17.01    1.60   0
  -3  -5  -3  161.15    2.92   0
   3  -5   3  144.85    2.24   0
  -3   5  -3  141.77    2.20   0
   4  -5   3    2.16    1.47   0
  -4  -5  -3    2.08    2.14   0
  -4  -5  -3    1.65    1.78   0
   5  -5   3    1.12    1.55   0
   6  -5   3    1.28    1.59   0
   7  -5   3    1.16    1.76   0
   8  -5   3    0.60    2.01   0
   9  -5   3    0.05    2.23   0
   9  -6  -3   -0.99    2.72   0
   8  -6  -3    4.00    2.03   0
   7  -6  -3    0.16    1.74   0
   6  -6  -3    3.21    1.72   0
  -5  -6   3    0.71    3.29   0
   5  -6  -3    0.77    1.14   0
   4  -6  -3   13.44    1.62   0
  -4  -6   3   12.70    1.98   0
   3  -6  -3  112.63    2.05   0
  -3  -6   3  117.29    2.71   0
  -2  -6   3    0.33    1.37   0
   2   6  -3    0.91    1.40   0
   2  -6  -3    0.72    1.37   0
   1   6  -3   29.90    1.71   0
  -1  -6   3   31.51    1.73   0
   0   6  -3  123.71    2.17   0
   0  -6   3  125.54    2.24   0
  -1   6  -3    9.43    1.03   0
   1  -6   3    8.00    1.02   0
  -2   6  -3   17.25    1.47   0
   2  -6   3   16.58    1.48   0
  -3  -6  -3   13.12    1.64   0
   3  -6   3   15.38    1.57   0
  -3   6  -3   13.58    1.55   0
   4  -6   3    9.24    1.59   0
  -4  -6  -3    6.20    1.93   0
  -4  -6  -3    6.66    1.96   0
   5  -6   3    3.64    1.60   0
  -5  -6  -3    3.41    3.13   0
  -5  -6  -3    2.95    2.76   0
   6  -6   3    0.50    1.60   0
   7  -6   3    6.16    1.81   0
   8  -6   3   -0.08    2.02   0
   9  -6   3    0.02    2.24   0
   9  -7  -3   -0.37    2.29   0
   8  -7  -3    1.79    2.03   0
   7  -7  -3    0.29    1.87   0
   6  -7  -3    2.93    1.34   0
  -5  -7   3    0.46    2.31   0
   5  -7  -3   -0.47    1.55   0
  -4  -7   3   11.92    1.98   0
   4  -7  -3   11.02    1.56   0
  -3  -7   3    0.09    1.86   0
   3  -7  -3    0.73    1.47   0
   2  -7  -3   78.22    1.85   0
  -2  -7   3   81.43    2.05   0
  -1  -7   3    5.93    1.49   0
   1   7  -3    8.45    1.48   0
   1  -7  -3    5.64    1.39   0
   0  -7   3    0.93    1.37   0
   0  -7  -3    0.00    1.40   0
   0   7  -3    1.14    1.38   0
  -1   7  -3    7.24    1.42   0
   1  -7   3    9.11    1.44   0
  -1  -7  -3    8.20    1.50   0
   2  -7   3    0.30    1.45   0
  -2   7  -3   -0.75    1.03   0
  -2  -7  -3    1.01    1.44   0
   3  -7   3   13.89    1.21   0
  -3  -7  -3   14.95    2.00   0
   4  -7   3   46.44    1.85   0
  -4  -7  -3   52.86    2.14   0
  -4  -7  -3   43.08    2.41   0
   5  -7   3    1.60    1.65   0
  -5  -7  -3    0.85    2.71   0
  -5  -7  -3    0.28    2.34   0
   6  -7   3   10.29    1.80   0
   7  -7   3    5.41    1.90   0
   8  -7   3   -0.06    2.00   0
   8  -8  -3    0.08    2.10   0
   7  -8  -3   -0.73    1.95   0
   6  -8  -3    3.03    1.19   0
  -5  -8   3   12.50    2.57   0
   5  -8  -3    8.50    1.66   0
  -4  -8   3    1.52    1.93   0
   4  -8  -3    0.80    1.15   0
   3  -8  -3    1.79    1.02   0
  -3  -8   3    1.64    1.56   0
  -2  -8   3    1.37    1.40   0
   2  -8  -3    0.02    1.43   0
  -1  -8   3    5.09    1.50   0
   1  -8  -3    4.24    1.06   0
   0  -8   3    1.50    1.49   0
   0  -8  -3    1.85    1.50   0
   1  -8   3    1.33    1.49   0
  -1  -8  -3    0.69    1.47   0
   2  -8   3   98.99    1.93   0
  -2  -8  -3   94.91    2.07   0
  -3  -8  -3   19.96    1.75   0
   3  -8   3   20.61    1.25   0
  -4  -8  -3   12.82    2.09   0
  -4  -8  -3   11.03    1.69   0
   4  -8   3    9.97    1.69   0
   5  -8   3    1.31    1.15   0
  -5  -8  -3    2.56    2.43   0
  -5  -8  -3    2.07    2.48   0
   6  -8   3   11.54    1.85   0
   7  -8   3    2.08    1.99   0
   8  -8   3   -0.61    2.16   0
   8  -9  -3    0.79    2.25   0
   7  -9  -3    0.56    1.98   0
   6  -9  -3    2.90    1.77   0
  -6  -9   3    0.98    4.18   0
  -6  -9   3    0.20    3.84   0
  -5  -9   3    2.34    2.11   0
   5  -9  -3    1.03    1.74   0
   4  -9  -3    0.49    1.16   0
  -4  -9   3    0.88    2.07   0
  -3  -9   3    5.34    1.97   0
   3  -9  -3    4.84    1.56   0
   2  -9  -3   21.35    1.61   0
  -2  -9   3   20.48    1.68   0
  -1  -9   3   25.52    1.68   0
   1  -9  -3   22.46    1.21   0
   0  -9   3    9.66    1.54   0
   0  -9  -3    6.93    1.55   0
  -1  -9  -3   16.39    1.59   0
   1  -9   3   14.53    1.56   0
  -2  -9  -3  180.99    2.52   0
   2  -9   3  189.59    2.38   0
  -3  -9  -3    8.45    2.07   0
   3  -9   3   11.18    1.68   0
   4  -9   3   21.33    1.79   0
  -4  -9  -3   18.58    1.86   0
   5  -9   3    3.56    1.23   0
  -5  -9  -3    4.50    2.25   0
  -5  -9  -3    4.84    2.18   0
   6  -9   3    2.02    1.86   0
   7  -9   3    0.26    2.06   0
   8  -9   3    2.02    2.24   0
   7 -10  -3   -0.36    2.08   0
   6 -10  -3    1.25    1.87   0
  -6 -10   3    1.09    3.03   0
  -6 -10   3    0.90    3.18   0
   5 -10  -3    0.08    1.82   0
  -5 -10   3    0.64    1.82   0
   4 -10  -3    0.97    1.18   0
  -4 -10   3   -0.18    1.70   0
  -3 -10   3    0.32    2.04   0
   3 -10  -3    0.38    1.58   0
   2 -10  -3    3.80    1.54   0
  -2 -10   3    5.82    1.65   0
  -1 -10   3    3.15    1.11   0
   1 -10  -3    3.08    1.66   0
   0 -10  -3   24.36    1.64   0
   0 -10   3   25.32    1.73   0
  -1 -10  -3   19.24    1.75   0
   1 -10   3   20.56    1.69   0
  -2 -10  -3   13.21    1.71   0
   2 -10   3   11.34    1.19   0
  -3 -10  -3    1.09    1.96   0
   3 -10   3    0.95    1.63   0
   4 -10   3    1.13    1.18   0
  -4 -10  -3    0.00    2.13   0
   5 -10   3    2.42    1.78   0
  -5 -10  -3    0.95    2.27   0
  -5 -10  -3    1.43    2.32   0
  -6 -10  -3    1.98    3.32   0
  -6 -10  -3    1.48    3.21   0
   6 -10   3   -1.15    2.00   0
   7 -10   3    0.20    2.16   0
   7 -11  -3    2.22    2.22   0
  -6 -11   3    0.65    2.98   0
   6 -11  -3    1.99    1.99   0
   5 -11  -3    0.79    1.90   0
  -5 -11   3    0.33    2.39   0
   4 -11  -3    3.55    1.77   0
  -4 -11   3    2.07    2.27   0
   3 -11  -3    1.73    1.72   0
  -3 -11   3   -0.33    1.75   0
  -2 -11   3   -0.02    1.16   0
   2 -11  -3    1.71    1.63   0
   1 -11  -3    1.37    1.61   0
  -1 -11   3   -0.28    1.57   0
   0 -11  -3   -1.12    1.59   0
   0 -11   3    1.94    1.67   0
   1 -11   3   11.53    1.71   0
  -1 -11  -3   10.96    1.70   0
   2 -11   3    2.96    1.12   0
  -2 -11  -3    4.78    1.74   0
  -3 -11  -3    0.43    1.71   0
   3 -11   3   -0.30    1.18   0
   4 -11   3    0.20    1.79   0
  -4 -11  -3    0.40    1.86   0
  -5 -11  -3   -0.35    2.39   0
   5 -11   3    1.31    1.39   0
  -5 -11  -3    1.26    1.99   0
  -6 -11  -3    0.20    3.34   0
   6 -11   3   -0.41    2.03   0
  -6 -11  -3    0.35    3.02   0
   7 -11   3    2.10    2.32   0
   6 -12  -3   -0.39    2.13   0
  -6 -12   3   -0.57    3.25   0
   5 -12  -3    4.44    2.01   0
  -5 -12   3    3.47    2.12   0
  -4 -12   3    0.52    1.93   0
   4 -12  -3   -0.47    1.87   0
  -3 -12   3    0.59    1.85   0
   3 -12  -3    0.58    1.23   0
  -2 -12   3    1.21    1.84   0
   2 -12  -3    0.07    1.70   0
  -1 -12   3    0.16    1.67   0
   1 -12  -3    0.28    1.19   0
   0 -12   3    3.40    1.76   0
   0 -12  -3    1.82    1.23   0
   1 -12   3    6.88    1.80   0
  -1 -12  -3    5.86    1.29   0
   2 -12   3    0.62    1.77   0
  -2 -12  -3    1.25    1.75   0
   3 -12   3    1.89    1.79   0
  -3 -12  -3    1.00    1.78   0
  -4 -12  -3    2.80    2.44   0
   4 -12   3    2.61    1.93   0
  -5 -12  -3    1.41    2.59   0
   5 -12   3    1.80    1.98   0
  -5 -12  -3   -0.19    2.54   0
   6 -12   3   -1.32    2.29   0
  -6 -12  -3   -0.52    3.29   0
  -6 -12  -3    0.18    3.35   0
  -5 -13   3    0.44    2.22   0
   5 -13  -3   -0.74    1.50   0
   4 -13  -3    1.91    1.97   0
  -4 -13   3   -0.18    2.08   0
  -3 -13   3    0.80    1.94   0
   3 -13  -3    1.11    1.38   0
  -2 -13   3    1.94    1.89   0
   2 -13  -3    0.37    1.33   0
   1 -13  -3   -0.05    1.77   0
  -1 -13   3    1.56    1.81   0
   0 -13  -3   -0.44    1.76   0
   0 -13   3    1.79    1.83   0
  -1 -13  -3    3.10    1.87   0
   1 -13   3    3.31    1.84   0
  -2 -13  -3   -0.77    1.94   0
   2 -13   3    1.91    1.84   0
   3 -13   3    3.80    1.84   0
  -3 -13  -3    5.56    1.97   0
   4 -13   3    2.30    2.10   0
  -4 -13  -3    0.38    2.10   0
  -5 -13  -3    1.30    2.79   0
   5 -13   3    1.49    2.09   0
  -5 -13  -3    0.11    2.81   0
  -4 -14   3    1.24    2.25   0
   4 -14  -3    1.11    1.56   0
   3 -14  -3   -0.83    1.98   0
  -3 -14   3    1.04    2.11   0
  -2 -14   3   -0.77    2.06   0
   2 -14  -3   -0.08    2.05   0
  -1 -14   3   -0.01    1.90   0
   1 -14  -3   -0.78    1.42   0
   0 -14  -3   -0.34    1.95   0
   0 -14   3    0.07    1.90   0
   1 -14   3    1.87    1.41   0
  -1 -14  -3    3.17    2.05   0
   2 -14   3   -0.18    1.41   0
  -2 -14  -3    0.22    2.09   0
  -3 -14  -3    0.27    2.10   0
   3 -14   3    2.19    2.03   0
  -4 -14  -3   -0.11    2.80   0
   4 -14   3   -0.16    1.55   0
   3 -15  -3    1.41    2.23   0
   2 -15  -3    0.55    2.15   0
  -2 -15   3    1.81    2.24   0
   1 -15  -3   -1.02    2.04   0
  -1 -15   3    0.61    1.53   0
   0 -15   3    1.43    2.13   0
   0 -15  -3    1.10    2.09   0
   1 -15   3   -1.40    2.05   0
  -1 -15  -3   -0.36    2.13   0
  -2 -15  -3   -0.73    2.29   0
   2 -15   3   -0.54    2.20   0
   7   0  -4    2.22    2.75   0
   7   0  -4    1.81    2.97   0
   6   0  -4   67.86    3.09   0
   6   0  -4   79.40    3.15   0
   5   0  -4   50.16    2.39   0
   5   0  -4   43.68    2.29   0
   4   0  -4  519.94    5.43   0
   3   0  -4  827.95    6.57   0
   2   0  -4 7040.05   18.95   0
  -1   0   4    9.61    2.04   0
   1   0  -4    9.42    1.53   0
   0   0  -4  928.57    7.20   0
   0   0   4  889.01    7.19   0
  -1   0  -4  694.30    5.80   0
   1   0   4  680.30    6.12   0
   2   0   4   22.50    2.15   0
  -2   0  -4   22.91    1.84   0
  -3   0  -4   65.53    2.12   0
   3   0   4   68.93    2.48   0
  -4   0  -4    0.25    1.82   0
   4   0   4    1.41    1.86   0
  -5   0  -4    0.45    1.74   0
   5   0   4    0.24    1.84   0
   6   0   4    0.03    1.92   0
   7   0   4   11.28    2.65   0
   8  -1  -4    0.49    2.54   0
   8  -1  -4   -0.07    2.54   0
   7  -1  -4    3.26    2.05   0
   7  -1  -4    4.01    2.09   0
   6   1  -4   10.60    4.14   0
   6   1  -4   13.20    4.25   0
   6  -1  -4   10.43    1.64   0
   6  -1  -4   13.57    2.02   0
   5   1  -4    6.11    2.45   0
   5  -1  -4    5.64    1.87   0
   5   1  -4    5.65    2.36   0
   4   1  -4   93.91    3.50   0
   3   1  -4  251.84    4.41   0
  -2  -1   4  607.08    6.33   0
   2   1  -4  633.35    6.78   0
   1  -1  -4  277.13    3.88   0
   1   1  -4  270.92    3.98   0
  -1  -1   4  262.36    4.24   0
   0  -1  -4 2617.19   11.19   0
   0  -1   4 2583.58   11.37   0
   0   1  -4 2681.39   11.16   0
   0   1   4 2448.29   11.25   0
   1   1   4 3283.69   13.01   0
  -1  -1  -4 3177.49   12.50   0
   1  -1   4 3380.59   12.06   0
  -1   1  -4 3364.73   11.69   0
   2   1   4   18.42    2.25   0
   2  -1   4   18.28    1.69   0
  -2  -1  -4   18.66    1.84   0
  -2   1  -4   17.82    1.70   0
   3   1   4   93.51    2.90   0
  -3   1  -4   93.32    2.22   0
   3  -1   4   92.70    2.26   0
  -3  -1  -4   93.65    2.79   0
   4  -1   4   44.47    1.91   0
  -4  -1  -4   45.33    2.40   0
  -4   1  -4   43.00    1.84   0
   4   1   4   44.35    2.49   0
   5  -1   4    0.47    1.55   0
  -5  -1  -4    0.90    2.07   0
  -5   1  -4    1.25    1.84   0
   5   1   4    1.52    2.11   0
   6  -1   4    2.99    2.02   0
   6   1   4    3.24    2.83   0
   7  -1   4    1.32    2.11   0
   8  -1   4    0.75    2.74   0
   9  -2  -4    0.83    2.86   0
   9  -2  -4    2.52    2.93   0
   8  -2  -4    0.21    2.22   0
   8  -2  -4    0.90    2.21   0
   7  -2  -4    0.43    2.08   0
   7  -2  -4    1.22    2.12   0
   6  -2  -4   14.74    1.71   0
   5  -2  -4   28.57    1.75   0
   4   2  -4  506.27    7.50   0
   3   2  -4   10.13    2.32   0
  -3  -2   4   10.44    2.33   0
   2   2  -4   26.76    2.02   0
  -2  -2   4   24.72    2.34   0
   1   2  -4  203.53    3.43   0
  -1  -2   4  207.19    3.50   0
   0   2  -4  351.36    3.96   0
   0  -2   4  335.89    4.01   0
   0  -2  -4  332.01    3.75   0
   1  -2   4   87.26    2.32   0
  -1  -2  -4  100.98    2.63   0
  -1   2  -4   90.10    2.30   0
   2  -2   4  299.12    3.42   0
   2   2   4  305.25    4.39   0
  -2  -2  -4  313.12    4.16   0
  -2   2  -4  302.85    3.36   0
   3  -2   4    3.82    1.50   0
  -3  -2  -4    3.97    1.90   0
   3   2   4    4.46    1.84   0
  -3   2  -4    3.51    1.50   0
   4   2   4   16.13    2.17   0
   4  -2   4   14.38    1.62   0
  -4   2  -4   14.67    1.56   0
  -4  -2  -4   14.36    2.40   0
   5  -2   4    1.72    1.54   0
  -5  -2  -4    1.17    2.67   0
  -5   2  -4    0.32    1.84   0
   6  -2   4    0.24    1.61   0
   7  -2   4    0.00    2.15   0
   8  -2   4    0.67    2.73   0
   9  -2   4    0.79    3.08   0
   9  -3  -4    0.10    2.59   0
   9  -3  -4    0.26    2.59   0
   8  -3  -4    0.05    2.25   0
   8  -3  -4    1.06    1.79   0
   7  -3  -4    2.25    1.69   0
   6  -3  -4    2.96    1.51   0
   5  -3  -4    6.46    1.55   0
  -4  -3   4  268.86    5.97   0
   4   3  -4  249.63    5.76   0
  -3  -3   4  204.74    4.02   0
   3   3  -4  192.48    3.84   0
   2   3  -4   15.39    1.84   0
  -2  -3   4   17.17    1.73   0
  -1  -3   4   52.50    2.05   0
   1   3  -4   51.60    2.01   0
   0  -3   4   30.55    1.82   0
   0   3  -4   28.62    1.46   0
  -1   3  -4  491.29    3.94   0
   1  -3   4  492.15    4.02   0
  -2   3  -4   15.49    1.61   0
   2  -3   4   15.58    1.24   0
  -2  -3  -4   16.84    2.00   0
  -3   3  -4  562.50    4.03   0
  -3  -3  -4  645.30    6.04   0
   3  -3   4  585.47    4.15   0
   4  -3   4   29.95    1.69   0
  -4   3  -4   27.91    1.93   0
  -4  -3  -4   33.59    2.59   0
  -5   3  -4   66.19    2.25   0
   5  -3   4   70.46    2.04   0
   6  -3   4   20.06    1.77   0
   7  -3   4   -0.30    1.70   0
   8  -3   4   -0.47    2.34   0
   9  -3   4    0.33    2.68   0
   9  -4  -4    0.16    2.63   0
   9  -4  -4    1.19    2.56   0
   8  -4  -4   -1.17    1.88   0
   7  -4  -4    3.84    1.79   0
   6  -4  -4    1.00    1.53   0
   5  -4  -4    5.06    1.45   0
   4  -4  -4   69.32    1.95   0
   4   4  -4   70.80    3.12   0
  -4  -4   4   77.71    3.23   0
   3   4  -4   28.08    2.13   0
  -3  -4   4   30.10    2.27   0
   2   4  -4    1.34    1.79   0
  -2  -4   4    1.07    1.49   0
   1   4  -4   14.88    1.69   0
  -1  -4   4   15.29    1.68   0
   0   4  -4    1.51    1.04   0
   0  -4   4    1.23    1.53   0
  -1   4  -4    4.91    1.47   0
   1  -4   4    3.37    1.46   0
  -2   4  -4   11.21    1.54   0
   2  -4   4   11.65    1.57   0
  -2  -4  -4   12.48    1.78   0
  -3  -4  -4  235.96    3.52   0
  -3   4  -4  203.12    2.57   0
   3  -4   4  221.32    2.65   0
  -4   4  -4    5.63    1.47   0
  -4  -4  -4    6.41    2.17   0
   4  -4   4    5.17    1.07   0
   5  -4   4   43.94    1.82   0
   6  -4   4    0.98    1.56   0
   7  -4   4    0.46    1.75   0
   8  -4   4    0.85    2.39   0
   9  -4   4   -0.35    2.79   0
   9  -5  -4    1.67    2.23   0
   8  -5  -4    4.49    1.95   0
   7  -5  -4    2.26    1.72   0
   6  -5  -4    0.00    1.51   0
   5  -5  -4    3.91    1.51   0
   4  -5  -4    6.04    1.54   0
  -4  -5   4    7.84    2.25   0
  -3  -5   4    0.62    1.74   0
   3   5  -4    0.48    1.77   0
  -2  -5   4    1.29    1.41   0
   2   5  -4    1.13    1.39   0
  -1  -5   4  347.00    3.41   0
   1   5  -4  326.35    3.33   0
   0   5  -4  117.47    2.21   0
   0  -5   4  120.37    2.27   0
  -1   5  -4   83.50    1.93   0
   1  -5   4   82.10    1.67   0
  -2   5  -4   16.01    1.13   0
   2  -5   4   17.25    1.53   0
  -3   5  -4    1.20    1.43   0
  -3  -5  -4    0.77    1.51   0
   3  -5   4    1.13    1.42   0
  -4   5  -4   -0.68    1.06   0
   4  -5   4    1.21    1.51   0
  -4  -5  -4   -0.14    2.08   0
  -5  -5  -4    2.12    3.22   0
  -5  -5  -4    2.52    3.20   0
   5  -5   4    1.72    1.56   0
   6  -5   4    4.75    1.66   0
   7  -5   4    0.64    1.74   0
   8  -5   4   -0.44    1.96   0
   9  -5   4   -0.03    2.28   0
   9  -6  -4    0.52    2.68   0
   8  -6  -4    2.89    1.96   0
   7  -6  -4    0.62    1.74   0
   6  -6  -4    5.16    1.72   0
   5  -6  -4    7.20    1.70   0
  -5  -6   4    7.25    2.73   0
  -4  -6   4    4.18    1.82   0
   4  -6  -4    3.90    1.52   0
  -3  -6   4    1.70    1.87   0
   3   6  -4    0.66    1.83   0
   3  -6  -4    0.22    1.46   0
  -2  -6   4    3.63    1.73   0
   2   6  -4    3.31    1.37   0
  -1  -6   4   18.47    1.61   0
   1   6  -4   19.01    1.62   0
   0   6  -4    4.09    1.09   0
   0  -6   4    5.61    1.44   0
  -1   6  -4   13.59    1.10   0
   1  -6   4   12.88    1.45   0
  -2   6  -4   10.98    1.10   0
   2  -6   4   13.47    1.11   0
  -3  -6  -4   93.75    2.30   0
  -3   6  -4   82.76    1.64   0
   3  -6   4   90.03    2.00   0
  -4  -6  -4    0.32    1.82   0
  -4   6  -4   -0.05    1.53   0
   4  -6   4    0.80    1.48   0
  -4  -6  -4    0.47    1.81   0
   5  -6   4    2.45    1.52   0
  -5  -6  -4    2.88    2.58   0
  -5  -6  -4    3.61    2.67   0
   6  -6   4    0.28    1.73   0
   7  -6   4    1.04    1.83   0
   8  -6   4    0.11    2.03   0
   9  -6   4    2.91    2.93   0
   9  -7  -4    0.63    2.79   0
   8  -7  -4    2.38    2.04   0
   7  -7  -4    0.51    1.85   0
   6  -7  -4    0.19    1.19   0
   5  -7  -4   22.36    1.68   0
  -5  -7   4   22.44    2.57   0
   4  -7  -4    0.40    1.45   0
  -4  -7   4    1.23    1.54   0
   3  -7  -4    8.20    1.51   0
  -3  -7   4    7.10    1.94   0
   2  -7  -4    1.70    1.05   0
   2   7  -4    2.17    1.45   0
  -2  -7   4    3.52    1.44   0
   1   7  -4   -0.67    1.45   0
  -1  -7   4   -0.01    1.46   0
   0  -7   4    7.20    1.06   0
   0   7  -4    7.52    1.45   0
   1  -7   4   -0.33    0.98   0
  -1   7  -4    1.54    1.00   0
   2  -7   4  126.32    2.12   0
  -2   7  -4  120.29    2.10   0
  -3  -7  -4  126.55    2.50   0
  -3   7  -4  131.71    1.85   0
   3  -7   4  136.64    2.26   0
  -4  -7  -4    9.74    1.67   0
  -4  -7  -4    7.43    1.57   0
   4  -7   4    8.08    1.59   0
   5  -7   4    9.75    1.76   0
  -5  -7  -4    8.84    2.46   0
  -5  -7  -4    9.29    2.46   0
   6  -7   4    0.22    1.76   0
   7  -7   4    3.91    1.92   0
   8  -7   4    2.00    2.14   0
   8  -8  -4   -1.86    2.09   0
   7  -8  -4    1.55    1.94   0
   6  -8  -4    0.38    1.70   0
  -5  -8   4    4.26    2.13   0
   5  -8  -4    4.14    1.61   0
  -4  -8   4    2.19    1.70   0
   4  -8  -4    3.07    1.14   0
  -3  -8   4    1.22    1.90   0
   3  -8  -4   -0.01    1.43   0
   2  -8  -4    4.28    1.41   0
  -2  -8   4    4.28    1.52   0
   1  -8  -4   37.91    1.69   0
  -1  -8   4   34.58    1.71   0
   1   8  -4   35.21    1.67   0
   0   8  -4   11.69    1.56   0
   0  -8  -4   12.38    1.55   0
   0  -8   4   11.73    1.56   0
  -1   8  -4   19.91    1.59   0
  -1  -8  -4   20.77    1.52   0
   1  -8   4   19.75    1.19   0
  -2   8  -4  144.78    1.89   0
  -2  -8  -4  154.16    2.44   0
   2  -8   4  165.97    2.26   0
   3  -8   4   16.04    1.62   0
  -3  -8  -4   14.13    1.98   0
  -4  -8  -4    0.26    1.71   0
  -4  -8  -4   -0.05    1.68   0
   4  -8   4    0.91    1.64   0
  -5  -8  -4    1.87    2.09   0
  -5  -8  -4    2.50    2.44   0
   5  -8   4    2.15    1.14   0
   6  -8   4   18.18    1.93   0
   7  -8   4    5.10    1.94   0
   8  -8   4    1.73    2.22   0
   8  -9  -4   -0.31    2.19   0
   7  -9  -4    0.42    1.42   0
   6  -9  -4    2.94    1.79   0
  -6  -9   4    3.11    3.70   0
   5  -9  -4    0.24    1.74   0
  -5  -9   4   -0.08    2.18   0
  -4  -9   4    0.48    2.07   0
   4  -9  -4    1.31    1.62   0
  -3  -9   4    1.01    1.51   0
   3  -9  -4    1.26    1.55   0
   2  -9  -4    5.06    1.54   0
  -2  -9   4    5.78    1.54   0
  -1  -9   4    6.93    1.54   0
   1  -9  -4    5.41    1.52   0
   0  -9  -4    5.12    1.55   0
   0  -9   4    4.09    1.08   0
   1  -9   4    5.25    1.53   0
  -1  -9  -4    4.62    1.57   0
  -2  -9  -4    8.94    1.68   0
   2  -9   4   10.65    1.60   0
   3  -9   4    6.17    1.56   0
  -3  -9  -4    5.31    2.16   0
  -4  -9  -4   21.40    1.90   0
  -4  -9  -4   16.04    2.26   0
   4  -9   4   18.71    1.79   0
  -5  -9  -4    1.08    2.16   0
  -5  -9  -4    2.61    2.24   0
   5  -9   4    2.28    1.77   0
   6  -9   4    9.04    1.39   0
  -6  -9  -4   10.44    4.18   0
  -6  -9  -4    9.24    4.10   0
   7  -9   4    0.87    2.08   0
   7 -10  -4    1.65    2.06   0
   6 -10  -4   -0.26    1.32   0
  -6 -10   4    0.96    3.17   0
   5 -10  -4    0.36    1.79   0
  -5 -10   4    0.20    2.28   0
   4 -10  -4   -0.15    1.64   0
  -4 -10   4    1.97    2.15   0
   3 -10  -4    1.98    1.10   0
  -3 -10   4    1.41    1.65   0
  -2 -10   4   -0.45    1.65   0
   2 -10  -4    1.69    1.11   0
  -1 -10   4    1.57    1.52   0
   1 -10  -4    1.30    1.64   0
   0 -10  -4   34.69    1.80   0
   0 -10   4   38.68    1.86   0
  -1 -10  -4    2.44    1.53   0
   1 -10   4    2.39    1.59   0
   2 -10   4    2.55    1.13   0
  -2 -10  -4    3.35    1.64   0
  -3 -10  -4   -1.11    1.66   0
   3 -10   4    0.91    1.07   0
   4 -10   4    2.63    1.74   0
  -4 -10  -4    4.72    1.81   0
  -4 -10  -4    4.03    2.14   0
  -5 -10  -4    1.22    1.89   0
  -5 -10  -4    0.15    2.29   0
   5 -10   4   -0.02    1.30   0
  -6 -10  -4    0.47    3.26   0
  -6 -10  -4    0.13    3.33   0
   6 -10   4    2.07    1.95   0
   7 -10   4   -0.04    2.14   0
   7 -11  -4   -0.03    2.23   0
   6 -11  -4    2.57    2.03   0
  -6 -11   4   -0.47    3.03   0
  -5 -11   4    0.13    2.34   0
   5 -11  -4    1.10    1.80   0
  -4 -11   4    0.81    1.87   0
   4 -11  -4    0.90    1.72   0
  -3 -11   4    0.64    1.71   0
   3 -11  -4    0.54    1.68   0
   2 -11  -4    0.22    1.62   0
  -2 -11   4    0.22    1.73   0
   1 -11  -4   -0.28    1.68   0
  -1 -11   4    1.69    1.58   0
   0 -11  -4    1.41    1.61   0
   0 -11   4    2.90    1.66   0
   1 -11   4    3.15    1.65   0
  -1 -11  -4    2.57    1.63   0
  -2 -11  -4    0.44    1.77   0
   2 -11   4    3.33    1.67   0
  -3 -11  -4    1.23    1.72   0
   3 -11   4    0.91    1.70   0
  -4 -11  -4   -0.02    2.33   0
  -4 -11  -4   -0.27    1.93   0
   4 -11   4    2.43    1.81   0
  -5 -11  -4    0.95    1.98   0
   5 -11   4    1.30    1.92   0
  -5 -11  -4    0.68    2.43   0
  -6 -11  -4    0.94    3.15   0
  -6 -11  -4    0.33    3.03   0
   6 -11   4    1.47    2.04   0
  -6 -12   4   -0.03    2.81   0
   6 -12  -4    0.85    2.21   0
  -5 -12   4    0.86    2.04   0
   5 -12  -4   -1.83    1.94   0
   4 -12  -4    0.13    1.91   0
  -4 -12   4   -0.00    1.90   0
   3 -12  -4   -1.04    1.67   0
  -3 -12   4    1.24    1.84   0
   2 -12  -4    2.26    1.72   0
  -2 -12   4    1.98    1.31   0
   1 -12  -4    2.36    1.71   0
  -1 -12   4    1.80    1.69   0
   0 -12   4    2.23    1.70   0
   0 -12  -4    2.24    1.73   0
   1 -12   4    2.75    1.76   0
  -1 -12  -4    1.92    1.72   0
   2 -12   4   -0.37    1.72   0
  -2 -12  -4    1.13    1.76   0
   3 -12   4   -1.45    1.78   0
  -3 -12  -4    0.16    1.77   0
  -4 -12  -4   -0.81    2.46   0
   4 -12   4   -0.89    1.38   0
  -5 -12  -4    0.66    2.64   0
  -5 -12  -4    0.88    2.26   0
   5 -12   4    0.20    1.47   0
  -6 -12  -4    0.43    3.37   0
  -6 -12  -4    0.02    2.94   0
   6 -12   4    0.90    2.28   0
  -5 -13   4    0.33    2.74   0
   5 -13  -4    1.16    1.50   0
   4 -13  -4    0.36    1.95   0
  -4 -13   4    0.57    2.10   0
   3 -13  -4    0.94    1.30   0
  -3 -13   4   -0.73    1.96   0
   2 -13  -4    2.39    1.83   0
  -2 -13   4   -0.67    2.03   0
  -1 -13   4    0.36    1.88   0
   1 -13  -4    0.16    1.84   0
   0 -13   4    0.98    1.82   0
   0 -13  -4    1.29    1.86   0
   1 -13   4    5.08    1.32   0
  -1 -13  -4    3.25    1.89   0
   2 -13   4    0.88    1.34   0
  -2 -13  -4   -0.82    1.91   0
   3 -13   4    1.19    1.88   0
  -3 -13  -4    0.61    1.97   0
  -4 -13  -4   -0.01    2.10   0
   4 -13   4    0.51    1.43   0
  -5 -13  -4    0.45    2.27   0
   5 -13   4   -0.20    2.23   0
  -5 -13  -4    0.22    2.89   0
   4 -14  -4   -1.16    1.52   0
  -4 -14   4   -0.40    2.18   0
  -3 -14   4   -1.10    2.07   0
   3 -14  -4    1.86    1.97   0
   2 -14  -4    0.05    2.02   0
  -2 -14   4    1.62    2.13   0
  -1 -14   4    0.66    2.01   0
   1 -14  -4   -0.29    1.42   0
   0 -14   4    0.62    1.99   0
   0 -14  -4    1.08    1.96   0
   1 -14   4    0.66    1.94   0
  -1 -14  -4    1.71    2.04   0
  -2 -14  -4   -0.12    2.04   0
   2 -14   4    1.81    2.10   0
  -3 -14  -4    0.61    2.16   0
   3 -14   4    1.81    1.45   0
  -4 -14  -4    0.16    2.28   0
  -4 -14  -4   -0.21    2.31   0
   4 -14   4   -0.71    1.55   0
  -2 -15   4    1.37    2.19   0
   2 -15  -4   -0.47    2.19   0
  -1 -15   4    1.87    2.15   0
   1 -15  -4    1.03    2.10   0
   0 -15  -4    1.39    1.52   0
   0 -15   4    0.53    2.12   0
  -1 -15  -4    0.54    2.18   0
   1 -15   4    1.04    2.16   0
   2 -15   4    1.67    2.24   0
  -2 -15  -4    0.68    2.29   0
   8  -1  -5    0.16    2.58   0
   8  -1  -5    0.67    2.64   0
   7  -1  -5    0.26    1.95   0
   7  -1  -5    0.96    1.92   0
   6   1  -5    0.72    2.74   0
   6   1  -5    1.05    2.58   0
   6  -1  -5    1.26    1.91   0
   6  -1  -5    1.04    1.90   0
   5  -1  -5   30.81    2.15   0
   5   1  -5   30.77    2.54   0
   4   1  -5  753.51    6.77   0
   4  -1  -5  769.22    5.50   0
   3   1  -5  362.14    4.75   0
   3  -1  -5  360.77    3.96   0
  -3  -1   5  336.22    4.35   0
  -2  -1   5  145.92    3.10   0
   2   1  -5  145.71    3.13   0
   2  -1  -5  155.99    2.81   0
   1   1  -5  165.46    3.15   0
   1  -1  -5  165.89    2.73   0
  -1  -1   5  166.54    3.22   0
  -1   1   5  172.77    3.02   0
   0   1  -5  270.93    3.68   0
   0   1   5  255.79    3.47   0
   0  -1  -5  278.79    3.68   0
   0  -1   5  268.71    3.74   0
  -1  -1  -5  863.52    6.03   0
  -1   1  -5  841.68    5.52   0
   1   1   5  828.25    5.99   0
   1  -1   5  840.03    5.74   0
  -2  -1  -5   31.63    1.89   0
  -2   1  -5   30.77    1.79   0
   2   1   5   30.45    2.19   0
   2  -1   5   29.83    1.81   0
  -3   1  -5   82.84    2.12   0
  -3  -1  -5   88.76    2.55   0
   3   1   5   85.29    2.62   0
   3  -1   5   84.77    2.17   0
  -4   1  -5   30.55    1.72   0
   4  -1   5   32.84    1.79   0
  -4  -1  -5   30.39    2.18   0
   4   1   5   33.97    2.22   0
   5   1   5    9.91    1.98   0
  -5   1  -5    8.59    1.63   0
  -5  -1  -5    8.09    1.90   0
   5  -1   5   11.20    1.98   0
   6  -1   5    0.56    1.99   0
   6   1   5   -0.18    2.52   0
   7  -1   5    3.86    2.15   0
   8  -1   5    4.21    2.78   0
   9  -1   5    1.34    5.24   0
   9  -2  -5    0.15    2.91   0
   9  -2  -5    1.60    2.95   0
   8  -2  -5   -0.10    2.21   0
   8  -2  -5    1.18    2.18   0
   7  -2  -5    2.50    2.12   0
   7  -2  -5    2.88    2.02   0
   6  -2  -5    1.17    1.58   0
   5   2  -5    0.32    2.52   0
   4   2  -5  667.71    6.88   0
   3   2  -5    0.04    1.87   0
  -3  -2   5    0.08    1.53   0
   2   2  -5  536.10    5.03   0
  -2  -2   5  525.63    5.25   0
   1   2  -5  133.63    2.71   0
  -1  -2   5  133.81    2.76   0
   0  -2   5  445.65    4.10   0
   0   2  -5  452.86    4.03   0
   0  -2  -5  467.48    4.09   0
  -1   2  -5  108.02    2.39   0
   1  -2   5  106.31    2.16   0
  -1  -2  -5  112.99    2.29   0
   1   2   5  111.18    2.56   0
   2  -2   5   10.42    1.21   0
   2   2   5   11.75    1.71   0
  -2   2  -5    9.71    1.60   0
  -2  -2  -5   10.76    1.63   0
   3   2   5   47.05    2.09   0
  -3   2  -5   42.58    1.78   0
   3  -2   5   43.80    1.83   0
  -3  -2  -5   46.82    2.36   0
   4  -2   5  119.42    2.35   0
  -4   2  -5  110.19    2.27   0
  -4  -2  -5  122.21    3.11   0
   4   2   5  123.07    3.16   0
   5   2   5    0.57    2.21   0
  -5   2  -5    0.26    1.52   0
   5  -2   5    1.32    1.55   0
  -5  -2  -5    0.56    2.13   0
   6  -2   5    0.42    1.62   0
   7  -2   5    0.30    2.13   0
   8  -2   5    1.39    2.32   0
   9  -2   5   -0.33    2.70   0
   9  -3  -5    0.03    2.57   0
   9  -3  -5    1.31    2.51   0
   8  -3  -5    0.21    2.21   0
   8  -3  -5    0.76    1.83   0
   7  -3  -5    0.48    1.66   0
   6  -3  -5    1.34    1.47   0
   5  -3  -5   90.59    2.22   0
  -4  -3   5    2.94    2.27   0
   4   3  -5    2.97    2.21   0
   3   3  -5  344.67    4.48   0
  -3  -3   5  358.78    4.65   0
   2   3  -5  202.21    3.16   0
  -2  -3   5  204.08    3.20   0
   1   3  -5    6.49    1.50   0
  -1  -3   5    6.21    1.55   0
   0  -3   5  511.65    4.22   0
   0   3  -5  530.98    4.14   0
  -1   3  -5    1.59    1.50   0
   1  -3   5    1.51    1.45   0
  -1  -3  -5    1.35    1.52   0
  -2  -3  -5  240.13    3.44   0
   2  -3   5  215.59    2.80   0
  -2   3  -5  209.41    2.74   0
   3  -3   5   37.51    1.81   0
  -3   3  -5   36.17    1.78   0
  -3  -3  -5   42.68    2.34   0
  -4  -3  -5  131.59    3.20   0
  -4   3  -5  112.41    2.18   0
   4  -3   5  116.12    2.26   0
   5  -3   5    7.52    1.61   0
  -5  -3  -5    8.10    2.88   0
  -5   3  -5    7.65    1.55   0
   6  -3   5    0.12    1.54   0
   7  -3   5    2.50    1.87   0
   8  -3   5    1.17    2.39   0
   9  -3   5    2.35    2.70   0
   9  -4  -5    1.90    2.15   0
   9  -4  -5    1.99    2.67   0
   8  -4  -5    1.92    1.85   0
   7  -4  -5   -0.88    1.68   0
   6  -4  -5    1.56    1.50   0
   5  -4  -5    1.01    1.40   0
  -4  -4   5   43.32    2.45   0
   4   4  -5   37.68    2.53   0
  -3  -4   5  251.60    3.59   0
   3   4  -5  238.22    3.63   0
   2   4  -5  282.38    3.34   0
  -2  -4   5  295.64    3.41   0
  -1  -4   5   -0.55    1.52   0
   1   4  -5   -0.06    1.07   0
   0   4  -5   29.60    1.70   0
   0  -4   5   28.02    1.69   0
   1  -4   5   66.60    1.89   0
  -1   4  -5   66.12    1.87   0
  -2   4  -5   10.86    1.18   0
  -2  -4  -5   12.16    1.54   0
   2  -4   5   10.92    1.21   0
   3  -4   5    7.57    1.56   0
  -3   4  -5    9.35    1.54   0
  -3  -4  -5   10.19    2.02   0
  -4  -4  -5   20.95    2.13   0
  -4   4  -5   17.51    1.55   0
   4  -4   5   20.48    1.59   0
  -5   4  -5   13.37    1.64   0
   5  -4   5   15.01    1.67   0
  -5  -4  -5   15.39    2.78   0
   6  -4   5    4.20    1.68   0
   7  -4   5    1.62    2.13   0
   8  -4   5   -0.33    2.03   0
   9  -4   5    1.95    2.79   0
   9  -5  -5   -1.32    2.55   0
   9  -5  -5    0.28    2.16   0
   8  -5  -5   -0.35    1.90   0
   7  -5  -5    0.41    1.69   0
   6  -5  -5   10.93    1.70   0
   5  -5  -5    0.04    1.53   0
  -5  -5   5    0.39    2.81   0
   4   5  -5   58.92    2.45   0
  -4  -5   5   64.53    2.59   0
   3   5  -5    0.60    1.43   0
  -3  -5   5    0.98    1.43   0
  -2  -5   5  228.38    2.92   0
   2   5  -5  215.61    2.82   0
  -1  -5   5    9.09    1.54   0
   1   5  -5    9.25    1.53   0
   0   5  -5   40.97    1.40   0
   0  -5   5   43.81    1.43   0
   1  -5   5  151.61    2.27   0
  -1   5  -5  144.69    1.96   0
  -2  -5  -5    3.99    1.37   0
  -2   5  -5    3.70    1.43   0
   2  -5   5    3.78    1.03   0
  -3  -5  -5    0.57    1.48   0
  -3   5  -5   -0.23    1.00   0
   3  -5   5   -0.11    1.42   0
  -4   5  -5    5.53    1.53   0
  -4  -5  -5    6.60    2.14   0
   4  -5   5    6.73    1.55   0
  -5   5  -5   36.79    1.83   0
  -5  -5  -5   34.80    3.04   0
  -5  -5  -5   44.04    3.19   0
   5  -5   5   38.79    1.82   0
   6  -5   5   -0.48    1.59   0
   7  -5   5    0.54    1.83   0
   8  -5   5    0.66    2.48   0
   9  -5   5    0.99    2.33   0
   9  -6  -5    0.29    2.67   0
   8  -6  -5    3.08    1.99   0
   7  -6  -5    1.02    1.72   0
   6  -6  -5    3.18    1.71   0
   5  -6  -5   60.22    1.56   0
  -5  -6   5   70.81    3.23   0
   4  -6  -5    8.77    1.13   0
  -4  -6   5    9.01    1.94   0
  -3  -6   5   14.10    1.95   0
   3   6  -5   12.53    1.63   0
   2   6  -5    0.50    1.37   0
  -2  -6   5    0.86    1.44   0
   1   6  -5   38.12    1.77   0
  -1  -6   5   41.50    1.77   0
   0  -6   5    1.50    1.40   0
   0   6  -5    1.22    0.98   0
   1  -6   5   34.98    1.24   0
  -1   6  -5   36.95    1.59   0
  -2   6  -5   -0.70    1.37   0
   2  -6   5    0.13    1.41   0
   3  -6   5   18.25    1.64   0
  -3  -6  -5   19.10    1.68   0
  -3   6  -5   17.39    1.61   0
   4  -6   5    0.65    1.52   0
  -4  -6  -5    0.67    1.86   0
  -4   6  -5    1.72    1.46   0
  -5  -6  -5   25.68    2.66   0
   5  -6   5   23.10    1.73   0
  -5  -6  -5   22.06    2.54   0
   6  -6   5    0.37    1.31   0
   7  -6   5    2.09    1.83   0
   8  -6   5    0.35    2.05   0
   9  -7  -5   -0.32    2.25   0
   8  -7  -5    2.36    2.01   0
   7  -7  -5    2.99    1.84   0
   6  -7  -5    1.72    1.17   0
   5  -7  -5   16.60    1.19   0
  -5  -7   5   17.94    2.50   0
   4  -7  -5    1.24    1.49   0
  -4  -7   5    0.48    1.96   0
   3   7  -5   -0.11    1.51   0
  -3  -7   5   -0.07    1.54   0
   3  -7  -5    0.33    1.39   0
  -2  -7   5    1.74    1.47   0
   2   7  -5    2.95    1.42   0
  -1  -7   5    9.78    1.54   0
   1   7  -5   12.06    1.50   0
   0  -7   5    2.32    1.44   0
   0   7  -5    1.62    1.44   0
  -1   7  -5    9.58    1.46   0
   1  -7   5   10.07    1.08   0
  -2   7  -5   82.74    1.90   0
   2  -7   5   82.99    1.60   0
  -3  -7  -5   -0.48    1.55   0
  -3   7  -5   -0.47    1.09   0
   3  -7   5   -0.06    1.55   0
  -4  -7  -5   10.78    1.78   0
  -4   7  -5   12.57    1.61   0
  -4  -7  -5   14.49    2.09   0
   4  -7   5   11.42    1.60   0
  -5  -7  -5    6.20    2.16   0
  -5  -7  -5    4.38    2.14   0
   5  -7   5    5.24    1.76   0
   6  -7   5    0.02    1.78   0
   7  -7   5   -0.45    1.95   0
   8  -7   5    0.86    2.15   0
   8  -8  -5    0.58    2.10   0
   7  -8  -5    0.37    1.93   0
  -6  -8   5    0.71    4.21   0
   6  -8  -5    1.82    1.76   0
   5  -8  -5   -0.03    1.11   0
  -5  -8   5    1.58    2.40   0
   4  -8  -5   13.14    1.65   0
  -4  -8   5   18.35    1.79   0
  -3  -8   5    0.43    1.56   0
   3  -8  -5    1.36    1.44   0
   2   8  -5   11.61    1.54   0
  -2  -8   5   11.37    1.56   0
   2  -8  -5   11.66    1.46   0
   1   8  -5   14.82    1.59   0
  -1  -8   5   19.10    1.60   0
   0  -8   5    4.97    1.54   0
   0   8  -5    5.77    1.53   0
  -1   8  -5   32.41    1.66   0
   1  -8   5   33.72    1.70   0
  -2   8  -5   63.57    1.49   0
   2  -8   5   68.92    1.85   0
   3  -8   5   11.83    1.60   0
  -3   8  -5   10.19    1.58   0
  -3  -8  -5   10.77    1.62   0
  -4  -8  -5    2.68    2.14   0
  -4  -8  -5    1.57    1.69   0
   4  -8   5    1.49    1.70   0
  -5  -8  -5    2.04    2.15   0
   5  -8   5    2.41    1.25   0
  -5  -8  -5    2.80    2.20   0
   6  -8   5    7.12    1.85   0
   7  -8   5    1.76    1.96   0
   8  -8   5   -0.32    2.16   0
   8  -9  -5    0.70    2.19   0
   7  -9  -5    1.64    1.99   0
   6  -9  -5    1.20    1.30   0
  -6  -9   5    0.15    3.04   0
   5  -9  -5    1.14    1.22   0
  -5  -9   5    0.42    1.80   0
  -4  -9   5    0.29    2.10   0
   4  -9  -5    0.29    1.68   0
  -3  -9   5    1.01    1.51   0
   3  -9  -5    0.13    1.52   0
   2  -9  -5    0.06    1.50   0
  -2  -9   5    0.75    1.58   0
  -1  -9   5    3.24    1.54   0
   1   9  -5    1.70    1.08   0
   1  -9  -5    2.44    1.49   0
   0  -9   5   72.08    1.90   0
   0  -9  -5   74.87    1.94   0
   0   9  -5   69.48    1.88   0
   1  -9   5    3.80    1.51   0
  -1  -9  -5    3.11    1.61   0
  -1   9  -5    1.45    1.52   0
  -2  -9  -5   -0.11    1.58   0
   2  -9   5    1.06    1.55   0
  -3  -9  -5    4.84    1.60   0
   3  -9   5    6.93    1.58   0
  -4  -9  -5   30.24    2.00   0
  -4  -9  -5   22.91    1.93   0
   4  -9   5   28.79    1.87   0
   5  -9   5    1.00    1.79   0
  -5  -9  -5    0.61    2.21   0
  -5  -9  -5    0.75    2.21   0
  -6  -9  -5   14.27    3.66   0
  -6  -9  -5   16.99    3.99   0
   6  -9   5   13.89    1.98   0
   7  -9   5    3.92    2.10   0
   7 -10  -5    0.67    2.08   0
  -6 -10   5    0.77    2.82   0
   6 -10  -5    1.48    1.89   0
   5 -10  -5    0.89    1.24   0
  -5 -10   5    1.64    2.22   0
   4 -10  -5    2.23    1.26   0
  -4 -10   5    1.43    1.83   0
   3 -10  -5    0.38    1.57   0
  -3 -10   5    0.66    1.62   0
  -2 -10   5   -0.42    1.66   0
   2 -10  -5    1.96    1.56   0
  -1 -10   5   13.98    1.65   0
   1 -10  -5   15.85    1.66   0
   0 -10  -5   23.58    1.85   0
   0 -10   5   26.43    1.78   0
  -1 -10  -5   13.33    1.55   0
   1 -10   5   11.36    1.64   0
  -2 -10  -5    0.40    1.63   0
   2 -10   5    0.21    1.13   0
  -3 -10  -5   13.11    1.79   0
   3 -10   5   12.56    1.73   0
   4 -10   5    1.07    1.75   0
  -4 -10  -5    1.00    1.75   0
  -4 -10  -5   -0.61    2.19   0
  -5 -10  -5    2.68    2.36   0
  -5 -10  -5    3.21    2.35   0
   5 -10   5   -1.12    1.87   0
  -6 -10  -5    3.95    3.37   0
   6 -10   5    2.98    2.01   0
  -6 -10  -5    4.55    3.31   0
   7 -10   5   -0.20    2.19   0
   7 -11  -5    2.27    2.29   0
  -6 -11   5    0.85    2.98   0
   6 -11  -5    1.33    2.04   0
   5 -11  -5   -0.01    1.38   0
  -5 -11   5    0.77    2.38   0
  -4 -11   5   -0.39    1.94   0
   4 -11  -5    1.40    1.74   0
  -3 -11   5    0.51    1.66   0
   3 -11  -5   -0.80    1.16   0
   2 -11  -5    3.12    1.68   0
  -2 -11   5   -0.03    1.72   0
  -1 -11   5    5.32    1.70   0
   1 -11  -5    4.56    1.75   0
   0 -11   5    1.57    1.69   0
   0 -11  -5    2.28    1.19   0
   1 -11   5    0.44    1.60   0
  -1 -11  -5    1.29    1.61   0
   2 -11   5    1.85    1.65   0
  -2 -11  -5    1.92    1.76   0
  -3 -11  -5    0.64    1.75   0
   3 -11   5   -1.57    1.71   0
   4 -11   5   -0.66    1.79   0
  -4 -11  -5    0.10    1.86   0
  -4 -11  -5   -0.26    1.91   0
  -5 -11  -5    1.04    2.02   0
   5 -11   5    0.45    1.96   0
  -5 -11  -5    1.30    2.44   0
  -6 -11  -5    1.64    3.21   0
  -6 -11  -5    1.49    3.15   0
   6 -11   5    0.07    2.17   0
  -6 -12   5    0.07    2.83   0
   6 -12  -5    0.20    2.21   0
   5 -12  -5   -1.07    1.40   0
  -5 -12   5    1.41    2.53   0
  -4 -12   5   -0.34    1.95   0
   4 -12  -5    1.69    1.92   0
   3 -12  -5    1.65    1.77   0
  -3 -12   5    1.58    1.88   0
   2 -12  -5   -0.06    1.26   0
  -2 -12   5    0.95    1.86   0
   1 -12  -5    2.02    1.76   0
  -1 -12   5    0.84    1.19   0
   0 -12  -5    1.47    1.75   0
   0 -12   5    1.58    1.72   0
  -1 -12  -5    6.64    1.31   0
   1 -12   5    6.97    1.80   0
  -2 -12  -5    0.40    1.80   0
   2 -12   5    0.61    1.71   0
   3 -12   5    1.08    1.29   0
  -3 -12  -5   -0.56    1.80   0
   4 -12   5    1.45    1.92   0
  -4 -12  -5    0.76    2.03   0
  -4 -12  -5    1.24    2.45   0
  -5 -12  -5    0.13    2.78   0
  -5 -12  -5    0.50    2.07   0
   5 -12   5    0.49    2.06   0
   6 -12   5    1.49    2.15   0
  -5 -13   5    1.02    2.74   0
   5 -13  -5    0.67    2.18   0
  -4 -13   5   -0.69    2.17   0
   4 -13  -5    1.37    2.04   0
  -3 -13   5    0.30    1.96   0
   3 -13  -5   -0.39    1.31   0
  -2 -13   5    0.06    2.04   0
   2 -13  -5    0.20    1.87   0
   1 -13  -5    1.46    1.81   0
  -1 -13   5    0.93    1.31   0
   0 -13  -5    0.46    1.82   0
   0 -13   5    1.67    1.84   0
   1 -13   5    2.92    1.88   0
  -1 -13  -5    1.58    1.92   0
  -2 -13  -5    0.38    2.01   0
   2 -13   5   -0.17    1.88   0
  -3 -13  -5    1.90    1.99   0
   3 -13   5    1.79    1.38   0
  -4 -13  -5    2.06    2.65   0
  -4 -13  -5    0.22    2.61   0
   4 -13   5    0.34    2.04   0
  -5 -13  -5    1.22    2.91   0
  -5 -13  -5   -0.13    2.36   0
   5 -13   5    0.68    1.51   0
  -4 -14   5   -0.25    2.22   0
   4 -14  -5    1.19    1.55   0
   3 -14  -5    0.19    2.01   0
  -3 -14   5   -0.03    2.09   0
  -2 -14   5    1.43    2.10   0
   2 -14  -5    1.19    2.01   0
   1 -14  -5    1.22    1.46   0
  -1 -14   5    3.42    2.05   0
   0 -14   5    1.55    2.01   0
   0 -14  -5    1.03    2.00   0
   1 -14   5    1.45    1.96   0
  -1 -14  -5    2.23    2.01   0
   2 -14   5    0.43    2.06   0
  -2 -14  -5    1.00    2.00   0
  -3 -14  -5    1.50    2.17   0
   3 -14   5    0.53    1.50   0
   4 -14   5    1.11    2.17   0
  -4 -14  -5   -0.12    2.77   0
  -2 -15   5    2.71    2.27   0
   2 -15  -5    1.17    1.54   0
   1 -15  -5    2.23    2.16   0
  -1 -15   5    1.31    2.20   0
   0 -15  -5    1.30    1.58   0
   0 -15   5    0.63    2.07   0
   1 -15   5    0.59    1.59   0
  -1 -15  -5    1.88    2.18   0
  -2 -15  -5   -0.16    2.28   0
   2 -15   5   -0.55    2.23   0
   8   0  -6    0.51    3.69   0
   8   0  -6    0.49    3.77   0
   7   0  -6    0.40    2.45   0
   7   0  -6   -0.06    2.40   0
   6   0  -6   53.85    2.78   0
   6   0  -6   44.49    2.42   0
   5   0  -6  120.21    2.96   0
   4   0  -6 2061.83    8.88   0
   3   0  -6  913.54    5.90   0
  -2   0   6  237.45    3.32   0
   2   0  -6  255.02    3.32   0
  -1   0   6  574.50    4.78   0
   1   0  -6  572.30    4.73   0
   0   0  -6 2102.98    8.69   0
   0   0   6 2049.25    8.82   0
   1   0   6 5648.88   14.60   0
  -1   0  -6 5712.32   14.30   0
  -2   0  -6  210.82    2.99   0
   2   0   6  212.05    3.04   0
   3   0   6    6.88    1.48   0
  -3   0  -6    7.32    1.43   0
   4   0   6    0.16    1.49   0
  -4   0  -6   -0.05    1.42   0
   5   0   6    6.60    1.88   0
  -5   0  -6    5.28    1.83   0
   6   0   6    0.24    1.92   0
  -6   0  -6    0.20    1.89   0
   7   0   6    0.58    2.15   0
   8   0   6    1.87    3.10   0
   9  -1  -6    0.88    4.01   0
   9  -1  -6    0.93    3.91   0
   8  -1  -6    2.40    2.25   0
   8  -1  -6    2.39    2.22   0
   7  -1  -6    5.14    2.02   0
   7  -1  -6    7.89    2.10   0
   6  -1  -6   13.40    2.06   0
   6   1  -6   15.22    2.83   0
   6  -1  -6   14.81    1.76   0
   6   1  -6   12.07    2.48   0
   5   1  -6   23.18    2.43   0
   5  -1  -6   23.07    1.79   0
   4  -1  -6  653.04    5.03   0
   4   1  -6  669.48    5.92   0
   3  -1  -6  224.45    3.02   0
  -3  -1   6  220.56    3.56   0
   3   1  -6  231.00    3.62   0
   2  -1  -6   23.11    1.73   0
  -2  -1   6   23.73    1.82   0
   2   1  -6   24.36    1.89   0
  -1  -1   6  136.35    2.76   0
  -1   1   6  134.90    2.65   0
   1  -1  -6  140.86    2.65   0
   1   1  -6  141.84    2.75   0
   0  -1   6   56.75    2.18   0
   0   1  -6   58.87    2.12   0
   0  -1  -6   57.21    2.15   0
   0   1   6   56.49    2.18   0
   1  -1   6  604.13    4.57   0
  -1  -1  -6  632.59    4.87   0
   1   1   6  614.65    4.93   0
  -1   1  -6  616.30    4.65   0
  -2   1  -6  189.41    2.81   0
   2   1   6  192.19    3.06   0
  -2  -1  -6  203.61    3.02   0
   2  -1   6  195.08    2.87   0
  -3  -1  -6    0.15    1.38   0
   3   1   6    0.30    1.68   0
   3  -1   6   -0.12    1.48   0
  -3   1  -6    0.65    1.38   0
  -4   1  -6    1.33    1.38   0
   4  -1   6    2.85    1.84   0
  -4  -1  -6    2.03    1.87   0
   4   1   6    1.67    1.89   0
   5   1   6    2.73    1.89   0
  -5  -1  -6    1.90    1.86   0
  -5   1  -6    2.78    1.48   0
   5  -1   6    2.54    1.88   0
   6   1   6    0.64    2.27   0
  -6   1  -6    0.61    1.67   0
   6  -1   6    1.60    1.62   0
  -6  -1  -6    0.66    1.91   0
   7  -1   6    2.60    2.21   0
   7   1   6    2.34    3.10   0
   8  -1   6    2.61    2.85   0
   9  -1   6    0.33    4.27   0
   9  -2  -6   -0.63    2.55   0
   9  -2  -6    0.95    2.91   0
   8  -2  -6    0.59    2.26   0
   8  -2  -6    0.92    2.21   0
   7  -2  -6   -0.32    2.08   0
   7  -2  -6    0.55    2.04   0
   6  -2  -6    5.61    2.04   0
   6  -2  -6    3.95    2.04   0
   6   2  -6    3.80    3.87   0
   6   2  -6    4.07    4.05   0
   5   2  -6    0.40    2.10   0
   5  -2  -6   -0.14    1.56   0
   4   2  -6   38.60    2.46   0
   3   2  -6  103.71    2.53   0
  -3  -2   6   99.26    2.73   0
   2  -2  -6    1.56    1.55   0
  -2  -2   6    2.96    1.56   0
   2   2  -6    3.12    1.52   0
  -1  -2   6  486.52    4.36   0
   1  -2  -6  490.27    3.92   0
   1   2  -6  497.17    4.30   0
   0   2  -6   43.36    1.58   0
   0  -2  -6   45.11    1.96   0
   0  -2   6   44.34    1.99   0
  -1   2  -6   39.09    1.48   0
   1   2   6   40.81    1.58   0
  -1  -2  -6   45.84    1.92   0
   1  -2   6   41.65    1.90   0
   2   2   6   48.65    1.98   0
   2  -2   6   48.46    1.96   0
  -2  -2  -6   51.24    1.99   0
  -2   2  -6   49.42    1.88   0
  -3  -2  -6  265.92    3.51   0
   3  -2   6  247.46    2.96   0
  -3   2  -6  235.49    2.87   0
   3   2   6  254.66    3.69   0
  -4   2  -6   50.76    1.83   0
   4   2   6   50.82    2.45   0
   4  -2   6   47.52    1.88   0
  -4  -2  -6   53.46    2.36   0
  -5   2  -6    6.54    1.91   0
   5   2   6    7.91    1.98   0
  -5  -2  -6    7.31    1.92   0
   5  -2   6    7.18    1.94   0
  -6   2  -6    0.35    1.56   0
   6  -2   6    1.37    1.63   0
  -6  -2  -6   -0.09    2.51   0
   7  -2   6    1.46    2.15   0
   8  -2   6    1.14    2.46   0
   9  -2   6    2.46    3.09   0
   9  -3  -6   -0.68    2.52   0
   9  -3  -6   -0.32    2.57   0
   8  -3  -6    2.13    2.28   0
   8  -3  -6    1.21    2.22   0
   7  -3  -6    0.20    2.09   0
   7  -3  -6    1.53    1.67   0
   6  -3  -6   12.67    2.04   0
   5   3  -6    6.14    2.56   0
   4   3  -6    2.08    2.20   0
  -4  -3   6    1.54    1.92   0
  -3  -3   6   25.26    2.17   0
   3   3  -6   24.28    2.03   0
   2   3  -6   74.01    2.12   0
  -2  -3   6   76.74    2.18   0
   1   3  -6   26.20    1.71   0
  -1  -3   6   26.49    1.76   0
   0  -3   6  229.63    2.93   0
   0   3  -6  230.24    2.67   0
   0  -3  -6  256.34    3.03   0
   1  -3   6   23.71    1.65   0
  -1  -3  -6   27.33    1.77   0
  -1   3  -6   24.39    1.25   0
  -2   3  -6   96.70    2.15   0
   2  -3   6   99.08    1.89   0
  -2  -3  -6  107.43    2.34   0
  -3   3  -6  109.92    1.89   0
   3  -3   6  114.13    2.23   0
  -3  -3  -6  119.02    2.58   0
  -4  -3  -6    4.56    1.87   0
  -4   3  -6    4.74    1.49   0
   4  -3   6    5.70    1.51   0
   5  -3   6    8.91    1.57   0
  -5   3  -6    8.21    1.57   0
  -5  -3  -6    9.10    2.35   0
  -6   3  -6    3.24    2.01   0
   6  -3   6    3.69    1.75   0
  -6  -3  -6    3.06    4.04   0
   7  -3   6    0.77    1.80   0
   8  -3   6    0.16    1.91   0
   9  -3   6    0.59    2.74   0
   9  -4  -6    0.92    2.14   0
   9  -4  -6   -0.72    2.65   0
   8  -4  -6   -0.74    2.34   0
   8  -4  -6    0.37    1.91   0
   7  -4  -6    0.98    1.70   0
   6  -4  -6   17.75    1.79   0
   5   4  -6   53.15    3.35   0
  -4  -4   6   15.76    2.06   0
   4   4  -6   13.40    1.97   0
   3   4  -6   46.48    1.93   0
  -3  -4   6   47.09    1.99   0
   2   4  -6   14.00    1.62   0
  -2  -4   6   14.20    1.59   0
   1   4  -6    7.98    1.55   0
  -1  -4   6    9.72    1.59   0
   0   4  -6   42.83    1.75   0
   0  -4   6   41.91    1.81   0
   1  -4   6  344.39    3.15   0
  -1  -4  -6  364.20    3.50   0
  -1   4  -6  349.27    3.14   0
  -2   4  -6   30.78    1.65   0
  -2  -4  -6   33.59    1.69   0
   2  -4   6   32.26    1.34   0
  -3  -4  -6    1.02    1.58   0
   3  -4   6    2.14    1.44   0
  -3   4  -6    0.50    1.43   0
   4  -4   6   14.98    1.56   0
  -4  -4  -6   15.89    2.02   0
  -4   4  -6   13.86    1.49   0
  -5   4  -6   28.82    1.70   0
  -5  -4  -6   35.32    2.69   0
   5  -4   6   32.40    1.75   0
   6  -4   6    0.64    1.61   0
  -6   4  -6    1.75    1.64   0
   7  -4   6    0.50    1.78   0
   8  -4   6    1.15    1.95   0
   9  -4   6   -0.19    2.83   0
   9  -5  -6    0.64    2.68   0
   9  -5  -6    0.69    2.58   0
   8  -5  -6   -0.22    1.92   0
   7  -5  -6    0.97    1.72   0
   6  -5  -6   10.37    1.74   0
  -5  -5   6   12.14    2.46   0
   5   5  -6   11.08    2.37   0
   5  -5  -6   10.10    1.60   0
   4   5  -6    1.24    1.82   0
  -4  -5   6    1.08    1.88   0
   3   5  -6   22.25    1.93   0
  -3  -5   6   24.49    2.02   0
   2   5  -6    1.18    1.39   0
  -2  -5   6    0.01    1.39   0
  -1  -5   6   14.30    1.58   0
   1   5  -6   14.08    1.61   0
   0  -5   6   22.74    1.64   0
   0   5  -6   24.95    1.27   0
   1  -5   6   87.03    1.64   0
  -1   5  -6   87.69    1.91   0
   2  -5   6    4.30    1.41   0
  -2   5  -6    5.13    1.43   0
  -2  -5  -6    5.33    1.41   0
  -3  -5  -6    1.78    1.83   0
   3  -5   6    0.98    1.49   0
  -3   5  -6    0.55    1.45   0
   4  -5   6   -0.58    1.51   0
  -4  -5  -6    0.46    1.80   0
  -4   5  -6    0.28    1.49   0
  -5  -5  -6    7.09    2.36   0
  -5   5  -6    7.01    1.58   0
   5  -5   6    6.37    1.60   0
   6  -5   6    0.74    1.63   0
   7  -5   6    0.33    1.85   0
   8  -5   6    0.93    2.04   0
   9  -5   6   -0.04    2.36   0
   9  -6  -6   -0.46    2.25   0
   9  -6  -6    0.93    2.68   0
   8  -6  -6    1.58    1.92   0
   7  -6  -6    1.53    1.72   0
   6  -6  -6    1.10    1.69   0
   5  -6  -6    2.51    1.56   0
  -5  -6   6    0.98    2.00   0
   4   6  -6    0.52    1.46   0
  -4  -6   6    1.82    1.52   0
  -3  -6   6   25.29    1.72   0
   3   6  -6   23.18    2.00   0
  -2  -6   6   39.01    1.71   0
   2   6  -6   37.11    1.70   0
  -1  -6   6   11.40    1.53   0
   1   6  -6   11.24    1.50   0
   0   6  -6   12.43    1.45   0
   0  -6   6   11.02    1.09   0
  -1   6  -6   25.68    1.51   0
   1  -6   6   29.64    1.55   0
  -2   6  -6    7.28    1.45   0
   2  -6   6    8.43    1.48   0
  -2  -6  -6    7.47    1.49   0
   3  -6   6   26.22    1.68   0
  -3   6  -6   25.11    1.66   0
  -3  -6  -6   29.94    1.81   0
  -4  -6  -6    2.39    1.92   0
   4  -6   6    1.56    1.05   0
  -4   6  -6    1.06    1.57   0
   5  -6   6    3.68    1.63   0
  -5   6  -6    5.26    1.72   0
  -5  -6  -6    3.98    2.28   0
  -5  -6  -6    6.11    2.39   0
   6  -6   6    1.77    1.76   0
   7  -6   6    3.56    1.90   0
   8  -6   6    0.64    2.12   0
   9  -7  -6   -0.71    2.29   0
   8  -7  -6    1.26    1.99   0
   7  -7  -6    1.62    1.84   0
   6  -7  -6    0.03    1.81   0
   5  -7  -6    0.88    1.14   0
  -5  -7   6    0.46    1.99   0
   4   7  -6   14.59    2.03   0
  -4  -7   6   17.04    2.05   0
   4  -7  -6   13.38    1.60   0
  -3  -7   6    2.42    1.87   0
   3   7  -6    1.20    1.51   0
  -2  -7   6    2.52    1.44   0
   2   7  -6    2.83    1.45   0
  -1  -7   6   11.05    1.15   0
   1   7  -6   13.57    1.53   0
   0   7  -6   28.72    1.62   0
   0  -7   6   29.58    1.62   0
  -1   7  -6  157.78    2.27   0
   1  -7   6  160.60    2.00   0
  -2   7  -6    3.70    1.45   0
   2  -7   6    4.33    1.48   0
  -3   7  -6    6.34    1.52   0
  -3  -7  -6    7.61    1.68   0
   3  -7   6    6.03    1.55   0
  -4   7  -6   23.33    1.73   0
  -4  -7  -6   32.52    2.28   0
   4  -7   6   25.20    1.73   0
   5  -7   6   15.87    1.80   0
  -5  -7  -6   16.62    2.62   0
  -5  -7  -6   13.02    2.19   0
   6  -7   6    2.67    1.76   0
   7  -7   6   -1.24    1.93   0
   8  -7   6    1.36    2.24   0
   8  -8  -6    1.62    2.14   0
   7  -8  -6    0.84    1.88   0
   6  -8  -6    0.80    1.71   0
  -6  -8   6    0.94    2.97   0
   5  -8  -6    4.81    1.66   0
  -5  -8   6    5.91    2.12   0
   4  -8  -6    3.46    1.63   0
  -4  -8   6    2.38    1.66   0
   3   8  -6    0.64    1.51   0
  -3  -8   6    1.76    1.54   0
   3  -8  -6    1.32    1.05   0
  -2  -8   6    5.31    1.50   0
   2   8  -6    3.44    1.51   0
  -1  -8   6   35.68    1.72   0
   1   8  -6   30.71    1.73   0
   0  -8   6    9.89    1.62   0
   0   8  -6   10.87    1.15   0
  -1   8  -6   43.91    1.76   0
   1  -8   6   42.37    1.35   0
   2  -8   6   37.30    1.35   0
  -2   8  -6   37.54    1.64   0
  -3  -8  -6    2.80    1.62   0
  -3   8  -6    1.82    1.56   0
   3  -8   6    0.79    1.15   0
   4  -8   6   16.29    1.77   0
  -4   8  -6   19.34    1.77   0
  -4  -8  -6   20.98    1.88   0
  -4  -8  -6   18.05    2.20   0
   5  -8   6    2.04    1.23   0
  -5  -8  -6    1.93    2.15   0
  -5  -8  -6    2.11    2.19   0
  -6  -8  -6    2.72    3.62   0
  -6  -8  -6    2.99    3.68   0
   6  -8   6    2.85    1.81   0
   7  -8   6    0.63    2.02   0
   8  -8   6   -0.39    2.22   0
   8  -9  -6   -0.40    2.26   0
   7  -9  -6    2.43    1.97   0
  -6  -9   6    0.38    2.73   0
   6  -9  -6    0.78    1.79   0
   5  -9  -6    1.32    1.73   0
  -5  -9   6    1.09    1.74   0
  -4  -9   6    3.02    1.69   0
   4  -9  -6    2.26    1.13   0
  -3  -9   6    2.31    1.55   0
   3  -9  -6    0.99    1.07   0
  -2  -9   6   15.93    1.70   0
   2  -9  -6   17.48    1.58   0
   2   9  -6   12.02    1.67   0
   1   9  -6   12.09    1.62   0
  -1  -9   6   13.22    1.16   0
   1  -9  -6   11.80    1.15   0
   0   9  -6  151.13    2.31   0
   0  -9   6  170.08    2.37   0
  -1   9  -6    0.87    1.53   0
   1  -9   6    0.61    1.55   0
  -2  -9  -6   31.16    1.84   0
   2  -9   6   35.02    1.73   0
  -2   9  -6   32.23    1.70   0
   3  -9   6   10.09    1.70   0
  -3   9  -6    8.89    1.66   0
  -3  -9  -6    8.38    2.07   0
  -3  -9  -6    8.24    1.78   0
  -4  -9  -6    0.58    1.70   0
  -4  -9  -6    1.40    2.07   0
   4  -9   6   -1.47    1.76   0
  -5  -9  -6    2.64    2.22   0
   5  -9   6    3.44    1.83   0
  -5  -9  -6    3.91    2.30   0
   6  -9   6    4.20    1.96   0
  -6  -9  -6    4.49    3.14   0
  -6  -9  -6    4.98    3.32   0
   7  -9   6    1.26    2.08   0
   7 -10  -6   -1.31    2.05   0
   6 -10  -6    1.90    1.93   0
  -6 -10   6    1.12    2.91   0
   5 -10  -6    2.05    1.75   0
  -5 -10   6    2.01    2.30   0
  -4 -10   6    0.40    1.72   0
   4 -10  -6   -0.85    1.66   0
  -3 -10   6    3.12    1.65   0
   3 -10  -6    0.79    1.10   0
  -2 -10   6    2.71    1.65   0
   2 -10  -6    2.32    1.10   0
   1 -10  -6    0.58    1.62   0
  -1 -10   6    0.79    1.58   0
   0 -10  -6   81.41    1.73   0
   0  10  -6   77.08    1.67   0
   0 -10   6   80.11    2.08   0
  -1 -10  -6    2.79    1.63   0
   1 -10   6    3.24    1.22   0
   2 -10   6   18.95    1.67   0
  -2 -10  -6   16.00    1.75   0
   3 -10   6   -0.91    1.69   0
  -3 -10  -6    1.15    1.69   0
  -4 -10  -6    0.86    1.79   0
  -4 -10  -6    1.15    1.81   0
   4 -10   6    1.49    1.23   0
   5 -10   6    2.08    1.88   0
  -5 -10  -6    0.44    1.96   0
  -5 -10  -6   -0.29    2.37   0
   6 -10   6    2.91    1.38   0
  -6 -10  -6    2.71    3.00   0
  -6 -10  -6    2.36    2.93   0
   7 -10   6    1.42    2.19   0
   7 -11  -6   -0.02    2.26   0
   6 -11  -6    0.67    2.02   0
  -6 -11   6    1.92    3.06   0
  -5 -11   6    0.79    2.37   0
   5 -11  -6   -0.40    1.36   0
  -4 -11   6    0.96    1.86   0
   4 -11  -6   -0.86    1.28   0
   3 -11  -6    3.22    1.71   0
  -3 -11   6    2.42    1.75   0
  -2 -11   6    7.22    1.77   0
   2 -11  -6    7.30    1.24   0
   1 -11  -6   11.74    1.26   0
  -1 -11   6   11.26    1.79   0
   0 -11  -6   -0.16    1.64   0
   0 -11   6    0.05    1.71   0
  -1 -11  -6    0.94    1.62   0
   1 -11   6    0.02    1.66   0
  -2 -11  -6   -0.02    1.69   0
   2 -11   6    0.55    1.65   0
  -3 -11  -6    1.21    1.80   0
   3 -11   6    1.48    1.19   0
  -4 -11  -6    2.81    2.30   0
   4 -11   6    1.57    1.82   0
  -4 -11  -6   -0.17    1.92   0
  -5 -11  -6    1.32    2.57   0
   5 -11   6    1.20    1.94   0
  -5 -11  -6    0.47    2.47   0
   6 -11   6    0.07    2.15   0
  -6 -11  -6    0.26    3.25   0
  -6 -11  -6    0.69    3.17   0
   6 -12  -6   -0.39    2.15   0
  -6 -12   6    2.56    3.24   0
  -5 -12   6    0.15    2.57   0
   5 -12  -6    0.20    1.45   0
  -4 -12   6    2.40    2.41   0
   4 -12  -6   -0.25    1.91   0
   3 -12  -6    0.10    1.74   0
  -3 -12   6    0.20    1.85   0
   2 -12  -6   -0.11    1.27   0
  -2 -12   6    2.21    1.83   0
   1 -12  -6   -1.08    1.25   0
  -1 -12   6    0.94    1.72   0
   0 -12  -6    1.93    1.27   0
   0 -12   6    3.23    1.83   0
  -1 -12  -6   -0.20    1.77   0
   1 -12   6   -1.23    1.29   0
   2 -12   6    0.95    1.22   0
  -2 -12  -6    0.13    1.82   0
  -3 -12  -6    0.52    1.83   0
   3 -12   6    0.47    1.82   0
  -4 -12  -6    0.65    2.06   0
  -4 -12  -6    0.47    2.49   0
   4 -12   6    0.50    1.92   0
  -5 -12  -6   -0.07    2.27   0
  -5 -12  -6    1.00    2.65   0
   5 -12   6    0.34    2.07   0
   5 -13  -6   -0.98    2.20   0
  -5 -13   6    0.75    2.32   0
  -4 -13   6    0.10    2.13   0
   4 -13  -6    0.96    1.45   0
  -3 -13   6    0.63    1.96   0
   3 -13  -6   -0.12    1.33   0
   2 -13  -6    1.42    1.91   0
  -2 -13   6    0.46    1.99   0
   1 -13  -6    1.92    1.26   0
  -1 -13   6    2.03    1.83   0
   0 -13   6   -0.72    1.80   0
   0 -13  -6   -0.69    1.28   0
  -1 -13  -6    0.58    1.38   0
   1 -13   6    1.76    1.89   0
  -2 -13  -6    0.98    1.96   0
   2 -13   6    1.90    1.96   0
  -3 -13  -6    0.77    1.99   0
   3 -13   6    2.03    1.93   0
  -4 -13  -6   -0.49    2.20   0
  -4 -13  -6    1.51    2.67   0
   4 -13   6    0.30    2.09   0
   5 -13   6    1.88    2.22   0
  -4 -14   6    0.59    2.26   0
   4 -14  -6    1.03    2.12   0
   3 -14  -6    0.07    2.03   0
  -3 -14   6   -0.03    2.14   0
  -2 -14   6   -1.48    2.02   0
   2 -14  -6   -0.17    2.08   0
   1 -14  -6    1.52    1.45   0
  -1 -14   6    0.34    2.00   0
   0 -14  -6    1.35    1.92   0
   0 -14   6    1.20    2.01   0
  -1 -14  -6    7.89    2.09   0
   1 -14   6    4.08    1.49   0
  -2 -14  -6    0.95    1.44   0
   2 -14   6    2.59    2.00   0
  -3 -14  -6   -0.40    2.17   0
   3 -14   6    1.13    2.11   0
  -2 -15   6   -0.68    2.30   0
   2 -15  -6   -0.83    2.26   0
  -1 -15   6    2.23    2.13   0
   1 -15  -6    0.26    1.58   0
   0 -15   6    0.82    1.53   0
   0 -15  -6    1.40    2.18   0
   1 -15   6    0.45    2.26   0
  -1 -15  -6    0.22    2.20   0
   2 -15   6    1.01    1.56   0
   9  -1  -7    0.25    3.21   0
   9  -1  -7   -0.02    3.64   0
   8  -1  -7    0.26    2.61   0
   8  -1  -7    0.77    2.20   0
   7  -1  -7    1.31    2.02   0
   7   1  -7    0.35    2.94   0
   7   1  -7    1.01    3.02   0
   7  -1  -7    0.24    2.03   0
   6   1  -7    2.56    2.08   0
   6  -1  -7    1.32    2.10   0
   5  -1  -7   95.03    2.33   0
   5   1  -7   95.58    2.85   0
   4   1  -7  118.32    3.07   0
   4  -1  -7  119.19    2.33   0
  -3  -1   7   94.44    2.32   0
   3  -1  -7   97.13    2.24   0
   3   1  -7   99.57    2.59   0
   2  -1  -7   80.21    2.15   0
  -2  -1   7   79.45    2.20   0
   2   1  -7   85.22    2.23   0
  -1  -1   7   24.01    1.81   0
  -1   1   7   22.79    1.78   0
   1   1  -7   22.29    1.81   0
   1  -1  -7   26.42    1.79   0
   0  -1   7  368.07    3.70   0
   0  -1  -7  382.33    3.69   0
   0   1  -7  375.76    3.47   0
   0   1   7  383.11    3.78   0
  -1  -1  -7  257.98    3.18   0
   1  -1   7  257.68    3.14   0
   1   1   7  252.59    3.05   0
  -1   1  -7  266.28    3.09   0
  -2   1  -7    1.95    1.54   0
   2  -1   7    0.73    1.57   0
   2   1   7    1.89    1.58   0
  -2  -1  -7    2.39    1.86   0
  -3  -1  -7   47.29    1.81   0
   3  -1   7   45.73    1.81   0
  -3   1  -7   43.72    1.76   0
   3   1   7   46.50    1.85   0
  -4  -1  -7    6.56    1.52   0
  -4   1  -7    5.47    1.49   0
   4  -1   7    7.05    1.57   0
   4   1   7    7.90    1.89   0
   5   1   7    0.45    1.85   0
  -5  -1  -7    0.60    1.80   0
   5  -1   7    0.28    1.54   0
  -5   1  -7   -0.26    1.90   0
  -6   1  -7    5.46    1.96   0
   6   1   7    5.83    2.33   0
  -6  -1  -7    6.11    2.00   0
   6  -1   7    5.81    2.16   0
   7  -1   7    7.31    2.29   0
   7   1   7    6.70    2.92   0
   8  -1   7    9.13    2.55   0
   9  -1   7    0.19    3.54   0
  10  -2  -7    0.48    4.45   0
   9  -2  -7   -0.39    2.60   0
   9  -2  -7    1.42    2.88   0
   8  -2  -7    0.42    1.82   0
   8  -2  -7    0.69    2.26   0
   7  -2  -7   11.32    1.80   0
   7  -2  -7   13.18    1.85   0
   6  -2  -7  100.17    2.43   0
   6   2  -7   90.34    3.89   0
   5  -2  -7   13.72    1.73   0
   5   2  -7   13.96    2.06   0
  -4  -2   7   18.10    1.79   0
   4  -2  -7   18.99    1.59   0
   4   2  -7   18.36    1.79   0
   3   2  -7    1.62    1.38   0
  -3  -2   7    0.75    1.75   0
   3  -2  -7    1.24    1.52   0
   2   2  -7   28.84    1.73   0
  -2  -2   7   24.37    1.73   0
   2  -2  -7   25.44    1.72   0
   1  -2  -7   17.73    1.64   0
   1   2  -7   20.19    1.69   0
  -1  -2   7   18.75    1.70   0
   0  -2  -7   96.36    2.22   0
   0   2  -7   93.61    2.18   0
   0   2   7   92.94    2.22   0
   0  -2   7   93.49    2.22   0
   1   2   7  276.61    3.30   0
  -1   2  -7  273.55    3.07   0
  -1  -2  -7  282.56    3.05   0
   1  -2   7  277.84    3.11   0
   2   2   7 1078.71    6.19   0
  -2  -2  -7 1135.91    6.01   0
  -2   2  -7 1089.50    5.37   0
   2  -2   7 1054.81    5.28   0
   3  -2   7   56.53    1.89   0
   3   2   7   57.27    2.03   0
  -3   2  -7   52.27    1.82   0
  -3  -2  -7   55.67    2.22   0
  -4  -2  -7   25.51    1.84   0
  -4   2  -7   22.77    1.66   0
   4  -2   7   25.17    1.68   0
   4   2   7   24.20    2.12   0
   5   2   7    9.69    1.98   0
  -5  -2  -7    8.99    1.99   0
   5  -2   7    8.90    1.63   0
  -5   2  -7    9.11    1.54   0
  -6   2  -7    0.81    1.68   0
   6   2   7    0.45    2.00   0
  -6  -2  -7    0.57    2.26   0
   6  -2   7    0.85    1.72   0
   7  -2   7    0.53    2.21   0
   8  -2   7    0.75    2.48   0
   9  -2   7    2.19    3.20   0
   9  -3  -7    0.80    2.56   0
   9  -3  -7    0.16    2.52   0
   8  -3  -7    0.73    2.27   0
   8  -3  -7    1.62    2.29   0
   7  -3  -7    0.18    1.65   0
   7  -3  -7    0.10    1.68   0
   6  -3  -7   92.69    2.30   0
   6  -3  -7   82.35    2.17   0
   6   3  -7   88.76    5.33   0
   5   3  -7   30.82    2.65   0
   4   3  -7   12.41    1.98   0
  -4  -3   7   12.57    2.00   0
   3   3  -7   43.79    1.84   0
  -3  -3   7   42.62    1.92   0
   2   3  -7    1.76    1.42   0
  -2  -3   7    1.78    1.50   0
   1   3  -7   14.80    1.67   0
   1  -3  -7   15.43    1.58   0
  -1  -3   7   13.18    1.68   0
   0  -3   7   33.99    1.72   0
   0  -3  -7   36.83    1.78   0
   0   3  -7   32.36    1.70   0
   1  -3   7  199.62    2.65   0
  -1  -3  -7  221.41    2.87   0
  -1   3  -7  207.00    2.60   0
  -2  -3  -7  140.20    2.44   0
  -2   3  -7  133.09    2.31   0
   2  -3   7  132.05    2.32   0
  -3  -3  -7  340.09    3.79   0
  -3   3  -7  304.31    2.98   0
   3  -3   7  307.13    3.09   0
   4  -3   7   28.48    1.70   0
  -4   3  -7   27.34    1.62   0
  -4  -3  -7   29.50    1.84   0
  -5  -3  -7    4.89    1.92   0
  -5   3  -7    4.27    1.55   0
   5  -3   7    6.03    1.56   0
  -6  -3  -7    0.67    2.69   0
   6  -3   7   -0.89    1.96   0
  -6   3  -7    0.22    1.55   0
   7  -3   7    0.80    2.24   0
   8  -3   7    0.20    2.03   0
   9  -3   7   -0.38    2.74   0
   9  -4  -7    0.49    2.58   0
   9  -4  -7   -0.85    2.15   0
   8  -4  -7    0.79    2.26   0
   8  -4  -7    1.08    1.89   0
   7  -4  -7    3.75    1.73   0
   7  -4  -7    4.10    1.80   0
   6  -4  -7    2.45    1.68   0
  -5  -4   7    1.26    2.25   0
   5   4  -7    1.52    2.19   0
   4   4  -7   22.14    2.06   0
  -4  -4   7   22.27    2.19   0
   3   4  -7   51.01    2.11   0
  -3  -4   7   52.30    1.94   0
  -2  -4   7   34.16    1.72   0
   2   4  -7   29.23    1.72   0
   1   4  -7   22.99    1.70   0
  -1  -4   7   22.98    1.68   0
   0  -4   7    8.00    1.12   0
   0  -4  -7    7.16    1.56   0
   0   4  -7    5.41    1.50   0
  -1  -4  -7  830.17    4.69   0
  -1   4  -7  822.89    4.34   0
   1  -4   7  815.05    4.42   0
  -2   4  -7   58.41    1.79   0
   2  -4   7   61.44    1.81   0
  -2  -4  -7   65.30    1.90   0
   3  -4   7  201.53    2.28   0
  -3   4  -7  191.38    2.22   0
  -3  -4  -7  222.21    3.06   0
   4  -4   7   11.59    1.50   0
  -4   4  -7   12.04    1.56   0
  -4  -4  -7   13.79    1.96   0
  -5  -4  -7    0.67    1.89   0
   5  -4   7    0.98    1.60   0
  -5   4  -7    0.53    1.48   0
  -6   4  -7    2.27    1.67   0
   6  -4   7    2.20    1.98   0
  -6  -4  -7    1.22    3.19   0
   7  -4   7    0.27    1.79   0
   8  -4   7    0.02    2.05   0
   9  -4   7    0.98    2.35   0
   9  -5  -7    0.99    2.15   0
   9  -5  -7    0.87    2.25   0
   8  -5  -7    0.70    1.94   0
   8  -5  -7   -0.20    2.34   0
   7  -5  -7    1.45    1.73   0
   6  -5  -7    8.84    1.74   0
  -5  -5   7   12.48    2.40   0
   5   5  -7   10.24    2.33   0
  -4  -5   7    2.04    1.89   0
   4   5  -7    0.33    1.51   0
  -3  -5   7   71.69    2.06   0
   3   5  -7   70.04    2.06   0
  -2  -5   7   33.30    1.70   0
   2   5  -7   32.09    1.72   0
  -1  -5   7    0.81    1.54   0
   1   5  -7    1.12    1.52   0
   0  -5   7   -0.34    1.48   0
   0   5  -7    0.75    1.46   0
  -1  -5  -7   13.16    1.60   0
   1  -5   7   13.61    1.44   0
  -1   5  -7   12.93    1.07   0
  -2  -5  -7    4.53    1.45   0
   2  -5   7    4.17    1.42   0
  -2   5  -7    4.59    1.42   0
  -3  -5  -7    8.13    1.62   0
  -3   5  -7    8.37    1.53   0
   3  -5   7    8.33    1.52   0
   4  -5   7    1.78    1.11   0
  -4   5  -7    2.82    1.53   0
  -4  -5  -7    2.97    1.86   0
  -5   5  -7    5.30    1.21   0
  -5  -5  -7    5.04    2.07   0
   5  -5   7    3.45    1.62   0
  -6   5  -7   -0.89    1.93   0
   6  -5   7    2.11    1.59   0
  -6  -5  -7    0.17    3.67   0
  -6  -5  -7    0.80    3.66   0
   7  -5   7   10.04    1.95   0
   8  -5   7    0.84    2.12   0
   9  -6  -7    0.62    2.24   0
   9  -6  -7    1.22    2.73   0
   8  -6  -7    0.73    1.92   0
   7  -6  -7    1.16    1.74   0
   6  -6  -7    0.58    1.66   0
   5  -6  -7   -0.49    1.52   0
  -5  -6   7   -0.07    1.96   0
   5   6  -7    0.27    2.18   0
   4   6  -7    2.25    1.47   0
  -4  -6   7    2.76    1.49   0
  -3  -6   7   -0.13    1.51   0
   3   6  -7    1.41    1.50   0
  -2  -6   7    4.91    1.51   0
   2   6  -7    5.35    1.39   0
  -1  -6   7   21.41    1.51   0
   1   6  -7   19.03    1.15   0
   0   6  -7    3.84    1.41   0
   0  -6   7    3.82    1.44   0
  -1   6  -7   14.08    1.46   0
   1  -6   7   13.13    1.50   0
   2  -6   7   30.53    1.65   0
  -2   6  -7   29.59    1.62   0
  -2  -6  -7   35.49    1.71   0
  -3  -6  -7   13.59    1.67   0
  -3   6  -7   11.67    1.18   0
   3  -6   7   13.44    1.59   0
   4  -6   7    1.89    1.56   0
  -4  -6  -7    1.83    2.01   0
  -4   6  -7    1.49    1.53   0
   5  -6   7    3.87    1.22   0
  -5   6  -7    4.71    1.57   0
  -5  -6  -7    5.94    2.20   0
  -6  -6  -7    3.58    3.66   0
  -6  -6  -7    2.97    3.84   0
   6  -6   7    3.71    1.84   0
   7  -6   7    0.38    1.84   0
   8  -6   7    2.57    2.08   0
   9  -7  -7   -0.33    2.80   0
   8  -7  -7    1.40    2.00   0
   7  -7  -7    5.89    1.88   0
  -6  -7   7    0.93    3.12   0
   6  -7  -7    0.36    1.77   0
  -5  -7   7    0.44    1.96   0
   5  -7  -7   -1.71    1.57   0
   4   7  -7    0.97    1.53   0
  -4  -7   7    1.74    1.63   0
   3   7  -7    2.69    1.85   0
  -3  -7   7    1.00    1.55   0
  -2  -7   7    0.14    1.40   0
   2   7  -7   -0.22    1.42   0
   1   7  -7    1.04    1.00   0
  -1  -7   7    1.21    1.03   0
   0   7  -7    1.69    1.47   0
   0  -7   7   -0.69    1.52   0
   1  -7   7   53.80    1.76   0
  -1   7  -7   47.86    1.76   0
   2  -7   7    7.22    1.49   0
  -2   7  -7    4.92    1.45   0
  -2  -7  -7    7.70    1.44   0
  -3  -7  -7    0.74    1.58   0
  -3   7  -7   -1.55    1.52   0
   3  -7   7    1.37    1.50   0
   4  -7   7   28.05    1.78   0
  -4   7  -7   31.46    1.68   0
  -4  -7  -7   33.94    2.37   0
  -5  -7  -7    1.67    2.50   0
  -5  -7  -7    1.20    2.06   0
  -5   7  -7    0.81    1.70   0
   5  -7   7    1.11    1.64   0
  -6  -7  -7    1.37    3.46   0
  -6  -7  -7    1.66    3.55   0
   6  -7   7    1.24    1.84   0
   7  -7   7    0.15    1.94   0
   8  -7   7   -0.79    2.16   0
   8  -8  -7   -0.11    2.16   0
   7  -8  -7    1.68    1.96   0
   6  -8  -7    0.78    1.70   0
  -6  -8   7    0.03    2.93   0
   5  -8  -7    3.57    1.65   0
  -5  -8   7    2.48    2.19   0
   4  -8  -7    3.05    1.59   0
   4   8  -7    1.92    2.02   0
  -4  -8   7    2.83    1.76   0
   3   8  -7    0.73    1.54   0
  -3  -8   7    1.09    1.53   0
   2   8  -7    0.84    1.50   0
  -2  -8   7    2.50    1.46   0
   1   8  -7   32.86    1.67   0
  -1  -8   7   33.81    1.76   0
   0  -8   7  105.92    2.09   0
   0   8  -7  102.15    2.07   0
  -1   8  -7   15.70    1.21   0
   1  -8   7   17.81    1.58   0
  -2   8  -7  137.50    2.14   0
   2  -8   7  159.59    2.24   0
   3  -8   7    6.81    1.18   0
  -3   8  -7    9.17    1.65   0
  -3  -8  -7   11.00    1.71   0
   4  -8   7   94.17    2.17   0
  -4   8  -7  102.33    2.16   0
  -4  -8  -7  117.17    2.88   0
  -5  -8  -7    2.06    2.15   0
  -5  -8  -7    3.89    2.21   0
   5  -8   7    2.96    1.28   0
   6  -8   7    0.87    1.87   0
  -6  -8  -7    0.00    2.97   0
  -6  -8  -7    0.53    3.13   0
   7  -8   7    1.10    2.07   0
   8  -8   7   -0.43    2.32   0
   8  -9  -7   -0.21    2.23   0
   7  -9  -7    0.33    1.95   0
   6  -9  -7    4.75    1.81   0
  -6  -9   7    2.51    2.73   0
   5  -9  -7   -1.09    1.78   0
  -5  -9   7    0.41    2.15   0
  -4  -9   7    1.11    1.69   0
   4  -9  -7    2.14    1.61   0
   3   9  -7    5.03    1.58   0
  -3  -9   7    5.47    1.59   0
   3  -9  -7    5.65    1.59   0
  -2  -9   7   -0.63    1.60   0
   2   9  -7    1.11    1.59   0
  -1  -9   7   30.39    1.80   0
   1   9  -7   24.40    1.71   0
   0   9  -7   89.22    2.00   0
   0  -9   7   95.94    2.02   0
   1  -9   7   -0.22    1.10   0
  -1   9  -7   -0.19    1.07   0
  -2   9  -7    1.64    1.56   0
   2  -9   7    5.49    1.57   0
  -3  -9  -7    6.88    1.74   0
  -3   9  -7    7.22    1.66   0
  -3  -9  -7    9.17    1.68   0
   3  -9   7    8.53    1.74   0
  -4  -9  -7    3.88    1.85   0
  -4  -9  -7    2.70    1.77   0
   4  -9   7    2.66    1.24   0
   5  -9   7    0.63    1.83   0
  -5  -9  -7   -0.22    2.27   0
  -5  -9  -7    0.68    2.30   0
  -6  -9  -7    2.85    3.17   0
  -6  -9  -7    2.98    3.01   0
   6  -9   7    3.12    1.36   0
   7  -9   7    2.52    2.15   0
   7 -10  -7   -0.38    2.06   0
  -6 -10   7    0.81    2.91   0
   6 -10  -7   -0.06    1.93   0
  -5 -10   7    1.34    2.29   0
   5 -10  -7    1.56    1.76   0
   4 -10  -7    1.34    1.70   0
  -4 -10   7    1.16    1.77   0
  -3 -10   7    0.01    1.60   0
   3 -10  -7    1.21    1.57   0
  -2 -10   7    0.66    1.69   0
   2 -10  -7    0.81    1.57   0
   2  10  -7   -0.55    1.69   0
  -1 -10   7   21.46    1.33   0
   1  10  -7   21.72    1.73   0
   1 -10  -7   18.58    1.30   0
   0  10  -7   13.91    1.73   0
   0 -10  -7   13.31    1.70   0
   0 -10   7   13.94    1.26   0
  -1  10  -7    7.72    1.62   0
  -1 -10  -7    8.86    1.74   0
   1 -10   7   11.23    1.63   0
  -2  10  -7   19.43    1.22   0
  -2 -10  -7   20.41    1.75   0
   2 -10   7   22.14    1.69   0
  -3 -10  -7    1.45    2.11   0
   3 -10   7    1.89    1.63   0
  -3 -10  -7    1.37    1.68   0
   4 -10   7    0.60    1.80   0
  -4 -10  -7    0.90    1.78   0
  -4 -10  -7   -0.09    2.21   0
  -5 -10  -7    2.47    2.00   0
   5 -10   7    1.09    1.91   0
  -5 -10  -7    0.79    2.42   0
   6 -10   7    0.79    2.02   0
  -6 -10  -7    0.29    3.02   0
  -6 -10  -7    0.41    3.03   0
   7 -10   7   -0.48    2.24   0
   7 -11  -7    0.98    2.33   0
   6 -11  -7    0.19    2.01   0
  -6 -11   7    0.77    2.48   0
  -5 -11   7   -0.04    2.41   0
   5 -11  -7    2.98    1.88   0
  -4 -11   7    1.62    1.82   0
   4 -11  -7   -0.78    1.25   0
  -3 -11   7    0.19    1.75   0
   3 -11  -7    1.84    1.68   0
  -2 -11   7   11.50    1.84   0
   2 -11  -7   13.32    1.80   0
  -1 -11   7    6.04    1.19   0
   1 -11  -7    7.44    1.64   0
   0 -11  -7   -0.13    1.69   0
   0 -11   7    1.36    1.15   0
  -1 -11  -7    2.37    1.73   0
   1 -11   7    1.88    1.18   0
  -2 -11  -7    9.53    1.85   0
   2 -11   7    6.57    1.24   0
  -3 -11  -7    0.50    2.24   0
  -3 -11  -7    0.34    2.18   0
   3 -11   7   -1.50    1.67   0
  -4 -11  -7   -0.19    1.89   0
  -4 -11  -7    1.30    1.94   0
   4 -11   7    3.01    1.85   0
   5 -11   7    1.34    2.00   0
  -5 -11  -7    0.61    2.48   0
  -5 -11  -7    0.99    2.51   0
  -6 -11  -7    3.42    3.28   0
   6 -11   7    0.52    2.14   0
  -6 -11  -7    4.04    3.13   0
   6 -12  -7   -1.49    2.12   0
  -6 -12   7    0.66    3.26   0
  -5 -12   7    0.49    2.07   0
   5 -12  -7    1.49    2.03   0
  -4 -12   7    0.24    1.95   0
   4 -12  -7    0.27    1.90   0
  -3 -12   7   -0.89    1.81   0
   3 -12  -7   -0.18    1.79   0
  -2 -12   7    2.55    1.85   0
   2 -12  -7    3.31    1.69   0
   1 -12  -7    1.65    1.26   0
  -1 -12   7    3.04    1.81   0
   0 -12   7    1.42    1.79   0
   0 -12  -7    1.99    1.74   0
  -1 -12  -7    2.43    1.78   0
   1 -12   7   -0.00    1.84   0
   2 -12   7    0.93    1.79   0
  -2 -12  -7    4.81    1.85   0
   3 -12   7    1.29    1.32   0
  -3 -12  -7    1.90    1.94   0
  -3 -12  -7    1.58    1.91   0
  -4 -12  -7    1.06    2.06   0
   4 -12   7   -0.28    1.99   0
  -4 -12  -7    0.77    2.04   0
  -5 -12  -7    5.31    2.83   0
   5 -12   7    4.68    1.53   0
  -5 -12  -7    4.50    2.18   0
  -5 -13   7    0.54    2.85   0
   5 -13  -7    2.56    2.10   0
   4 -13  -7    0.84    1.39   0
  -4 -13   7    0.31    2.10   0
  -3 -13   7   -0.37    1.96   0
   3 -13  -7    1.64    1.89   0
   2 -13  -7   -0.43    1.90   0
  -2 -13   7    1.64    1.87   0
  -1 -13   7    1.66    1.28   0
   1 -13  -7    0.02    1.34   0
   0 -13  -7   -0.17    1.31   0
   0 -13   7   -1.14    1.83   0
   1 -13   7    0.36    1.92   0
  -1 -13  -7   -0.20    1.87   0
   2 -13   7   -0.26    1.34   0
  -2 -13  -7    0.22    1.95   0
   3 -13   7   -0.07    1.99   0
  -3 -13  -7    2.83    2.05   0
  -3 -13  -7    1.98    2.11   0
  -4 -13  -7   -1.14    2.72   0
  -4 -13  -7    0.27    2.65   0
   4 -13   7    0.14    2.09   0
  -4 -14   7    0.22    2.78   0
   4 -14  -7    0.32    2.11   0
  -3 -14   7   -1.05    2.17   0
   3 -14  -7    0.65    1.51   0
  -2 -14   7    0.74    2.12   0
   2 -14  -7    0.43    2.14   0
  -1 -14   7    4.23    2.09   0
   1 -14  -7    5.52    2.07   0
   0 -14   7    0.84    1.46   0
   0 -14  -7    1.42    1.96   0
   1 -14   7    1.31    2.04   0
  -1 -14  -7   -0.47    2.10   0
  -2 -14  -7   -0.64    1.58   0
   2 -14   7    0.78    1.40   0
   3 -14   7   -0.65    2.11   0
  -3 -14  -7   -0.07    2.20   0
  -3 -14  -7    1.79    2.78   0
  -2 -15   7    0.59    2.32   0
   2 -15  -7    1.25    2.23   0
  -1 -15   7   -0.24    1.60   0
   1 -15  -7    1.57    2.20   0
   0 -15  -7    0.12    2.11   0
   0 -15   7    2.96    2.19   0
   1 -15   7    0.70    2.23   0
  -1 -15  -7   -0.90    2.20   0
   8   0  -8    1.31    2.93   0
   8   0  -8    2.36    2.69   0
   7   0  -8    0.08    2.11   0
   7   0  -8    0.71    2.32   0
   6   0  -8   11.65    2.15   0
   5   0  -8  153.90    2.98   0
   4   0  -8    1.26    1.84   0
  -3   0   8   58.09    1.60   0
   3   0  -8   69.94    2.01   0
   2   0  -8   13.10    1.63   0
  -2   0   8   12.21    1.61   0
   1   0  -8   62.31    2.04   0
  -1   0   8   61.42    2.01   0
   0   0   8  117.91    2.39   0
   0   0  -8  117.86    2.38   0
  -1   0  -8  532.17    4.05   0
   1   0   8  503.09    3.91   0
  -2   0  -8  271.62    3.06   0
   2   0   8  267.15    3.09   0
   3   0   8   -0.45    1.41   0
  -3   0  -8   -0.09    1.38   0
   4   0   8   10.42    1.70   0
  -4   0  -8    9.20    1.59   0
   5   0   8   41.64    2.26   0
  -5   0  -8   39.88    1.90   0
  -6   0  -8   31.59    2.29   0
   6   0   8   34.59    2.38   0
  -7   0  -8    1.79    2.14   0
   7   0   8    2.02    2.20   0
   8   0   8   54.47    3.52   0
   9  -1  -8    0.47    3.00   0
   9  -1  -8    0.66    3.23   0
   8  -1  -8    1.70    2.29   0
   8  -1  -8    1.10    2.29   0
   7  -1  -8    9.23    2.17   0
   7   1  -8    8.51    2.53   0
   7  -1  -8   11.08    2.25   0
   7   1  -8   10.73    2.59   0
   6  -1  -8   97.84    2.47   0
   6   1  -8   99.08    3.04   0
   5  -1  -8    8.36    1.65   0
   5   1  -8    5.63    1.66   0
   4   1  -8   12.88    2.01   0
   4  -1  -8   14.80    1.57   0
   3  -1  -8   69.41    2.03   0
  -3  -1   8   68.34    2.05   0
   3   1  -8   69.66    2.02   0
   2  -1  -8   15.11    1.23   0
  -2   1   8   14.01    1.58   0
  -2  -1   8   14.59    1.68   0
   2   1  -8   14.35    1.66   0
  -1   1   8   93.16    1.91   0
  -1  -1   8   93.97    1.99   0
   1  -1  -8   96.23    1.91   0
   1   1  -8   96.21    2.27   0
   0  -1   8  161.49    2.58   0
   0   1   8  176.84    2.68   0
   0   1  -8  168.06    2.58   0
   0  -1  -8  165.62    2.34   0
  -1  -1  -8  904.55    5.15   0
  -1   1  -8  852.93    4.96   0
   1  -1   8  850.18    4.90   0
   1   1   8  839.40    4.99   0
   2   1   8    1.47    1.51   0
  -2  -1  -8    1.55    1.51   0
  -2   1  -8    1.13    1.51   0
   2  -1   8    1.00    1.54   0
  -3   1  -8    4.42    1.45   0
  -3  -1  -8    3.82    1.40   0
   3   1   8    3.08    1.37   0
   3  -1   8    4.59    1.52   0
  -4   1  -8    0.57    1.39   0
  -4  -1  -8    0.05    1.52   0
   4   1   8    0.69    1.54   0
   4  -1   8    1.13    1.46   0
  -5   1  -8    0.30    1.52   0
   5   1   8    0.20    1.92   0
   5  -1   8    0.85    1.58   0
  -5  -1  -8    0.99    1.92   0
  -6   1  -8   -0.17    1.72   0
  -6  -1  -8    0.35    1.97   0
   6   1   8   -0.38    2.01   0
   6  -1   8    0.85    1.69   0
   7  -1   8    5.01    2.28   0
  -7   1  -8    5.13    2.20   0
   7   1   8    5.46    2.62   0
  -7  -1  -8    4.64    2.58   0
   8  -1   8    1.05    2.53   0
   9  -1   8    2.15    3.64   0
   9  -2  -8   -0.50    2.54   0
   9  -2  -8   -0.40    2.49   0
   8  -2  -8    2.26    1.84   0
   8  -2  -8    2.99    1.88   0
   7   2  -8    0.86    3.90   0
   7   2  -8    0.68    3.87   0
   7  -2  -8    1.11    1.74   0
   7  -2  -8    0.99    1.68   0
   6   2  -8  148.69    3.88   0
   6  -2  -8  153.68    2.74   0
   5   2  -8   80.18    2.62   0
   5  -2  -8   86.41    2.17   0
  -4  -2   8   25.02    1.81   0
   4  -2  -8   23.02    1.59   0
   4   2  -8   24.01    2.04   0
   3  -2  -8   56.14    1.58   0
   3   2  -8   57.45    2.15   0
  -3  -2   8   56.74    1.92   0
   2   2  -8    4.67    1.52   0
  -2  -2   8    6.59    1.55   0
   2  -2  -8    5.99    1.59   0
   1   2  -8   59.10    2.00   0
  -1  -2   8   63.18    2.03   0
   1  -2  -8   65.08    1.93   0
   0   2  -8   23.76    1.65   0
   0  -2   8   22.74    1.70   0
   0   2   8   24.41    1.32   0
   0  -2  -8   24.77    1.33   0
  -1  -2  -8  684.94    4.55   0
   1   2   8  666.40    4.43   0
  -1   2  -8  695.87    4.32   0
   1  -2   8  676.51    4.38   0
   2   2   8   14.05    1.69   0
   2  -2   8   14.88    1.25   0
  -2   2  -8   15.07    1.65   0
  -2  -2  -8   15.81    1.69   0
   3   2   8   20.22    1.63   0
   3  -2   8   19.29    1.64   0
  -3  -2  -8   18.68    1.92   0
  -3   2  -8   16.58    1.54   0
   4  -2   8    3.27    1.45   0
   4   2   8    1.68    1.91   0
  -4   2  -8    2.22    1.48   0
  -4  -2  -8    2.32    1.54   0
  -5  -2  -8    2.73    1.89   0
   5  -2   8    2.95    1.56   0
  -5   2  -8    2.27    1.52   0
   5   2   8    4.13    1.90   0
  -6  -2  -8    0.26    2.02   0
  -6   2  -8    0.59    2.05   0
   6   2   8    1.37    2.31   0
   6  -2   8    1.13    2.06   0
  -7   2  -8   11.15    2.29   0
   7  -2   8   12.58    2.35   0
   8  -2   8    2.76    2.52   0
   9  -2   8    0.98    2.81   0
   9  -3  -8    0.25    2.54   0
   9  -3  -8    1.31    2.60   0
   8  -3  -8    0.69    1.88   0
   8  -3  -8    0.40    1.81   0
   7  -3  -8    1.07    1.67   0
   7  -3  -8    0.55    1.66   0
   6  -3  -8   46.59    1.94   0
   6   3  -8   42.96    3.22   0
   5   3  -8    4.02    1.92   0
   5  -3  -8    4.59    1.49   0
   4   3  -8    0.53    1.52   0
  -4  -3   8    0.78    1.86   0
   4  -3  -8    0.35    1.04   0
   3   3  -8    2.36    1.39   0
  -3  -3   8    3.05    1.43   0
   3  -3  -8    2.85    1.49   0
   2   3  -8    6.57    1.50   0
  -2  -3   8    6.66    1.56   0
   2  -3  -8    6.79    1.51   0
   1  -3  -8  217.23    2.61   0
   1   3  -8  196.77    2.68   0
  -1  -3   8  200.27    2.76   0
   0   3  -8  221.35    2.67   0
   0  -3   8  221.44    2.52   0
   0  -3  -8  233.17    2.82   0
  -1  -3  -8  207.63    2.76   0
   1  -3   8  201.17    2.61   0
  -1   3  -8  199.29    2.56   0
  -2  -3  -8    9.58    1.65   0
  -2   3  -8    9.94    1.58   0
   2  -3   8    9.32    1.13   0
   3   3   8   69.22    2.07   0
   3  -3   8   70.96    1.95   0
  -3   3  -8   64.72    1.90   0
  -3  -3  -8   70.23    2.12   0
  -4  -3  -8    2.25    1.87   0
   4  -3   8    2.80    1.48   0
  -4   3  -8    1.66    1.42   0
  -5   3  -8    1.06    1.46   0
  -5  -3  -8    0.71    1.96   0
   5  -3   8    0.29    1.54   0
  -6   3  -8    0.46    1.60   0
   6  -3   8    0.71    1.63   0
  -6  -3  -8   -0.54    2.36   0
   7  -3   8    2.74    2.36   0
   8  -3   8    0.40    2.53   0
   9  -3   8    1.10    2.84   0
   9  -4  -8   -0.11    2.60   0
   9  -4  -8    0.10    2.55   0
   8  -4  -8    0.15    1.94   0
   8  -4  -8    0.36    2.38   0
   7  -4  -8    1.22    1.73   0
   7  -4  -8    0.44    1.73   0
   6   4  -8    1.59    2.80   0
   5   4  -8    7.39    1.99   0
  -5  -4   8    7.32    2.09   0
  -4  -4   8    2.58    1.94   0
   4   4  -8    1.92    1.49   0
  -3  -4   8    3.18    1.48   0
   3   4  -8    3.13    1.37   0
  -2  -4   8  121.85    2.33   0
   2   4  -8  112.07    2.21   0
  -1  -4   8  146.51    2.42   0
   1  -4  -8  149.21    2.25   0
   1   4  -8  132.15    2.30   0
   0  -4   8  311.88    3.02   0
   0   4  -8  298.84    2.98   0
   0  -4  -8  324.78    3.08   0
   1  -4   8   19.14    1.52   0
  -1   4  -8   20.73    1.52   0
  -1  -4  -8   21.41    1.67   0
   2  -4   8   15.07    1.54   0
  -2   4  -8   16.44    1.13   0
  -2  -4  -8   16.27    1.51   0
   3  -4   8  208.13    2.54   0
  -3  -4  -8  217.54    3.15   0
  -3   4  -8  206.02    2.50   0
  -4   4  -8    6.60    1.50   0
  -4  -4  -8    7.81    1.96   0
   4  -4   8    6.75    1.53   0
  -5  -4  -8   -0.05    2.01   0
  -5   4  -8    1.39    1.56   0
   5  -4   8    0.62    1.60   0
  -6   4  -8    1.47    1.63   0
   6  -4   8    0.23    1.70   0
  -6  -4  -8    0.53    2.39   0
   7  -4   8    1.88    1.85   0
   8  -4   8    0.24    2.53   0
   9  -5  -8    1.55    2.23   0
   9  -5  -8    0.58    2.18   0
   8  -5  -8    2.69    1.91   0
   8  -5  -8    2.88    1.98   0
   7  -5  -8    2.68    1.67   0
   6  -5  -8    2.22    1.59   0
   6   5  -8    1.37    2.94   0
  -5  -5   8   13.74    2.39   0
   5   5  -8   10.55    2.36   0
  -4  -5   8   36.09    2.18   0
   4   5  -8   32.65    2.11   0
  -3  -5   8    2.43    1.46   0
   3   5  -8    1.77    1.43   0
  -2  -5   8    0.35    1.06   0
   2   5  -8   -0.18    1.43   0
  -1  -5   8  226.06    2.69   0
   1   5  -8  218.38    2.60   0
   0  -5  -8    7.28    1.50   0
   0  -5   8    8.12    1.47   0
   0   5  -8    8.40    1.46   0
  -1  -5  -8   88.16    2.06   0
   1  -5   8   83.74    1.83   0
  -1   5  -8   79.65    1.52   0
   2  -5   8   44.14    1.68   0
  -2  -5  -8   43.75    1.75   0
  -2   5  -8   39.24    1.69   0
  -3  -5  -8    7.53    1.95   0
  -3   5  -8    5.96    1.11   0
   3  -5   8    6.62    1.56   0
  -4  -5  -8    0.05    1.90   0
   4  -5   8   -0.29    1.54   0
  -4   5  -8   -0.30    1.07   0
   5  -5   8    4.20    1.70   0
  -5   5  -8    3.08    1.69   0
  -5  -5  -8    4.64    2.01   0
  -6  -5  -8    0.41    2.72   0
  -6   5  -8    0.30    1.67   0
   6  -5   8    1.43    1.69   0
   7  -5   8    2.24    1.89   0
   8  -5   8    1.00    2.09   0
   9  -6  -8    1.49    2.22   0
   9  -6  -8   -0.02    2.26   0
   8  -6  -8   -1.04    1.94   0
   8  -6  -8    0.24    1.98   0
   7  -6  -8    5.49    1.86   0
  -6  -6   8    0.02    2.73   0
   6  -6  -8    0.45    1.68   0
   5   6  -8   -0.08    1.92   0
  -5  -6   8    1.29    2.02   0
   4   6  -8   31.15    2.12   0
  -4  -6   8   33.83    1.79   0
   3   6  -8   -0.01    1.47   0
  -3  -6   8    0.29    1.87   0
  -2  -6   8    2.23    1.40   0
   2   6  -8    0.84    1.46   0
   1   6  -8    5.16    1.41   0
  -1  -6   8    4.56    1.47   0
   0   6  -8   38.18    1.63   0
   0  -6   8   40.24    1.67   0
  -1   6  -8   30.87    1.61   0
  -1  -6  -8   30.77    1.34   0
   1  -6   8   32.41    1.59   0
   2  -6   8   62.72    1.87   0
  -2  -6  -8   71.92    1.97   0
  -2   6  -8   58.87    1.87   0
   3  -6   8   15.38    1.60   0
  -3   6  -8   14.37    1.63   0
  -3  -6  -8   18.18    1.69   0
  -4   6  -8    6.79    1.56   0
  -4  -6  -8    6.61    1.73   0
   4  -6   8    7.61    1.14   0
  -5   6  -8    1.25    1.66   0
   5  -6   8   -0.00    1.70   0
  -5  -6  -8   -0.83    2.05   0
   6  -6   8    1.02    1.78   0
  -6  -6  -8    1.26    2.86   0
  -6   6  -8    0.99    1.74   0
  -6  -6  -8    0.60    2.88   0
   7  -6   8    3.26    1.95   0
   8  -6   8    1.69    2.69   0
   8  -7  -8    1.22    2.04   0
   7  -7  -8    1.91    1.84   0
  -6  -7   8    1.07    2.79   0
   6  -7  -8   -0.51    1.77   0
   5  -7  -8   13.86    1.70   0
  -5  -7   8   15.53    1.83   0
   5   7  -8   14.07    1.73   0
   4   7  -8    3.86    1.65   0
  -4  -7   8    4.47    1.66   0
   3   7  -8    0.78    1.87   0
  -3  -7   8    2.77    1.52   0
  -2  -7   8    5.36    1.42   0
   2   7  -8    3.62    1.43   0
  -1  -7   8    0.47    1.50   0
   1   7  -8    0.61    1.01   0
   0   7  -8    8.03    1.55   0
   0  -7   8    7.68    1.50   0
   1  -7   8   35.07    1.62   0
  -1   7  -8   31.63    1.24   0
   2  -7   8    8.11    1.10   0
  -2   7  -8    7.39    1.49   0
  -2  -7  -8   10.47    1.56   0
  -3  -7  -8   10.41    1.69   0
   3  -7   8    9.57    1.57   0
  -3   7  -8    9.45    1.56   0
  -4  -7  -8    0.68    1.75   0
   4  -7   8    0.22    1.14   0
  -4   7  -8    1.84    1.63   0
  -5  -7  -8    1.20    2.10   0
   5  -7   8    2.84    1.76   0
  -5   7  -8    0.67    1.63   0
   6  -7   8    2.33    1.84   0
  -6  -7  -8    2.20    2.97   0
  -6  -7  -8    1.46    2.94   0
   7  -7   8    1.06    1.97   0
   8  -7   8    0.92    2.26   0
   8  -8  -8   -0.61    2.18   0
   7  -8  -8   -0.46    1.97   0
   6  -8  -8    2.10    1.71   0
  -6  -8   8    2.59    2.68   0
   5  -8  -8    0.25    1.61   0
  -5  -8   8   -0.48    1.78   0
  -4  -8   8   20.78    2.13   0
   4   8  -8   17.51    1.83   0
  -3  -8   8    1.32    1.53   0
   3   8  -8    0.53    1.82   0
  -2  -8   8   19.70    1.65   0
   2   8  -8   17.67    1.60   0
  -1  -8   8   75.07    1.95   0
   1   8  -8   71.45    1.89   0
   0  -8   8   23.79    1.69   0
   0   8  -8   23.39    1.62   0
  -1   8  -8   -0.08    1.46   0
   1  -8   8    0.66    1.06   0
  -2  -8  -8   42.82    1.82   0
   2  -8   8   33.83    1.73   0
  -2   8  -8   36.31    1.72   0
  -3  -8  -8    7.25    1.73   0
   3  -8   8    6.75    1.61   0
  -3   8  -8    5.11    1.16   0
   4  -8   8   66.11    2.03   0
  -4   8  -8   64.72    1.97   0
  -4  -8  -8   78.85    2.30   0
   5  -8   8    5.31    1.75   0
  -5  -8  -8    5.60    2.38   0
  -5   8  -8    5.19    1.70   0
  -5  -8  -8    4.70    2.20   0
   6  -8   8    1.22    1.92   0
  -6  -8  -8    0.35    2.77   0
  -6  -8  -8    0.64    2.64   0
   7  -8   8    0.18    2.12   0
   8  -9  -8    0.35    2.26   0
   7  -9  -8    0.14    2.02   0
   6  -9  -8    0.75    1.32   0
  -6  -9   8    0.10    2.35   0
  -5  -9   8    1.27    2.17   0
   5  -9  -8   -0.07    1.79   0
   4  -9  -8    1.04    1.62   0
  -4  -9   8    0.43    1.66   0
  -3  -9   8    0.54    1.60   0
   3   9  -8    0.64    1.55   0
  -2  -9   8    2.56    1.62   0
   2   9  -8    1.31    1.62   0
  -1  -9   8   40.45    1.83   0
   1   9  -8   36.14    1.79   0
   0  -9   8   -0.91    1.54   0
   0   9  -8    0.62    1.16   0
  -1   9  -8    9.16    1.57   0
   1  -9   8    8.84    1.16   0
  -2   9  -8    0.78    1.57   0
  -2  -9  -8    0.89    1.66   0
   2  -9   8    1.28    1.09   0
   3  -9   8    4.61    1.68   0
  -3  -9  -8    6.82    1.72   0
  -3   9  -8    6.64    1.60   0
   4  -9   8   11.16    1.84   0
  -4  -9  -8    8.63    1.78   0
  -4  -9  -8   12.88    2.32   0
  -4   9  -8   11.97    1.80   0
   5  -9   8   -1.12    1.79   0
  -5  -9  -8    0.22    1.88   0
  -5  -9  -8    0.94    2.41   0
   6  -9   8    1.55    2.00   0
  -6  -9  -8    1.12    2.89   0
  -6  -9  -8    1.02    2.98   0
   7  -9   8    0.56    2.20   0
   7 -10  -8    0.53    2.10   0
  -6 -10   8    0.70    2.51   0
   6 -10  -8    0.75    1.90   0
   5 -10  -8    0.24    1.78   0
  -5 -10   8    1.79    1.92   0
   4 -10  -8    3.02    1.22   0
  -4 -10   8    3.33    1.78   0
   3  10  -8   11.47    1.69   0
  -3 -10   8   12.96    1.77   0
   3 -10  -8   10.42    1.70   0
  -2 -10   8   51.88    1.96   0
   2  10  -8   47.27    1.91   0
   2 -10  -8   49.98    1.81   0
  -1 -10   8    0.92    1.15   0
   1  10  -8    1.67    1.62   0
   0  10  -8    4.23    1.69   0
   0 -10   8    3.84    1.18   0
   1 -10   8    0.55    1.61   0
  -1  10  -8    1.04    1.56   0
  -2  10  -8    1.65    1.10   0
   2 -10   8    3.53    1.62   0
   3 -10   8    1.64    1.20   0
  -3 -10  -8    2.86    1.77   0
  -3  10  -8    1.33    1.74   0
  -3 -10  -8    2.35    1.70   0
  -4 -10  -8    4.92    1.91   0
  -4 -10  -8    3.23    1.85   0
   4 -10   8    3.84    1.92   0
  -5 -10  -8    1.98    2.07   0
   5 -10   8    1.60    1.93   0
  -5 -10  -8    1.12    2.45   0
  -6 -10  -8    4.05    3.07   0
   6 -10   8    3.00    2.08   0
  -6 -10  -8    4.67    3.20   0
   7 -11  -8    0.74    2.21   0
  -6 -11   8   -0.09    2.66   0
   6 -11  -8    0.87    2.06   0
   5 -11  -8   -0.84    1.94   0
  -5 -11   8    0.27    2.01   0
  -4 -11   8    0.71    1.90   0
   4 -11  -8    2.01    1.31   0
  -3 -11   8    2.71    1.74   0
   3 -11  -8   -1.28    1.73   0
  -2 -11   8   18.27    1.31   0
   2 -11  -8   22.39    1.80   0
  -1 -11   8    1.06    1.62   0
   1  11  -8    1.10    1.71   0
   1 -11  -8    0.03    1.72   0
   0 -11   8    3.67    1.70   0
   0  11  -8    3.68    1.23   0
   0 -11  -8    3.97    1.13   0
   1 -11   8    3.41    1.70   0
  -1 -11  -8    2.48    1.77   0
  -1  11  -8    0.40    1.70   0
   2 -11   8    1.04    1.71   0
  -2 -11  -8    0.45    1.71   0
   3 -11   8   -0.16    1.24   0
  -3 -11  -8   -0.56    1.70   0
  -3 -11  -8    0.48    1.80   0
  -4 -11  -8    1.30    1.92   0
   4 -11   8    0.16    1.92   0
  -4 -11  -8    0.76    2.01   0
   5 -11   8   -0.88    2.04   0
  -5 -11  -8    1.76    2.17   0
  -5 -11  -8    0.63    2.10   0
  -6 -11  -8    0.68    3.26   0
   6 -11   8    1.09    2.20   0
  -6 -11  -8   -0.27    3.24   0
   6 -12  -8    0.90    2.15   0
  -6 -12   8    0.78    2.93   0
   5 -12  -8   -1.58    2.08   0
  -5 -12   8    0.81    2.54   0
  -4 -12   8   -0.59    2.02   0
   4 -12  -8    0.25    1.89   0
  -3 -12   8   -0.73    1.85   0
   3 -12  -8    0.52    1.81   0
  -2 -12   8    2.04    1.30   0
   2 -12  -8    1.80    1.70   0
  -1 -12   8    1.32    1.29   0
   1 -12  -8    0.18    1.26   0
   0 -12   8    1.43    1.24   0
   0 -12  -8    2.15    1.75   0
   1 -12   8    0.30    1.25   0
  -1 -12  -8   -2.36    1.88   0
   2 -12   8    0.78    1.23   0
  -2 -12  -8    0.70    1.81   0
  -3 -12  -8    1.21    1.90   0
  -3 -12  -8   -0.12    1.91   0
   3 -12   8    0.16    1.89   0
   4 -12   8    1.13    2.04   0
  -4 -12  -8   -0.07    2.11   0
  -4 -12  -8    2.46    2.10   0
  -5 -12  -8   -0.08    2.24   0
   5 -12   8    0.29    2.20   0
  -5 -12  -8   -0.02    2.79   0
  -5 -13   8    1.50    2.76   0
   5 -13  -8    0.29    2.23   0
  -4 -13   8    1.25    2.14   0
   4 -13  -8   -2.12    1.99   0
   3 -13  -8    1.58    1.93   0
  -3 -13   8    1.62    2.06   0
   2 -13  -8    2.28    1.39   0
  -2 -13   8    3.00    1.95   0
   1 -13  -8    3.28    1.90   0
  -1 -13   8    3.27    1.91   0
   0 -13   8    1.51    1.90   0
   0 -13  -8   -0.34    1.33   0
   1 -13   8    1.53    1.94   0
  -1 -13  -8   -0.45    1.87   0
  -2 -13  -8   -0.81    2.00   0
   2 -13   8    0.15    1.95   0
  -3 -13  -8    0.51    2.10   0
   3 -13   8   -0.48    1.39   0
  -3 -13  -8    1.03    2.08   0
   4 -13   8   -0.85    1.53   0
  -4 -13  -8    0.74    2.21   0
  -4 -13  -8    1.42    2.23   0
  -4 -14   8   -0.13    2.36   0
   4 -14  -8    0.64    1.51   0
  -3 -14   8    0.92    2.22   0
   3 -14  -8    1.03    2.13   0
  -2 -14   8    1.53    2.14   0
   2 -14  -8    0.91    1.45   0
  -1 -14   8    1.01    2.03   0
   1 -14  -8   -1.02    2.04   0
   0 -14   8    0.11    2.02   0
   0 -14  -8    0.34    2.00   0
   1 -14   8    0.63    2.05   0
  -1 -14  -8    1.55    2.08   0
  -2 -14  -8   -0.11    1.58   0
   2 -14   8    0.33    2.14   0
  -3 -14  -8    0.82    2.29   0
  -3 -14  -8    0.79    2.26   0
   3 -14   8    1.19    2.17   0
  -1 -15   8    1.71    2.23   0
   1 -15  -8   -0.33    2.17   0
   0 -15  -8    0.31    2.14   0
   0 -15   8   -1.16    2.35   0
  -1 -15  -8    1.80    2.23   0
   1 -15   8   -1.12    2.20   0
   9  -1  -9    0.60    2.89   0
   9  -1  -9    0.56    3.01   0
   8  -1  -9    4.00    2.38   0
   8   1  -9    3.43    3.63   0
   8  -1  -9    2.33    2.30   0
   8   1  -9    3.64    3.57   0
   7   1  -9   13.23    2.36   0
   7  -1  -9   13.74    1.87   0
   6   1  -9   64.57    2.61   0
   6  -1  -9   65.85    2.67   0
   5  -1  -9   51.11    1.94   0
   5   1  -9   54.95    2.08   0
   4  -1  -9   26.87    1.69   0
   4   1  -9   26.15    2.03   0
   3  -1  -9    9.02    1.57   0
  -3  -1   9    8.72    1.50   0
   3   1  -9    8.11    1.58   0
   2  -1  -9    0.62    1.53   0
  -2   1   9    0.76    1.51   0
  -2  -1   9    0.04    1.51   0
   2   1  -9    0.38    1.51   0
  -1  -1   9   31.64    1.82   0
   1  -1  -9   28.56    1.31   0
   1   1  -9   29.77    1.36   0
  -1   1   9   26.85    1.70   0
   0  -1   9  215.92    2.76   0
   0   1   9  202.11    2.51   0
   0  -1  -9  222.34    2.74   0
   0   1  -9  210.76    2.73   0
  -1   1  -9  157.19    2.45   0
   1  -1   9  153.12    2.48   0
   1   1   9  163.13    2.64   0
  -1  -1  -9  161.16    2.56   0
  -2   1  -9   25.27    1.72   0
  -2  -1  -9   27.63    1.71   0
   2   1   9   23.04    1.31   0
   2  -1   9   25.88    1.74   0
  -3  -1  -9    6.21    1.50   0
   3  -1   9    6.23    1.51   0
  -3   1  -9    7.32    1.50   0
   3   1   9    6.34    1.49   0
   4  -1   9    1.66    1.55   0
  -4  -1  -9    1.62    1.54   0
   4   1   9    3.19    1.57   0
  -4   1  -9    2.82    1.42   0
  -5   1  -9    2.77    1.53   0
  -5  -1  -9    2.72    1.64   0
   5   1   9    2.40    1.67   0
   5  -1   9    1.66    1.58   0
   6  -1   9    0.55    2.18   0
   6   1   9    0.22    2.13   0
  -6   1  -9    0.77    2.09   0
  -6  -1  -9    0.16    2.03   0
  -7  -1  -9    0.11    2.19   0
   7  -1   9   -0.07    2.26   0
  -7   1  -9    0.06    2.17   0
   7   1   9    0.61    2.62   0
   8  -1   9    8.55    2.65   0
   9  -1   9    0.66    3.31   0
   9  -2  -9    0.31    2.60   0
   9  -2  -9    0.20    2.60   0
   8  -2  -9    1.57    2.30   0
   8  -2  -9    0.74    2.33   0
   7  -2  -9   -0.32    1.68   0
   7   2  -9    0.50    2.74   0
   7  -2  -9    1.61    1.65   0
   6   2  -9   20.61    2.54   0
   6  -2  -9   19.14    1.82   0
   5   2  -9    9.83    1.88   0
   5  -2  -9    9.46    1.66   0
  -4  -2   9    1.32    1.51   0
   4   2  -9    0.69    1.89   0
   4  -2  -9    1.17    1.43   0
  -3  -2   9    8.88    1.51   0
   3   2  -9    9.69    1.54   0
   3  -2  -9    9.41    1.62   0
   2   2  -9   18.47    1.64   0
  -2  -2   9   18.35    1.66   0
   2  -2  -9   17.56    1.64   0
   1  -2  -9   17.84    1.60   0
  -1   2   9   13.22    1.14   0
   1   2  -9   16.54    1.68   0
  -1  -2   9   18.06    1.31   0
   0   2  -9   18.84    1.59   0
   0  -2   9   18.38    1.62   0
   0  -2  -9   17.42    1.63   0
   0   2   9   20.46    1.67   0
  -1   2  -9  499.56    3.65   0
   1   2   9  480.93    3.67   0
  -1  -2  -9  511.83    3.86   0
   1  -2   9  497.00    3.74   0
   2   2   9  283.67    3.20   0
   2  -2   9  288.77    2.97   0
  -2   2  -9  290.35    2.85   0
  -2  -2  -9  290.32    3.06   0
   3  -2   9    1.87    1.48   0
   3   2   9    1.50    1.42   0
  -3  -2  -9    2.59    1.52   0
  -3   2  -9    1.20    1.48   0
   4  -2   9    6.37    1.49   0
  -4  -2  -9    5.47    1.54   0
   4   2   9    5.57    1.62   0
  -4   2  -9    6.17    1.44   0
  -5  -2  -9    2.48    1.92   0
   5  -2   9    1.98    1.59   0
  -5   2  -9    1.97    1.86   0
   5   2   9    2.03    1.66   0
  -6   2  -9   13.63    2.15   0
   6   2   9   13.42    2.25   0
  -6  -2  -9   12.80    2.16   0
   6  -2   9   11.82    1.83   0
  -7  -2  -9    1.04    2.68   0
  -7   2  -9   -0.13    1.77   0
   7  -2   9    1.05    1.91   0
   8  -2   9    7.64    2.63   0
   9  -2   9    0.11    2.89   0
   9  -3  -9    0.44    2.51   0
   9  -3  -9    1.43    2.60   0
   8  -3  -9    5.72    1.91   0
   8  -3  -9    6.91    1.98   0
   7  -3  -9    0.33    1.72   0
   7  -3  -9    0.84    1.76   0
   6   3  -9    0.29    1.98   0
   6  -3  -9    0.23    1.91   0
   5   3  -9   58.28    2.47   0
  -5  -3   9   58.50    2.50   0
   5  -3  -9   60.18    1.90   0
   4  -3  -9    6.72    1.49   0
  -4  -3   9    5.38    1.57   0
   4   3  -9    5.74    1.93   0
  -3  -3   9   47.75    1.82   0
   3  -3  -9   47.90    1.76   0
   3   3  -9   46.86    2.04   0
   2  -3  -9    3.65    1.01   0
   2   3  -9    3.25    1.06   0
  -2  -3   9    3.23    1.13   0
   1   3  -9  131.26    2.31   0
  -1  -3   9  132.30    2.36   0
   1  -3  -9  141.01    2.22   0
   0   3  -9  594.73    3.85   0
   0  -3  -9  597.01    3.76   0
   0  -3   9  586.29    3.91   0
   1  -3   9  139.92    2.24   0
  -1   3  -9  132.54    2.17   0
  -1  -3  -9  136.29    2.38   0
  -2  -3  -9    1.11    1.52   0
   2  -3   9    1.19    1.46   0
   2   3   9    0.00    1.49   0
  -2   3  -9    0.02    1.43   0
   3   3   9   21.82    2.01   0
   3  -3   9   21.74    1.62   0
  -3  -3  -9   22.27    1.71   0
  -3   3  -9   18.28    1.20   0
  -4  -3  -9    5.30    1.63   0
   4  -3   9    6.50    1.49   0
  -4   3  -9    3.64    1.43   0
   4   3   9    6.07    1.55   0
  -5  -3  -9    1.07    1.58   0
  -5   3  -9    1.45    1.54   0
   5  -3   9    0.65    1.61   0
  -6   3  -9    1.51    1.68   0
  -6  -3  -9    2.25    2.42   0
   6  -3   9    1.60    1.59   0
  -7   3  -9    2.49    1.83   0
  -7  -3  -9    1.83    3.53   0
   7  -3   9    1.07    2.28   0
   8  -3   9    0.18    2.07   0
   9  -3   9    0.00    2.91   0
   9  -4  -9    1.14    2.12   0
   9  -4  -9    0.35    2.17   0
   8  -4  -9    5.71    2.39   0
   8  -4  -9    5.12    1.95   0
   7  -4  -9    2.10    1.75   0
   7  -4  -9    0.68    1.77   0
   6  -4  -9    6.67    1.66   0
   6   4  -9    6.56    2.37   0
   5  -4  -9   48.39    1.48   0
  -5  -4   9   51.67    2.45   0
   5   4  -9   50.00    2.40   0
   4   4  -9   22.36    1.74   0
  -4  -4   9   23.07    1.77   0
   4  -4  -9   18.81    1.15   0
   3   4  -9   41.78    1.82   0
  -3  -4   9   45.75    1.85   0
   3  -4  -9   44.65    1.38   0
   2   4  -9    0.73    1.44   0
   2  -4  -9    0.36    1.41   0
  -2  -4   9   -0.01    1.51   0
   1   4  -9  112.81    2.16   0
   1  -4  -9  124.77    2.09   0
  -1  -4   9  110.26    1.86   0
   0  -4  -9  128.38    2.22   0
   0  -4   9  121.58    2.21   0
   0   4  -9  115.51    1.85   0
   1  -4   9   65.61    1.80   0
  -1  -4  -9   70.49    1.98   0
  -1   4  -9   67.32    1.79   0
   2  -4   9   21.36    1.59   0
  -2  -4  -9   21.53    1.57   0
  -2   4  -9   21.01    1.53   0
  -3  -4  -9    2.55    1.56   0
   3  -4   9    2.78    1.54   0
  -3   4  -9    2.94    1.53   0
   4  -4   9    0.18    1.53   0
  -4  -4  -9   -0.12    1.92   0
  -4   4  -9    0.53    1.52   0
  -5   4  -9    4.42    1.58   0
   5  -4   9    2.02    1.65   0
  -5  -4  -9    2.73    1.97   0
  -6  -4  -9    0.11    2.41   0
  -6   4  -9   -0.30    1.71   0
   6  -4   9    0.76    1.74   0
  -7   4  -9    6.20    2.35   0
   7  -4   9    7.17    1.96   0
   8  -4   9    1.25    2.57   0
   9  -5  -9    0.84    2.23   0
   9  -5  -9    0.79    2.17   0
   8  -5  -9    1.61    1.96   0
   8  -5  -9    2.61    1.99   0
   7  -5  -9    0.50    1.74   0
   7  -5  -9    1.39    1.76   0
   6   5  -9    0.50    2.38   0
   5   5  -9   -0.48    1.54   0
  -5  -5   9    0.97    2.02   0
   4   5  -9   28.57    1.75   0
  -4  -5   9   29.59    2.12   0
   3   5  -9   17.23    1.65   0
  -3  -5   9   18.78    1.68   0
  -2  -5   9   31.77    1.73   0
   2   5  -9   27.57    1.66   0
   1  -5  -9  394.76    3.08   0
  -1  -5   9  394.76    3.26   0
   1   5  -9  371.85    3.13   0
   0  -5  -9   67.58    1.83   0
   0  -5   9   63.91    1.83   0
   0   5  -9   57.27    1.76   0
   1  -5   9    6.88    1.42   0
  -1   5  -9    6.60    1.44   0
  -1  -5  -9    8.33    1.50   0
   2  -5   9    6.81    1.55   0
  -2  -5  -9    9.09    1.50   0
  -2   5  -9    8.37    1.50   0
   3  -5   9    8.26    1.60   0
  -3  -5  -9    8.93    1.61   0
  -3   5  -9    7.44    1.59   0
  -4  -5  -9    0.41    2.07   0
  -4   5  -9    1.81    1.55   0
   4  -5   9    0.31    1.10   0
   5  -5   9    8.16    1.66   0
  -5   5  -9    8.32    1.68   0
  -5  -5  -9    8.51    1.69   0
  -6  -5  -9    1.72    2.48   0
  -6   5  -9    1.16    1.75   0
   6  -5   9    2.04    1.81   0
   7  -5   9    2.52    1.90   0
   8  -5   9    1.31    2.19   0
   9  -6  -9    1.51    2.85   0
   9  -6  -9   -0.19    2.27   0
   8  -6  -9    1.15    1.97   0
   8  -6  -9    1.09    1.92   0
   7  -6  -9    1.07    1.79   0
   6  -6  -9    0.63    1.72   0
   6   6  -9   -0.51    2.39   0
  -6  -6   9    0.06    2.44   0
  -5  -6   9   10.22    2.11   0
   5   6  -9    7.81    2.04   0
  -4  -6   9   -0.19    1.59   0
   4   6  -9    0.88    1.59   0
   3   6  -9   24.89    1.72   0
  -3  -6   9   27.48    1.75   0
  -2  -6   9    6.71    1.51   0
   2   6  -9    5.82    1.46   0
  -1  -6   9   10.69    1.52   0
   1   6  -9    7.90    1.48   0
   0  -6   9    4.93    1.07   0
   0  -6  -9    4.77    1.47   0
   0   6  -9    5.30    1.44   0
  -1   6  -9    1.85    1.42   0
   1  -6   9    0.55    1.03   0
  -1  -6  -9    0.74    1.48   0
  -2  -6  -9   29.94    1.65   0
   2  -6   9   30.57    1.68   0
  -2   6  -9   29.35    1.64   0
   3  -6   9   16.31    1.61   0
  -3   6  -9   17.59    1.57   0
  -3  -6  -9   20.50    1.70   0
   4  -6   9    0.56    1.59   0
  -4  -6  -9   -0.80    2.08   0
  -4   6  -9    0.77    1.52   0
   5  -6   9   -0.00    1.67   0
  -5   6  -9   -0.01    1.67   0
  -5  -6  -9    1.13    2.11   0
  -6  -6  -9    0.40    2.62   0
   6  -6   9    1.61    1.82   0
  -6   6  -9    1.72    1.77   0
   7  -6   9    1.39    1.96   0
   8  -6   9   -0.03    2.16   0
   8  -7  -9   -0.28    1.46   0
   8  -7  -9    1.62    2.00   0
   7  -7  -9    1.44    1.92   0
   6  -7  -9    2.63    1.30   0
  -6  -7   9    2.74    2.58   0
   5   7  -9   -0.51    2.00   0
  -5  -7   9    0.90    1.99   0
  -4  -7   9    0.75    2.02   0
   4   7  -9    1.09    1.63   0
  -3  -7   9   -0.07    1.53   0
   3   7  -9    0.19    1.50   0
  -2  -7   9    5.71    1.06   0
   2   7  -9    5.41    1.52   0
  -1  -7   9   13.12    1.60   0
   1   7  -9   10.81    1.58   0
   0   7  -9   30.14    1.30   0
   0  -7   9   32.85    1.74   0
  -1  -7  -9    1.33    1.50   0
   1  -7   9   -0.44    1.44   0
  -1   7  -9    0.45    1.44   0
   2  -7   9  154.80    2.23   0
  -2  -7  -9  163.99    2.42   0
  -2   7  -9  140.88    1.85   0
  -3  -7  -9    9.78    1.65   0
   3  -7   9   10.33    1.61   0
  -3   7  -9    9.47    1.63   0
  -4  -7  -9    0.33    2.16   0
  -4   7  -9   -0.27    1.14   0
   4  -7   9    0.83    1.13   0
   5  -7   9    1.24    1.70   0
  -5   7  -9   -0.04    1.72   0
  -5  -7  -9    1.28    2.15   0
  -6  -7  -9    0.08    2.70   0
   6  -7   9    0.83    1.32   0
  -6  -7  -9    0.05    2.63   0
  -6   7  -9    0.27    1.86   0
   7  -7   9    0.78    2.02   0
   8  -7   9    1.23    2.22   0
   8  -8  -9   -0.08    2.15   0
   7  -8  -9   -0.41    1.97   0
  -6  -8   9    0.12    2.63   0
   6  -8  -9    0.32    1.74   0
   5   8  -9    0.75    1.71   0
   5  -8  -9   -0.79    1.64   0
  -5  -8   9    0.86    1.81   0
   4   8  -9    1.00    1.60   0
  -4  -8   9    2.31    1.76   0
  -3  -8   9    2.90    1.60   0
   3   8  -9    3.28    1.53   0
   2   8  -9    1.00    1.56   0
  -2  -8   9    1.38    1.58   0
  -1  -8   9   78.36    1.90   0
   1   8  -9   72.69    1.95   0
   0  -8   9   -0.10    1.55   0
   0   8  -9   -0.22    1.07   0
   1  -8   9   26.55    1.63   0
  -1   8  -9   25.37    1.67   0
  -1  -8  -9   28.22    1.73   0
   2  -8   9    4.59    1.61   0
  -2   8  -9    5.40    1.59   0
  -2  -8  -9    8.96    1.65   0
  -3  -8  -9    0.95    1.60   0
   3  -8   9    1.35    1.56   0
  -3   8  -9    0.41    1.20   0
   4  -8   9    7.80    1.75   0
  -4   8  -9   10.54    1.68   0
  -4  -8  -9   11.69    1.81   0
  -5  -8  -9    1.67    2.31   0
   5  -8   9    0.32    1.71   0
  -5   8  -9    1.62    1.78   0
   6  -8   9    2.21    1.89   0
  -6  -8  -9    0.83    2.76   0
  -6  -8  -9    1.04    2.78   0
   7  -8   9   -0.95    2.09   0
   8  -9  -9   -0.38    2.23   0
   7  -9  -9    1.69    2.06   0
  -6  -9   9    0.68    2.38   0
   6  -9  -9   -0.38    1.85   0
  -5  -9   9    1.70    2.28   0
   5  -9  -9    0.18    1.76   0
   4  -9  -9    0.90    1.16   0
  -4  -9   9    0.97    1.72   0
   4   9  -9    0.33    1.72   0
  -3  -9   9   18.97    2.12   0
   3   9  -9   16.32    1.71   0
  -2  -9   9  113.50    2.24   0
   2   9  -9  100.21    2.21   0
   1   9  -9   28.91    1.73   0
  -1  -9   9   31.92    1.72   0
   0  -9   9   94.41    2.13   0
   0   9  -9   88.93    2.09   0
   1  -9   9    4.93    1.63   0
  -1   9  -9    6.20    1.59   0
  -2   9  -9    0.63    1.55   0
   2  -9   9    0.01    1.56   0
  -2  -9  -9   -0.95    1.69   0
   3  -9   9   20.74    1.74   0
  -3   9  -9   20.57    1.77   0
  -3  -9  -9   25.15    1.82   0
  -4  -9  -9    1.97    2.17   0
   4  -9   9    2.36    1.77   0
  -4   9  -9    0.62    1.76   0
   5  -9   9    1.29    1.84   0
  -5  -9  -9    2.66    2.36   0
  -5  -9  -9   -0.36    1.87   0
  -5   9  -9    1.50    1.32   0
  -6  -9  -9    0.35    2.95   0
   6  -9   9    0.15    1.43   0
  -6  -9  -9    0.48    3.06   0
   7  -9   9    0.75    2.15   0
   7 -10  -9    0.28    2.11   0
  -6 -10   9    0.98    2.58   0
   6 -10  -9    1.04    1.91   0
   5 -10  -9   -0.18    1.81   0
  -5 -10   9    0.56    2.30   0
  -4 -10   9    1.20    1.78   0
   4 -10  -9    1.70    1.26   0
  -3 -10   9    0.30    1.75   0
   3 -10  -9    1.58    1.67   0
   3  10  -9    0.51    1.66   0
   2  10  -9   30.38    1.88   0
  -2 -10   9   35.76    1.85   0
   1  10  -9    2.46    1.60   0
  -1 -10   9    3.04    1.19   0
   0  10  -9   -0.14    1.17   0
   0 -10   9   -0.89    1.65   0
   1 -10   9    8.59    1.64   0
  -1  10  -9   10.94    1.68   0
   2 -10   9   -1.05    1.58   0
  -2 -10  -9    1.02    1.67   0
  -2  10  -9   -0.23    1.09   0
  -3 -10  -9   -0.35    1.73   0
  -3  10  -9   -0.25    1.22   0
   3 -10   9    0.23    1.71   0
   4 -10   9    2.28    1.34   0
  -4 -10  -9    1.94    1.90   0
  -4 -10  -9    3.94    1.95   0
  -4  10  -9    2.26    1.86   0
   5 -10   9    0.85    1.94   0
  -5 -10  -9    0.53    2.51   0
  -5 -10  -9    0.56    2.47   0
   6 -10   9    0.33    2.09   0
  -6 -10  -9   -0.72    3.18   0
  -6 -10  -9    1.26    3.15   0
   6 -11  -9    0.50    2.12   0
  -6 -11   9   -0.80    2.62   0
   5 -11  -9    1.44    1.36   0
  -5 -11   9    1.00    2.12   0
   4 -11  -9   -0.15    1.27   0
  -4 -11   9   -0.51    1.91   0
   3 -11  -9    1.10    1.70   0
  -3 -11   9    0.33    1.83   0
   2  11  -9    1.64    1.76   0
   2 -11  -9    4.11    1.69   0
  -2 -11   9    1.67    1.77   0
  -1 -11   9    4.20    1.78   0
   1 -11  -9    6.27    1.72   0
   1  11  -9    2.88    1.71   0
   0  11  -9   11.43    1.21   0
   0 -11   9    9.87    1.80   0
  -1 -11  -9    0.92    1.68   0
   1 -11   9    0.85    1.74   0
  -1  11  -9    1.18    1.78   0
  -2  11  -9    1.53    1.74   0
   2 -11   9    2.83    1.80   0
  -2 -11  -9    1.36    1.78   0
  -2 -11  -9    0.59    1.75   0
   3 -11   9   -0.35    1.82   0
  -3 -11  -9    1.18    1.85   0
  -3 -11  -9    1.81    1.87   0
   4 -11   9    5.92    2.00   0
  -4 -11  -9    8.77    2.10   0
  -4 -11  -9    5.02    2.47   0
   5 -11   9    0.60    2.01   0
  -5 -11  -9   -0.00    2.29   0
  -5 -11  -9    0.34    2.13   0
   6 -11   9    1.48    2.23   0
  -6 -11  -9    0.48    3.25   0
  -6 -11  -9   -0.31    3.40   0
   6 -12  -9   -0.05    2.11   0
  -6 -12   9    0.08    2.91   0
  -5 -12   9    0.40    2.14   0
   5 -12  -9    0.73    2.05   0
   4 -12  -9    2.45    1.89   0
  -4 -12   9    0.76    2.03   0
  -3 -12   9    1.41    1.99   0
   3 -12  -9   -1.09    1.77   0
  -2 -12   9    1.96    1.85   0
   2 -12  -9    0.80    1.27   0
  -1 -12   9    1.74    1.82   0
   1 -12  -9    1.44    1.26   0
   0 -12   9    2.72    1.79   0
   0 -12  -9    0.87    1.81   0
  -1 -12  -9    5.29    1.80   0
   1 -12   9    0.53    1.79   0
   2 -12   9    1.29    1.86   0
  -2 -12  -9   -0.26    1.88   0
  -2 -12  -9    2.54    1.96   0
   3 -12   9    2.09    1.89   0
  -3 -12  -9    0.37    2.02   0
  -3 -12  -9    0.44    1.94   0
   4 -12   9    4.18    2.06   0
  -4 -12  -9    1.08    2.06   0
  -4 -12  -9    1.03    2.65   0
   5 -12   9    1.43    2.21   0
  -5 -12  -9    0.86    2.29   0
  -5 -12  -9    0.36    2.34   0
   5 -13  -9    0.26    1.60   0
  -5 -13   9    0.38    2.33   0
  -4 -13   9    1.92    2.16   0
   4 -13  -9    1.84    1.99   0
  -3 -13   9    1.09    1.99   0
   3 -13  -9   -0.21    1.95   0
  -2 -13   9    0.53    1.99   0
   2 -13  -9    0.33    1.96   0
  -1 -13   9   -0.35    1.36   0
   1 -13  -9   -1.17    1.97   0
   0 -13   9    0.57    1.35   0
   0 -13  -9   -0.28    1.95   0
   1 -13   9   -0.02    1.36   0
  -1 -13  -9    0.63    1.92   0
   2 -13   9    2.56    2.01   0
  -2 -13  -9   -0.78    2.05   0
  -2 -13  -9    2.45    2.07   0
   3 -13   9    0.70    2.00   0
  -3 -13  -9    1.03    2.12   0
  -3 -13  -9    1.14    2.16   0
   4 -13   9    0.33    2.14   0
  -4 -13  -9   -0.20    2.26   0
  -4 -13  -9    0.06    2.39   0
  -3 -14   9   -0.26    2.26   0
   3 -14  -9   -2.51    2.20   0
  -2 -14   9    0.24    2.14   0
   2 -14  -9    0.23    2.10   0
  -1 -14   9   -0.12    2.04   0
   1 -14  -9   -1.64    2.04   0
   0 -14   9    1.38    2.12   0
   0 -14  -9    2.22    2.07   0
   1 -14   9    0.84    2.10   0
  -1 -14  -9    1.21    2.10   0
  -2 -14  -9    0.98    2.14   0
   2 -14   9    2.74    2.16   0
  -2 -14  -9   -0.03    2.22   0
   3 -14   9   -0.61    2.18   0
  -3 -14  -9   -0.06    2.27   0
   1 -15  -9    1.60    2.23   0
   0 -15   9    3.06    2.20   0
   0 -15  -9   -0.52    1.51   0
   9   0 -10    2.01    3.97   0
   9   0 -10    1.83    3.57   0
   8   0 -10    5.54    2.66   0
   8   0 -10    6.38    2.75   0
   7   0 -10   19.17    2.39   0
   6   0 -10   18.63    2.21   0
   5   0 -10    3.70    1.61   0
   4   0 -10    4.34    1.52   0
  -3   0  10    0.64    1.46   0
   3   0 -10    1.79    1.51   0
   2   0 -10   54.11    1.89   0
  -2   0  10   54.31    1.89   0
   1   0 -10   30.15    1.70   0
  -1   0  10   29.17    1.71   0
   0   0  10   91.04    2.06   0
   0   0 -10   92.72    2.09   0
   1   0  10   26.45    1.31   0
  -1   0 -10   26.22    1.73   0
   2   0  10    0.53    1.55   0
  -2   0 -10   -0.34    1.54   0
  -3   0 -10    6.18    1.44   0
   3   0  10    5.84    1.54   0
  -4   0 -10   19.21    1.69   0
   4   0  10   21.52    1.72   0
   5   0  10   36.17    2.26   0
  -5   0 -10   34.24    1.89   0
   6   0  10   59.68    2.28   0
  -6   0 -10   56.02    2.19   0
  -7   0 -10    5.64    2.31   0
   7   0  10    5.92    2.41   0
   8   0  10    0.84    2.60   0
   9  -1 -10    0.90    2.89   0
   9  -1 -10    0.01    3.08   0
   8  -1 -10    0.34    2.33   0
   8  -1 -10    0.25    1.84   0
   8   1 -10    0.38    2.96   0
   8   1 -10    0.49    2.94   0
   7  -1 -10    0.43    1.75   0
   7   1 -10    1.02    2.14   0
   6   1 -10    0.17    2.14   0
   6  -1 -10    1.71    1.70   0
   5  -1 -10    4.98    1.60   0
   5   1 -10    3.94    1.96   0
  -4  -1  10    1.11    1.46   0
   4   1 -10    2.15    1.79   0
   4  -1 -10    0.85    1.45   0
  -3  -1  10    7.03    1.49   0
   3  -1 -10    7.35    1.55   0
   3   1 -10    8.39    1.46   0
  -2   1  10    7.04    1.54   0
   2  -1 -10    8.86    1.51   0
   2   1 -10    7.30    1.53   0
  -2  -1  10    7.07    1.51   0
  -1  -1  10    1.40    1.55   0
  -1   1  10    0.47    1.41   0
   1   1 -10   -0.26    1.52   0
   1  -1 -10    0.55    1.49   0
   0  -1  10  235.13    2.76   0
   0  -1 -10  237.59    2.79   0
   0   1  10  231.28    2.55   0
   0   1 -10  228.60    2.73   0
   1  -1  10  430.99    3.44   0
  -1   1 -10  437.03    3.39   0
  -1  -1 -10  425.40    3.26   0
   1   1  10  436.20    3.56   0
  -2   1 -10  642.69    3.99   0
   2   1  10  652.35    4.37   0
  -2  -1 -10  648.42    4.21   0
   2  -1  10  661.60    4.15   0
  -3   1 -10   54.08    1.83   0
   3   1  10   58.54    1.93   0
  -3  -1 -10   52.35    1.85   0
   3  -1  10   53.33    1.90   0
  -4  -1 -10   23.91    2.06   0
   4  -1  10   26.09    1.74   0
   4   1  10   25.30    1.73   0
  -4   1 -10   23.62    1.66   0
  -5   1 -10    3.25    1.93   0
   5   1  10    5.48    1.78   0
   5  -1  10    3.70    1.56   0
  -5  -1 -10    4.16    2.05   0
   6  -1  10   56.50    2.19   0
   6   1  10   52.53    2.29   0
  -6  -1 -10   51.05    2.21   0
  -6   1 -10   53.08    2.47   0
  -7  -1 -10   19.34    2.39   0
  -7   1 -10   17.29    2.39   0
   7  -1  10   20.86    2.11   0
   7   1  10   19.61    2.52   0
   8  -1  10    9.49    2.72   0
   9  -1  10    0.62    2.93   0
   9  -2 -10    0.97    2.60   0
   9  -2 -10    0.90    2.66   0
   8  -2 -10    4.15    2.36   0
   8  -2 -10    2.57    1.95   0
   7  -2 -10   16.79    2.25   0
   7   2 -10   17.04    2.34   0
   6  -2 -10    1.79    1.56   0
   6   2 -10    1.57    2.00   0
   5   2 -10    1.78    1.84   0
   5  -2 -10    1.66    1.57   0
  -4  -2  10   16.11    1.63   0
   4   2 -10   15.58    1.69   0
   4  -2 -10   15.39    1.56   0
   3  -2 -10   63.91    1.86   0
   3   2 -10   57.38    1.96   0
  -3  -2  10   62.71    2.19   0
   2  -2 -10   32.16    1.75   0
  -2  -2  10   32.14    1.36   0
   2   2 -10   32.13    1.73   0
  -1  -2  10   50.99    1.86   0
  -1   2  10   48.13    1.80   0
   1  -2 -10   51.28    1.81   0
   1   2 -10   48.72    1.49   0
   0   2 -10    9.83    1.54   0
   0  -2  10    8.67    1.57   0
   0   2  10    9.16    1.58   0
   0  -2 -10    8.54    1.58   0
  -1   2 -10  137.02    2.20   0
  -1  -2 -10  131.36    2.37   0
   1  -2  10  131.83    2.28   0
   1   2  10  136.61    2.37   0
  -2   2 -10   23.94    1.61   0
   2   2  10   24.92    1.70   0
   2  -2  10   23.93    1.66   0
  -2  -2 -10   25.92    1.70   0
   3   2  10   24.66    1.72   0
  -3  -2 -10   25.69    1.68   0
   3  -2  10   26.51    1.65   0
  -3   2 -10   24.74    1.61   0
  -4  -2 -10    1.93    1.52   0
   4   2  10    2.99    1.54   0
   4  -2  10    3.20    1.50   0
  -4   2 -10    2.34    1.47   0
  -5  -2 -10    2.30    2.03   0
  -5   2 -10    2.92    1.58   0
   5  -2  10    1.83    1.53   0
   5   2  10    3.35    2.05   0
  -6   2 -10   14.82    1.79   0
  -6  -2 -10   13.51    2.23   0
   6   2  10   14.20    2.26   0
   6  -2  10   13.08    1.82   0
   7  -2  10    2.11    2.34   0
  -7  -2 -10    0.61    2.62   0
  -7   2 -10    1.04    2.34   0
   8  -2  10    2.05    2.13   0
   9  -3 -10    1.13    2.62   0
   9  -3 -10    0.93    2.70   0
   8  -3 -10   12.75    2.44   0
   8  -3 -10   11.61    2.42   0
   7  -3 -10    1.66    1.74   0
   7   3 -10   -0.32    2.70   0
   6   3 -10    1.48    2.26   0
   6  -3 -10    1.42    1.66   0
   5  -3 -10    2.58    1.56   0
   5   3 -10    1.86    1.58   0
  -5  -3  10    2.72    1.98   0
  -4  -3  10    5.53    1.97   0
   4  -3 -10    4.80    1.51   0
   4   3 -10    5.38    1.95   0
   3  -3 -10   31.22    1.62   0
   3   3 -10   29.65    1.68   0
  -3  -3  10   28.38    1.66   0
  -2  -3  10    1.64    1.54   0
   2   3 -10    0.72    1.51   0
   2  -3 -10    0.68    1.40   0
   1   3 -10   92.14    1.75   0
   1  -3 -10  102.32    2.00   0
  -1  -3  10   93.95    2.09   0
   0  -3 -10   49.12    1.87   0
   0   3 -10   44.72    1.72   0
   0  -3  10   46.52    1.42   0
  -1   3 -10  388.82    3.07   0
   1   3  10  393.71    3.33   0
  -1  -3 -10  393.72    3.30   0
   1  -3  10  383.53    3.14   0
  -2  -3 -10   20.06    1.62   0
   2  -3  10   19.54    1.55   0
   2   3  10   20.76    1.64   0
  -2   3 -10   16.42    1.51   0
   3  -3  10   -0.31    1.03   0
   3   3  10    0.34    1.48   0
  -3   3 -10   -0.09    1.45   0
  -3  -3 -10    0.87    1.88   0
   4  -3  10    0.75    1.08   0
  -4  -3 -10    0.50    1.65   0
   4   3  10    0.45    1.59   0
  -4   3 -10    0.56    1.48   0
  -5   3 -10    3.84    1.63   0
  -5  -3 -10    4.55    2.08   0
   5  -3  10    3.71    1.70   0
   6  -3  10    1.06    1.77   0
  -6  -3 -10    0.14    2.14   0
  -6   3 -10    0.51    1.72   0
  -7   3 -10    5.87    1.95   0
  -7  -3 -10    6.69    2.77   0
   7  -3  10    7.24    2.03   0
   8  -3  10    0.43    2.59   0
   9  -4 -10    0.81    2.23   0
   9  -4 -10   -0.88    2.66   0
   8  -4 -10    7.71    1.96   0
   8  -4 -10    7.37    1.95   0
   7  -4 -10    1.42    1.73   0
   7  -4 -10    0.40    1.69   0
   7   4 -10    0.92    3.57   0
   6   4 -10    6.57    2.07   0
   6  -4 -10    5.50    1.69   0
   5  -4 -10    1.17    1.57   0
  -5  -4  10    1.48    1.58   0
   5   4 -10    1.37    1.60   0
   4   4 -10   -0.25    1.50   0
  -4  -4  10    0.21    1.58   0
   4  -4 -10    0.37    1.52   0
  -3  -4  10   16.12    1.58   0
   3   4 -10   18.37    1.60   0
   3  -4 -10   21.27    1.58   0
   2   4 -10   66.78    1.96   0
  -2  -4  10   69.54    2.02   0
   2  -4 -10   73.54    1.88   0
   1   4 -10  247.04    2.69   0
   1  -4 -10  271.09    2.68   0
  -1  -4  10  264.31    2.79   0
   0  -4  10   23.38    1.24   0
   0  -4 -10   27.31    1.59   0
   0   4 -10   23.68    1.22   0
  -1  -4 -10   18.69    1.62   0
   1  -4  10   15.79    1.48   0
  -1   4 -10   18.25    1.46   0
   2  -4  10   21.84    1.17   0
  -2  -4 -10   25.66    1.70   0
  -2   4 -10   25.00    1.58   0
  -3  -4 -10    8.98    1.62   0
   3  -4  10    6.86    1.14   0
  -3   4 -10    8.92    1.58   0
   4  -4  10    5.85    1.16   0
  -4   4 -10    7.24    1.59   0
  -4  -4 -10    7.27    2.04   0
  -5  -4 -10    7.20    2.15   0
   5  -4  10    5.61    1.73   0
  -5   4 -10    5.98    1.72   0
  -6  -4 -10    1.06    2.12   0
   6  -4  10    1.98    1.78   0
  -6   4 -10    2.16    1.70   0
  -7   4 -10    0.48    1.87   0
  -7  -4 -10    1.05    3.30   0
   7  -4  10    1.06    1.97   0
   8  -4  10    0.76    2.16   0
   9  -5 -10    0.68    2.20   0
   9  -5 -10    1.34    2.74   0
   8  -5 -10    1.51    2.03   0
   8  -5 -10    0.62    1.98   0
   7  -5 -10    0.80    1.76   0
   7  -5 -10    1.70    1.73   0
  -6  -5  10    2.22    2.10   0
   6  -5 -10    3.33    1.71   0
   6   5 -10    2.92    2.07   0
   5  -5 -10    3.04    1.52   0
   5   5 -10    1.88    2.05   0
  -5  -5  10    1.27    2.04   0
  -4  -5  10   28.08    1.82   0
   4   5 -10   26.98    2.09   0
   3  -5 -10    4.80    1.13   0
  -3  -5  10    6.80    1.53   0
   3   5 -10    6.69    1.48   0
   2  -5 -10    4.53    1.45   0
  -2  -5  10    3.11    1.53   0
   2   5 -10    5.22    1.53   0
   1  -5 -10  127.68    1.81   0
  -1  -5  10  123.04    1.86   0
   1   5 -10  117.62    2.09   0
   0  -5 -10   18.17    1.13   0
   0  -5  10   12.44    1.10   0
   0   5 -10   13.55    1.50   0
  -1  -5 -10   78.33    1.94   0
  -1   5 -10   77.68    1.84   0
   1  -5  10   77.03    1.87   0
   2  -5  10    3.08    1.49   0
  -2   5 -10    2.95    1.10   0
  -2  -5 -10    4.76    1.52   0
   3  -5  10    4.31    1.12   0
  -3   5 -10    5.11    1.54   0
  -3  -5 -10    6.04    1.56   0
  -4   5 -10    0.63    1.50   0
   4  -5  10   -0.23    1.53   0
  -4  -5 -10   -0.58    1.75   0
  -5  -5 -10   -0.23    1.73   0
  -5   5 -10    0.68    1.19   0
   5  -5  10    0.34    1.68   0
  -6  -5 -10    0.93    2.20   0
   6  -5  10    1.34    1.80   0
  -6   5 -10    1.10    1.76   0
   7  -5  10    1.34    1.95   0
  -7   5 -10    1.81    1.92   0
   8  -5  10   -0.56    2.27   0
   9  -6 -10    0.19    2.27   0
   9  -6 -10    0.64    2.29   0
   8  -6 -10    1.14    1.93   0
   8  -6 -10    1.44    2.05   0
   7  -6 -10    0.76    1.89   0
   7  -6 -10    1.84    1.88   0
  -6  -6  10    3.43    2.48   0
   6   6 -10    2.03    2.43   0
  -5  -6  10   -0.20    2.00   0
   5   6 -10    1.23    1.93   0
   4   6 -10   -0.39    1.90   0
  -4  -6  10    0.60    1.93   0
  -3  -6  10    2.46    1.56   0
   3   6 -10    2.25    1.53   0
  -2  -6  10    0.67    1.44   0
   2   6 -10    0.32    1.01   0
  -1  -6  10    1.96    1.50   0
   1  -6 -10    0.59    1.45   0
   1   6 -10   -0.47    1.49   0
   0  -6  10    5.67    1.49   0
   0  -6 -10    6.47    1.53   0
   0   6 -10    4.00    1.51   0
  -1  -6 -10  114.45    2.09   0
   1  -6  10  106.55    2.03   0
  -1   6 -10   95.94    1.96   0
   2  -6  10    1.45    1.51   0
  -2  -6 -10    0.94    1.53   0
  -2   6 -10    1.79    1.43   0
   3  -6  10    1.93    1.08   0
  -3   6 -10    0.76    1.07   0
  -3  -6 -10    0.32    1.56   0
  -4  -6 -10    2.10    2.07   0
   4  -6  10    1.74    1.53   0
  -4   6 -10    2.57    1.61   0
   5  -6  10   15.78    1.78   0
  -5   6 -10   16.67    1.83   0
  -5  -6 -10   18.26    2.30   0
  -6   6 -10    1.16    1.79   0
  -6  -6 -10    0.48    2.64   0
   6  -6  10   -0.14    1.82   0
   7  -6  10    1.98    1.97   0
   8  -6  10    1.01    2.26   0
   8  -7 -10   -0.01    2.06   0
   8  -7 -10   -0.22    2.01   0
   7  -7 -10   -0.03    2.05   0
   7  -7 -10   -0.39    1.94   0
  -6  -7  10    3.28    2.60   0
   6   7 -10    2.15    2.23   0
   6  -7 -10    3.66    1.77   0
  -5  -7  10    1.69    2.12   0
   5   7 -10    0.31    1.67   0
   4   7 -10    2.36    1.71   0
  -4  -7  10    1.85    1.71   0
  -3  -7  10    0.31    1.59   0
   3   7 -10   -0.24    1.53   0
  -2  -7  10    0.92    1.49   0
   2   7 -10    0.85    1.49   0
  -1  -7  10   32.55    1.70   0
   1   7 -10   28.02    1.69   0
   0  -7  10   28.91    1.71   0
   0  -7 -10   31.08    1.69   0
   0   7 -10   25.39    1.66   0
   1  -7  10    3.71    1.08   0
  -1   7 -10    1.63    1.47   0
  -1  -7 -10    1.25    1.58   0
   2  -7  10  100.93    2.02   0
  -2   7 -10   91.06    1.63   0
  -2  -7 -10  110.86    2.20   0
  -3  -7 -10   48.96    2.23   0
   3  -7  10   45.65    1.87   0
  -3   7 -10   42.93    1.86   0
  -4   7 -10    5.93    1.18   0
  -4  -7 -10    6.65    1.75   0
   4  -7  10    4.31    1.19   0
   5  -7  10    2.72    1.31   0
  -5  -7 -10    4.22    1.89   0
  -5   7 -10    3.88    1.72   0
   6  -7  10    1.54    1.87   0
  -6  -7 -10    0.49    2.78   0
  -6   7 -10    1.09    1.85   0
   7  -7  10   -0.76    2.07   0
   8  -8 -10   -1.58    2.22   0
   8  -8 -10   -0.90    2.19   0
   7  -8 -10    1.52    1.91   0
  -6  -8  10    0.69    2.70   0
   6  -8 -10   -1.12    1.80   0
  -5  -8  10    1.60    1.76   0
   5   8 -10    1.86    2.14   0
   4   8 -10    0.81    1.59   0
  -4  -8  10   -0.30    1.65   0
   3   8 -10   14.62    1.66   0
  -3  -8  10   18.25    1.78   0
   2   8 -10   10.14    1.59   0
  -2  -8  10    8.66    1.62   0
  -1  -8  10   13.41    1.67   0
   1   8 -10   12.09    1.63   0
   0  -8  10   40.85    1.76   0
   0   8 -10   36.95    1.70   0
  -1   8 -10    4.98    1.59   0
  -1  -8 -10    6.43    1.59   0
   1  -8  10    3.65    1.62   0
  -2  -8 -10   67.79    1.99   0
  -2   8 -10   57.25    1.85   0
   2  -8  10   59.18    1.88   0
  -3   8 -10   -0.37    1.64   0
   3  -8  10    0.04    1.67   0
  -3  -8 -10    1.09    1.64   0
   4  -8  10    2.01    1.70   0
  -4  -8 -10    3.23    1.84   0
  -4   8 -10    2.89    1.66   0
  -5  -8 -10    1.27    2.34   0
   5  -8  10    0.60    1.84   0
  -5   8 -10    0.65    1.75   0
   6  -8  10    0.14    1.93   0
  -6   8 -10    0.84    1.46   0
  -6  -8 -10    0.47    2.52   0
  -6  -8 -10    0.94    2.80   0
   7  -8  10    1.33    2.17   0
   8  -9 -10   -0.52    2.27   0
   7  -9 -10    1.06    2.04   0
   6  -9 -10    2.27    1.85   0
  -6  -9  10    0.40    2.44   0
   5   9 -10    3.10    2.23   0
   5  -9 -10    2.04    1.73   0
  -5  -9  10    4.03    1.97   0
   4   9 -10    3.91    2.12   0
  -4  -9  10    2.49    1.79   0
  -3  -9  10   21.34    1.79   0
   3   9 -10   17.89    1.83   0
  -2  -9  10   52.93    1.93   0
   2   9 -10   50.92    1.96   0
  -1  -9  10    8.98    1.67   0
   1   9 -10    9.35    1.68   0
   0  -9  10   37.53    1.87   0
   0   9 -10   37.83    1.83   0
   1  -9  10   17.54    1.24   0
  -1   9 -10   22.96    1.67   0
  -1  -9 -10   21.20    1.83   0
   2  -9  10   10.49    1.63   0
  -2  -9 -10   12.72    1.69   0
  -2   9 -10    9.13    1.64   0
   3  -9  10   28.67    1.39   0
  -3  -9 -10   42.63    2.03   0
  -3   9 -10   37.49    1.92   0
  -4   9 -10    0.25    1.77   0
   4  -9  10   -1.19    1.78   0
  -4  -9 -10    1.28    1.89   0
  -5   9 -10    1.65    1.86   0
   5  -9  10   -0.60    1.27   0
  -5  -9 -10    1.17    2.41   0
  -5  -9 -10    1.33    2.38   0
   6  -9  10    0.43    2.03   0
  -6  -9 -10    0.31    2.59   0
  -6  -9 -10    0.99    3.07   0
   7  -9  10    0.04    2.23   0
  -7 -10  10    0.26    4.28   0
   7 -10 -10    1.17    2.16   0
  -6 -10  10   -0.13    2.63   0
   6 -10 -10    0.93    2.02   0
   5 -10 -10   -1.79    1.86   0
  -5 -10  10    0.12    1.93   0
   4 -10 -10   -0.28    1.25   0
  -4 -10  10    1.22    2.27   0
   4  10 -10   -0.75    2.15   0
   3  10 -10    3.20    1.74   0
  -3 -10  10    3.56    1.75   0
  -2 -10  10    2.69    1.67   0
   2  10 -10    2.00    1.84   0
  -1 -10  10    2.19    1.68   0
   1  10 -10    1.29    1.18   0
   0  10 -10    0.71    1.13   0
   0 -10  10    0.92    1.62   0
   1 -10  10    1.70    1.66   0
  -1  10 -10    3.45    1.66   0
  -1 -10 -10    0.84    1.67   0
   2 -10  10    0.39    1.13   0
  -2  10 -10   -0.91    1.59   0
  -2 -10 -10    3.60    1.72   0
   3 -10  10    0.07    1.72   0
  -3  10 -10   -0.80    1.77   0
  -3 -10 -10   -0.26    1.73   0
  -4 -10 -10    6.74    2.40   0
   4 -10  10    4.53    1.95   0
  -4  10 -10    8.18    1.39   0
  -4 -10 -10    5.32    1.93   0
   5 -10  10   -1.21    1.93   0
  -5 -10 -10    0.88    2.09   0
  -5 -10 -10   -0.25    2.04   0
   6 -10  10    1.31    2.17   0
  -6 -10 -10    0.54    2.72   0
  -6 -10 -10    0.97    2.74   0
  -6 -11  10    0.84    2.73   0
   6 -11 -10    1.86    2.07   0
  -5 -11  10    2.16    2.58   0
   5 -11 -10    0.34    1.37   0
   4 -11 -10    6.73    1.35   0
  -4 -11  10    9.65    1.97   0
   3  11 -10    2.49    1.80   0
   3 -11 -10    1.56    1.73   0
  -3 -11  10    1.45    1.75   0
   2  11 -10   -0.53    1.78   0
  -2 -11  10   -0.02    1.76   0
  -1 -11  10   -0.61    1.65   0
   1  11 -10    1.09    1.70   0
   0 -11  10    1.11    1.80   0
   0  11 -10    1.59    1.26   0
  -1  11 -10   -0.09    1.69   0
   1 -11  10    0.57    1.19   0
  -1 -11 -10    0.07    1.77   0
  -2 -11 -10    1.33    1.84   0
   2 -11  10    0.14    1.74   0
  -2  11 -10    1.12    1.67   0
  -3 -11 -10    2.24    2.27   0
   3 -11  10    3.67    1.83   0
  -3  11 -10    2.45    1.81   0
  -3 -11 -10    1.55    1.85   0
  -4 -11 -10    1.71    2.05   0
  -4 -11 -10    0.73    2.02   0
   4 -11  10    0.86    1.99   0
   5 -11  10   -0.32    1.46   0
  -5 -11 -10   -0.49    2.74   0
  -5 -11 -10    0.09    2.18   0
   6 -12 -10    2.15    1.66   0
   5 -12 -10    1.61    2.10   0
  -5 -12  10    1.10    2.26   0
  -4 -12  10    2.61    2.05   0
   4 -12 -10    1.17    1.37   0
  -3 -12  10    2.03    1.95   0
   3 -12 -10    0.76    1.84   0
   2 -12 -10    0.27    1.84   0
  -2 -12  10    1.91    1.90   0
  -1 -12  10    0.73    1.79   0
   1 -12 -10    0.10    1.30   0
   1  12 -10   -0.04    1.82   0
   0 -12  10   -0.50    1.81   0
   0 -12 -10    1.71    1.79   0
   0  12 -10    1.76    1.82   0
   1 -12  10    1.12    1.30   0
  -1  12 -10   -1.20    1.88   0
  -1 -12 -10    0.18    1.86   0
   2 -12  10   -0.15    1.85   0
  -2 -12 -10    2.33    1.92   0
  -2 -12 -10    2.31    1.90   0
  -3 -12 -10    1.49    2.04   0
   3 -12  10   -2.49    1.94   0
  -3 -12 -10    0.18    1.99   0
   4 -12  10    1.55    2.07   0
  -4 -12 -10    2.58    2.20   0
  -4 -12 -10    1.10    2.18   0
   5 -12  10   -0.48    2.22   0
  -5 -12 -10    0.78    2.79   0
  -5 -12 -10    0.44    2.91   0
   5 -13 -10   -0.18    2.21   0
  -4 -13  10    1.29    2.20   0
   4 -13 -10    1.10    1.51   0
  -3 -13  10    0.31    2.08   0
   3 -13 -10   -1.40    1.40   0
  -2 -13  10    1.02    1.99   0
   2 -13 -10    1.45    1.98   0
  -1 -13  10    0.84    1.92   0
   1 -13 -10    1.23    1.99   0
   0 -13  10    1.15    1.97   0
   0 -13 -10    0.28    1.92   0
  -1 -13 -10    1.65    1.45   0
   1 -13  10    0.20    1.96   0
   2 -13  10    0.46    1.43   0
  -2 -13 -10   -0.74    2.12   0
  -2 -13 -10    0.92    2.04   0
   3 -13  10    0.40    2.07   0
  -3 -13 -10    3.85    2.18   0
  -3 -13 -10    0.06    2.17   0
   4 -13  10    2.39    2.19   0
  -4 -13 -10   -0.10    2.85   0
  -3 -14  10    1.37    2.27   0
   3 -14 -10   -0.25    1.54   0
  -2 -14  10    0.55    2.20   0
   2 -14 -10   -0.35    2.08   0
  -1 -14  10    5.02    2.16   0
   1 -14 -10   -0.72    1.46   0
   0 -14  10    0.51    1.51   0
   0 -14 -10    0.00    1.53   0
  -1 -14 -10    1.11    2.17   0
   1 -14  10   -0.96    1.54   0
  -1 -14 -10    0.33    2.12   0
   2 -14  10    0.59    2.15   0
  -2 -14 -10    1.10    2.27   0
  -2 -14 -10    0.85    2.32   0
   9  -1 -11    0.45    2.59   0
   9  -1 -11    0.84    2.61   0
   8   1 -11    1.57    2.69   0
   8  -1 -11    0.75    2.35   0
   8  -1 -11    2.32    2.39   0
   8   1 -11    1.77    2.67   0
   7   1 -11   17.20    2.32   0
   7  -1 -11   16.73    1.94   0
   6  -1 -11    1.70    1.99   0
   6   1 -11    1.35    1.69   0
   5  -1 -11    3.49    1.93   0
   5   1 -11    3.58    1.96   0
  -4  -1  11    4.93    1.47   0
   4  -1 -11    5.30    1.50   0
   4   1 -11    6.44    1.91   0
  -3  -1  11   21.90    1.26   0
   3  -1 -11   23.25    1.62   0
   3   1 -11   24.05    1.70   0
   2   1 -11    2.54    1.10   0
   2  -1 -11    2.84    1.50   0
  -2  -1  11    3.34    1.09   0
  -2   1  11    2.72    1.06   0
   1  -1 -11  452.76    3.41   0
  -1  -1  11  442.28    3.48   0
   1   1 -11  449.31    3.47   0
  -1   1  11  465.90    3.47   0
   0  -1 -11   15.60    1.56   0
   0  -1  11   16.51    1.53   0
   0   1  11   14.42    1.14   0
   0   1 -11   14.59    1.50   0
   1  -1  11   73.38    1.95   0
   1   1  11   69.77    1.67   0
  -1   1 -11   73.77    1.96   0
  -1  -1 -11   77.03    1.96   0
   2  -1  11   71.52    1.98   0
  -2   1 -11   70.79    1.90   0
  -2  -1 -11   73.57    2.01   0
   2   1  11   74.56    2.09   0
  -3   1 -11    2.15    1.48   0
   3   1  11    1.68    1.50   0
  -3  -1 -11    1.12    1.44   0
   3  -1  11    2.43    1.47   0
   4  -1  11   35.86    1.79   0
   4   1  11   36.71    1.86   0
  -4  -1 -11   38.09    2.14   0
  -4   1 -11   36.88    1.71   0
   5  -1  11   16.87    1.74   0
  -5   1 -11   15.43    1.67   0
   5   1  11   15.50    1.79   0
  -5  -1 -11   18.01    1.87   0
   6  -1  11  110.52    2.54   0
   6   1  11  113.89    3.01   0
  -6   1 -11  105.78    2.46   0
  -6  -1 -11   99.25    2.53   0
   7  -1  11   -0.06    2.36   0
  -7  -1 -11    0.45    2.32   0
   7   1  11    0.62    2.39   0
  -7   1 -11    1.85    2.31   0
   8   1  11    0.24    2.95   0
   8  -1  11   -0.02    2.62   0
   9  -2 -11    2.59    2.69   0
   9  -2 -11    3.51    2.65   0
   8   2 -11   10.90    3.65   0
   8  -2 -11   10.75    2.05   0
   8   2 -11   11.67    3.53   0
   8  -2 -11   12.81    2.05   0
   7   2 -11    0.27    2.14   0
   7  -2 -11    1.26    1.75   0
   6  -2 -11    4.57    1.62   0
   6   2 -11    4.48    2.08   0
   5  -2 -11   18.12    1.66   0
   5   2 -11   18.70    1.75   0
   4  -2 -11    7.03    1.52   0
   4   2 -11    6.69    1.57   0
  -4  -2  11    8.11    1.58   0
   3  -2 -11    4.45    1.47   0
   3   2 -11    1.96    1.52   0
  -3  -2  11    3.09    1.47   0
   2   2 -11   30.92    1.75   0
  -2  -2  11   31.71    1.76   0
   2  -2 -11   29.01    1.28   0
  -1   2  11    0.21    1.36   0
  -1  -2  11    0.56    1.54   0
   1  -2 -11   -0.22    1.35   0
   1   2 -11    1.83    1.44   0
   0   2 -11   18.29    1.51   0
   0   2  11   21.26    1.61   0
   0  -2 -11   19.48    1.22   0
   0  -2  11   19.33    1.17   0
  -1  -2 -11   19.44    1.62   0
  -1   2 -11   20.58    1.21   0
   1  -2  11   19.54    1.61   0
   1   2  11   20.66    1.61   0
  -2   2 -11    5.80    1.45   0
   2  -2  11    4.69    1.50   0
   2   2  11    5.11    1.50   0
  -2  -2 -11    6.06    1.49   0
   3   2  11    0.49    1.45   0
  -3  -2 -11   -0.59    1.50   0
   3  -2  11    0.72    1.50   0
  -3   2 -11   -0.02    1.04   0
  -4  -2 -11    3.31    1.91   0
   4   2  11    2.05    1.62   0
   4  -2  11    3.11    1.56   0
  -4   2 -11    1.39    1.55   0
  -5  -2 -11    0.46    1.71   0
  -5   2 -11   -0.36    1.62   0
   5   2  11   -1.08    1.78   0
   5  -2  11   -0.26    1.62   0
  -6   2 -11    0.33    2.13   0
   6   2  11    0.21    2.20   0
  -6  -2 -11   -0.03    2.17   0
   6  -2  11    1.61    2.15   0
   7  -2  11    7.09    2.00   0
  -7  -2 -11    7.47    2.78   0
  -7   2 -11    7.76    1.98   0
   8  -2  11   -0.60    2.22   0
   9  -3 -11    0.91    2.74   0
   9  -3 -11    0.26    2.81   0
   8  -3 -11    3.86    1.91   0
   8  -3 -11    3.80    1.93   0
   7   3 -11   14.73    2.68   0
   7  -3 -11   16.84    2.26   0
   6   3 -11   11.29    2.06   0
   6  -3 -11   12.13    1.67   0
   5   3 -11    3.47    1.60   0
   5  -3 -11    3.92    1.55   0
  -5  -3  11    3.38    1.61   0
  -4  -3  11   -0.60    1.91   0
   4   3 -11    0.70    1.57   0
   4  -3 -11    1.01    1.39   0
   3   3 -11   21.88    1.57   0
  -3  -3  11   18.87    1.63   0
   3  -3 -11   18.72    1.57   0
  -2  -3  11   29.10    1.71   0
   2   3 -11   25.11    1.69   0
   2  -3 -11   24.07    1.54   0
   1  -3 -11   39.43    1.61   0
   1   3 -11   36.56    1.70   0
  -1  -3  11   37.34    1.73   0
   0   3 -11   50.64    1.71   0
   0  -3  11   44.35    1.37   0
   0  -3 -11   49.59    1.78   0
  -1   3 -11   31.60    1.28   0
   1   3  11   35.44    1.67   0
  -1  -3 -11   34.75    1.70   0
   1  -3  11   35.54    1.30   0
  -2  -3 -11    2.93    1.47   0
   2  -3  11    2.46    1.49   0
   2   3  11    2.81    1.50   0
  -2   3 -11    2.94    1.46   0
   3   3  11    1.32    1.49   0
   3  -3  11    0.86    1.52   0
  -3  -3 -11    1.01    1.49   0
  -3   3 -11    0.62    1.55   0
   4   3  11   16.17    1.71   0
  -4  -3 -11   16.94    1.71   0
  -4   3 -11   17.92    1.65   0
   4  -3  11   16.94    1.27   0
  -5  -3 -11    0.53    2.04   0
   5  -3  11   -0.46    1.71   0
   5   3  11    0.33    1.66   0
  -5   3 -11   -1.44    1.71   0
  -6   3 -11    1.18    1.71   0
   6  -3  11    1.20    2.15   0
  -6  -3 -11    0.07    2.19   0
  -7   3 -11    3.45    1.93   0
  -7  -3 -11    2.97    2.72   0
   7  -3  11    3.63    2.37   0
   8  -3  11    1.46    2.07   0
   9  -4 -11    1.01    2.65   0
   9  -4 -11    0.15    2.76   0
   8  -4 -11    2.43    1.97   0
   8  -4 -11    1.44    1.97   0
   7   4 -11    0.65    2.53   0
   7  -4 -11    0.20    1.75   0
   6  -4 -11   11.59    1.69   0
   6   4 -11   11.03    2.18   0
   5   4 -11   17.79    1.79   0
  -5  -4  11   18.15    1.83   0
   5  -4 -11   19.28    1.69   0
   4   4 -11   13.15    1.64   0
   4  -4 -11   14.28    1.59   0
  -4  -4  11   15.16    1.66   0
   3   4 -11   35.34    1.75   0
  -3  -4  11   36.98    1.78   0
   3  -4 -11   37.36    1.69   0
   2  -4 -11  136.65    1.89   0
   2   4 -11  128.92    2.24   0
  -2  -4  11  141.10    2.33   0
   1   4 -11    0.70    1.44   0
   1  -4 -11    0.39    0.98   0
  -1  -4  11    0.11    1.45   0
   0   4 -11   23.62    1.54   0
   0  -4 -11   28.61    1.58   0
   0  -4  11   27.32    1.58   0
  -1  -4 -11    0.46    1.48   0
   1  -4  11    2.08    1.43   0
  -1   4 -11    0.40    1.01   0
   2  -4  11    2.42    1.53   0
  -2  -4 -11    4.15    1.45   0
  -2   4 -11    3.90    1.51   0
  -3  -4 -11    4.29    1.58   0
   3  -4  11    5.23    1.58   0
  -3   4 -11    4.87    1.53   0
   4  -4  11   11.20    1.69   0
  -4  -4 -11   11.42    1.65   0
  -4   4 -11   10.69    1.64   0
  -5  -4 -11    0.46    1.73   0
   5  -4  11    0.30    1.67   0
  -5   4 -11    1.48    1.68   0
  -6  -4 -11    1.19    2.20   0
  -6   4 -11    2.45    1.72   0
   6  -4  11   -1.92    1.76   0
  -7   4 -11    3.11    1.98   0
  -7  -4 -11    2.92    3.12   0
   7  -4  11    1.91    2.00   0
   8  -4  11    0.89    2.72   0
   9  -5 -11    1.24    2.27   0
   9  -5 -11    0.30    2.24   0
   8  -5 -11    0.81    1.98   0
   8  -5 -11    1.87    1.98   0
   7  -5 -11    1.21    1.81   0
   7   5 -11    0.64    3.19   0
  -6  -5  11    0.82    2.42   0
   6   5 -11    0.30    2.10   0
   6  -5 -11    0.81    1.69   0
   5  -5 -11    7.87    1.65   0
   5   5 -11    8.77    2.04   0
  -5  -5  11   10.13    2.22   0
  -4  -5  11    1.54    1.97   0
   4  -5 -11    0.38    1.07   0
   4   5 -11    0.71    1.88   0
   3  -5 -11    5.34    1.55   0
  -3  -5  11    3.60    1.49   0
   3   5 -11    3.84    1.53   0
   2  -5 -11    2.01    1.39   0
  -2  -5  11    0.53    1.49   0
   2   5 -11    2.81    1.46   0
   1  -5 -11   26.15    1.59   0
  -1  -5  11   23.95    1.64   0
   1   5 -11   21.91    1.60   0
   0  -5  11   19.95    1.61   0
   0  -5 -11   22.96    1.59   0
   0   5 -11   22.72    1.59   0
  -1  -5 -11  138.02    2.23   0
   1  -5  11  124.16    1.80   0
  -1   5 -11  122.38    2.08   0
   2  -5  11   14.10    1.18   0
  -2  -5 -11   14.45    1.53   0
  -2   5 -11   16.08    1.54   0
  -3  -5 -11    8.43    1.58   0
   3  -5  11    5.51    1.58   0
  -3   5 -11    6.47    1.54   0
   4  -5  11   -1.97    1.50   0
  -4   5 -11    0.29    1.52   0
  -4  -5 -11   -0.70    2.19   0
   5  -5  11   49.56    1.93   0
  -5   5 -11   46.93    1.91   0
  -5  -5 -11   50.85    2.51   0
  -6  -5 -11    0.01    2.28   0
   6  -5  11   -0.06    1.83   0
  -6   5 -11   -0.85    1.85   0
  -7   5 -11    2.03    1.97   0
   7  -5  11    4.03    2.04   0
  -7  -5 -11    3.30    3.63   0
   8  -5  11   -0.86    2.26   0
   9  -6 -11   -0.28    2.35   0
   9  -6 -11    0.29    2.28   0
   8  -6 -11   -0.64    2.02   0
   8  -6 -11    1.25    1.97   0
   7  -6 -11    0.95    1.84   0
   7  -6 -11    0.07    1.90   0
   6  -6 -11    1.97    1.77   0
   6   6 -11    1.26    2.43   0
  -6  -6  11    0.68    2.16   0
  -5  -6  11    1.88    2.11   0
   5   6 -11    1.14    1.71   0
   5  -6 -11    0.94    1.60   0
  -4  -6  11   10.02    2.08   0
   4   6 -11    6.65    1.62   0
   4  -6 -11    7.43    1.15   0
   3  -6 -11   74.88    1.91   0
  -3  -6  11   75.72    2.04   0
   3   6 -11   71.02    2.01   0
   2  -6 -11   44.21    1.66   0
  -2  -6  11   39.14    1.30   0
   2   6 -11   37.79    1.63   0
   1  -6 -11    0.20    1.00   0
  -1  -6  11   -0.31    1.07   0
   1   6 -11   -0.06    1.51   0
   0  -6 -11  183.59    2.41   0
   0  -6  11  166.30    2.35   0
   0   6 -11  163.22    2.30   0
   1  -6  11    1.30    1.47   0
  -1   6 -11    3.63    1.47   0
  -1  -6 -11    1.50    1.52   0
  -2  -6 -11    1.11    1.52   0
   2  -6  11    1.55    1.05   0
  -2   6 -11    1.59    1.49   0
   3  -6  11    1.24    1.55   0
  -3  -6 -11    0.05    1.50   0
  -3   6 -11    1.20    1.53   0
  -4  -6 -11    2.44    1.74   0
   4  -6  11    1.65    1.66   0
  -4   6 -11    1.74    1.65   0
  -5   6 -11    4.15    1.80   0
  -5  -6 -11    5.75    2.30   0
   5  -6  11    4.58    1.78   0
  -6  -6 -11    2.50    2.36   0
  -6   6 -11    2.67    1.35   0
   6  -6  11    0.62    1.86   0
   7  -6  11   -0.55    2.13   0
  -7   6 -11    0.53    2.04   0
  -7  -6 -11    0.35    4.62   0
  -7  -6 -11    0.12    4.41   0
   8  -6  11    0.70    2.31   0
   8  -7 -11    0.91    2.10   0
   8  -7 -11    0.05    2.08   0
   7  -7 -11    2.02    1.90   0
   7  -7 -11    1.29    1.41   0
   6   7 -11    0.26    2.21   0
  -6  -7  11    0.56    2.23   0
   6  -7 -11    0.16    1.77   0
  -5  -7  11    1.62    2.10   0
   5   7 -11    1.12    1.73   0
   4   7 -11   -0.27    1.56   0
  -4  -7  11    1.14    2.04   0
  -3  -7  11   18.76    1.73   0
   3   7 -11   16.37    1.67   0
   2   7 -11    3.16    1.54   0
  -2  -7  11    2.00    1.56   0
  -1  -7  11    9.95    1.61   0
   1  -7 -11   13.30    1.57   0
   1   7 -11   12.01    1.56   0
   0  -7 -11    1.18    1.58   0
   0  -7  11    1.86    1.06   0
   0   7 -11    0.87    1.59   0
  -1  -7 -11    0.55    1.58   0
   1  -7  11    2.25    1.52   0
  -1   7 -11    0.59    1.47   0
  -2  -7 -11   18.54    1.71   0
   2  -7  11   15.24    1.65   0
  -2   7 -11   17.39    1.67   0
   3  -7  11    2.95    1.65   0
  -3   7 -11    4.62    1.66   0
  -3  -7 -11    3.10    1.64   0
   4  -7  11    2.26    1.15   0
  -4  -7 -11    2.73    2.13   0
  -4   7 -11    2.70    1.71   0
   5  -7  11    1.04    1.80   0
  -5   7 -11    1.12    1.78   0
  -5  -7 -11    1.57    2.24   0
  -6   7 -11    3.22    2.00   0
   6  -7  11    0.87    1.86   0
  -6  -7 -11    0.98    2.82   0
   7  -7  11   -0.50    2.12   0
   8  -8 -11   -0.18    2.24   0
   8  -8 -11   -0.82    2.24   0
   7  -8 -11    0.81    1.96   0
   7  -8 -11    2.07    2.01   0
   6   8 -11    0.35    2.27   0
  -6  -8  11    0.75    2.39   0
   6  -8 -11   -0.09    1.77   0
  -5  -8  11    3.61    1.86   0
   5   8 -11    2.21    1.77   0
   4   8 -11    8.07    1.99   0
  -4  -8  11    8.35    1.77   0
   3   8 -11    7.54    1.58   0
  -3  -8  11    8.15    1.72   0
  -2  -8  11   30.51    1.84   0
   2   8 -11   33.06    1.84   0
  -1  -8  11   17.10    1.69   0
   1   8 -11   17.08    1.65   0
   0  -8 -11   13.02    1.64   0
   0  -8  11   17.29    1.70   0
   0   8 -11   15.30    1.65   0
   1  -8  11    7.73    1.63   0
  -1   8 -11    6.93    1.56   0
  -1  -8 -11    7.52    1.61   0
   2  -8  11   45.26    1.79   0
  -2  -8 -11   44.61    2.00   0
  -2   8 -11   42.06    1.79   0
  -3  -8 -11    1.57    1.71   0
   3  -8  11    1.82    1.17   0
  -3   8 -11    2.40    1.64   0
   4  -8  11   -0.34    1.77   0
  -4   8 -11    1.14    1.76   0
  -4  -8 -11    1.41    1.82   0
   5  -8  11    2.29    1.35   0
  -5   8 -11    4.80    1.85   0
  -5  -8 -11    4.82    2.44   0
  -6   8 -11    2.01    2.04   0
   6  -8  11    1.65    2.03   0
  -6  -8 -11    0.95    2.57   0
  -6  -8 -11    1.40    2.47   0
   7  -8  11    1.24    2.20   0
  -7  -9  11   -0.17    3.49   0
   7  -9 -11   -0.23    2.07   0
   6  -9 -11   -1.00    1.88   0
  -6  -9  11    0.58    2.46   0
   5   9 -11    0.93    1.91   0
  -5  -9  11    2.31    1.85   0
   4   9 -11    1.35    2.10   0
  -4  -9  11    1.78    1.77   0
   3   9 -11   19.71    1.83   0
  -3  -9  11   29.09    1.89   0
  -2  -9  11    7.55    1.76   0
   2   9 -11    7.51    1.61   0
  -1  -9  11    1.86    1.52   0
   1   9 -11    1.89    1.57   0
   0  -9  11    2.46    1.63   0
   0  -9 -11    3.18    1.15   0
   0   9 -11   -0.38    1.71   0
   1  -9  11   -0.34    1.09   0
  -1   9 -11    1.03    1.55   0
  -1  -9 -11    1.16    1.19   0
  -2  -9 -11   22.28    1.77   0
   2  -9  11   19.80    1.72   0
  -2   9 -11   19.98    1.69   0
   3  -9  11   10.00    1.75   0
  -3  -9 -11   11.04    1.78   0
  -3   9 -11    8.68    1.77   0
  -4   9 -11    1.22    1.79   0
   4  -9  11   -0.64    1.26   0
  -4  -9 -11    0.33    1.88   0
  -5  -9 -11    1.38    2.41   0
  -5   9 -11   -0.63    1.84   0
   5  -9  11    1.62    1.89   0
   6  -9  11   -0.59    2.03   0
  -6  -9 -11    0.47    2.97   0
  -6  -9 -11    0.33    3.09   0
  -7 -10  11    0.30    3.72   0
   7 -10 -11    1.11    2.17   0
  -6 -10  11   -0.20    2.62   0
   6 -10 -11   -0.04    2.02   0
  -5 -10  11    2.24    1.97   0
   5 -10 -11    2.85    1.93   0
   4  10 -11   12.27    2.03   0
  -4 -10  11   14.88    2.09   0
   3  10 -11    1.00    1.69   0
  -3 -10  11    1.62    1.69   0
  -2 -10  11   13.71    1.82   0
   2  10 -11   14.06    1.85   0
  -1 -10  11    0.87    1.68   0
   1  10 -11    0.24    1.16   0
   0 -10  11   -1.07    1.74   0
   0  10 -11    0.98    1.19   0
   0 -10 -11    1.27    1.13   0
   1 -10  11    1.82    1.25   0
  -1  10 -11    3.43    1.19   0
  -1 -10 -11    2.49    1.87   0
  -2  10 -11    1.21    1.65   0
   2 -10  11   -1.37    1.64   0
  -2 -10 -11   -0.65    1.78   0
   3 -10  11   -0.01    1.26   0
  -3 -10 -11   -0.07    1.80   0
  -3  10 -11    0.87    1.78   0
  -4  10 -11    1.94    1.88   0
   4 -10  11    0.29    1.35   0
  -4 -10 -11   -0.21    1.97   0
  -5 -10 -11    0.77    2.03   0
   5 -10  11    2.93    2.05   0
  -5 -10 -11    0.44    2.59   0
  -5  10 -11   -0.70    1.91   0
  -6 -10 -11    0.23    3.20   0
   6 -10  11   -0.67    2.20   0
  -6 -10 -11   -0.20    3.38   0
  -6 -11  11    0.55    2.75   0
   6 -11 -11    1.06    2.11   0
   5 -11 -11   -0.50    2.00   0
  -5 -11  11    1.30    2.56   0
   4 -11 -11   12.36    1.98   0
  -4 -11  11   13.77    2.09   0
  -3 -11  11    1.31    1.83   0
   3  11 -11    0.01    1.94   0
  -2 -11  11    2.00    1.79   0
   2  11 -11    4.67    1.78   0
  -1 -11  11    1.26    1.23   0
   1  11 -11    0.05    1.71   0
   0  11 -11    7.89    1.80   0
   0 -11  11   13.28    1.81   0
  -1 -11 -11    0.75    1.80   0
   1 -11  11    0.27    1.78   0
  -1  11 -11    0.10    1.76   0
  -2  11 -11    2.18    1.75   0
   2 -11  11    3.03    1.73   0
  -2 -11 -11    1.39    1.89   0
   3 -11  11    0.98    1.84   0
  -3  11 -11    0.91    1.29   0
  -3 -11 -11    0.78    1.88   0
   4 -11  11   -0.06    2.04   0
  -4 -11 -11    3.21    2.46   0
  -4  11 -11    1.20    1.97   0
  -4 -11 -11    4.30    2.07   0
   5 -11  11    0.39    2.13   0
  -5 -11 -11    0.67    2.29   0
  -5 -11 -11    1.66    2.66   0
   5 -12 -11    1.90    1.50   0
  -5 -12  11    0.42    2.28   0
   4 -12 -11    2.49    1.96   0
  -4 -12  11    1.85    2.10   0
  -3 -12  11   -0.61    1.94   0
   3 -12 -11    0.29    1.84   0
  -2 -12  11    0.26    1.90   0
   2  12 -11   -0.32    1.86   0
   2 -12 -11    0.60    1.84   0
  -1 -12  11   -0.20    1.88   0
   1  12 -11   -1.28    1.86   0
   1 -12 -11    0.51    1.79   0
   0 -12  11    0.07    1.88   0
   0 -12 -11    1.44    1.30   0
   0  12 -11    0.59    1.85   0
  -1 -12 -11    1.62    1.90   0
   1 -12  11    0.76    1.94   0
  -1  12 -11    3.75    1.89   0
  -1 -12 -11    1.97    1.90   0
   2 -12  11    1.65    1.94   0
  -2 -12 -11    1.93    2.01   0
  -2 -12 -11    1.87    1.45   0
  -2  12 -11    2.59    1.88   0
   3 -12  11    5.07    1.99   0
  -3 -12 -11    3.83    2.09   0
  -3 -12 -11    0.43    2.05   0
  -4 -12 -11    1.88    2.25   0
   4 -12  11    0.17    2.07   0
  -4 -12 -11    0.94    2.22   0
   4 -13 -11    0.59    2.12   0
  -4 -13  11    1.08    2.19   0
  -3 -13  11   -0.58    2.17   0
   3 -13 -11    0.61    1.98   0
  -2 -13  11    0.69    2.08   0
   2 -13 -11    2.39    2.04   0
   1 -13 -11    0.63    1.39   0
  -1 -13  11   -0.40    2.05   0
   0 -13 -11    0.01    1.96   0
   0 -13  11    0.70    1.95   0
  -1 -13 -11    3.52    2.10   0
   1 -13  11    2.24    1.97   0
  -1 -13 -11    3.73    2.05   0
  -2 -13 -11    0.45    2.07   0
   2 -13  11   -0.07    2.01   0
  -2 -13 -11    2.92    2.18   0
   3 -13  11    0.15    2.13   0
  -3 -13 -11   -0.13    2.19   0
  -3 -13 -11    2.80    2.22   0
  -3 -14  11   -0.27    2.33   0
   3 -14 -11   -0.15    2.16   0
  -2 -14  11    2.30    2.23   0
   2 -14 -11    0.50    1.56   0
  -1 -14  11    0.18    1.59   0
   1 -14 -11    2.04    2.08   0
   0 -14 -11    0.25    2.13   0
   0 -14  11    1.96    2.12   0
  -1 -14 -11   -0.16    2.17   0
   1 -14  11    0.75    2.16   0
  -1 -14 -11    0.23    1.50   0
   2 -14  11   -1.83    2.19   0
  -2 -14 -11   -0.08    2.28   0
  -2 -14 -11   -0.60    2.28   0
   9   0 -12    1.19    2.91   0
   9   0 -12    1.13    3.06   0
   8   0 -12    1.09    2.34   0
   7   0 -12   13.72    2.38   0
   6   0 -12    0.40    2.09   0
   5   0 -12    0.37    1.95   0
   4   0 -12    3.09    1.45   0
   3   0 -12  100.55    2.11   0
  -3   0  12   94.95    2.13   0
   2   0 -12  205.21    2.54   0
  -2   0  12  197.63    2.52   0
  -1   0  12   12.16    1.56   0
   1   0 -12   10.07    1.54   0
   0   0  12  115.73    2.06   0
   0   0 -12  116.47    2.06   0
   1   0  12  948.51    4.70   0
  -1   0 -12 1002.42    4.66   0
  -2   0 -12  476.37    3.46   0
   2   0  12  495.25    3.57   0
  -3   0 -12    2.59    1.44   0
   3   0  12    4.28    1.49   0
  -4   0 -12   52.25    1.89   0
   4   0  12   57.23    1.93   0
   5   0  12  102.22    2.44   0
  -5   0 -12   93.43    2.33   0
   6   0  12  111.03    2.70   0
  -6   0 -12  108.68    2.62   0
  -7   0 -12    9.69    2.45   0
   7   0  12    8.40    2.10   0
  -8   0 -12    0.68    2.56   0
   8   0  12    0.76    2.67   0
   9   1 -12    0.27    4.42   0
   9  -1 -12    0.29    2.59   0
   9  -1 -12    1.44    3.02   0
   9   1 -12    0.65    4.34   0
   8  -1 -12    5.72    2.42   0
   8   1 -12    4.88    2.46   0
   7  -1 -12    0.06    1.77   0
   7   1 -12    0.35    2.19   0
   6  -1 -12    2.76    1.73   0
   6   1 -12    4.55    1.75   0
   5  -1 -12   49.75    1.93   0
   5   1 -12   44.95    1.96   0
  -4  -1  12    2.00    1.45   0
   4  -1 -12    0.43    1.44   0
   4   1 -12    1.33    1.53   0
  -3  -1  12   11.98    1.53   0
   3  -1 -12   12.63    1.52   0
   3   1 -12   11.48    1.52   0
  -2   1  12   52.72    1.46   0
   2   1 -12   54.01    1.83   0
   2  -1 -12   58.28    1.81   0
  -2  -1  12   55.19    1.86   0
   1  -1 -12  191.94    2.19   0
   1   1 -12  199.40    2.47   0
  -1   1  12  175.64    2.14   0
  -1  -1  12  185.81    2.20   0
   0  -1 -12    3.92    1.01   0
   0   1  12    3.24    1.01   0
   0  -1  12    2.86    1.00   0
   0   1 -12    3.97    1.38   0
   1   1  12   17.28    1.57   0
   1  -1  12   14.07    1.59   0
  -1  -1 -12   17.17    1.58   0
  -1   1 -12   15.59    1.58   0
   2  -1  12  101.04    2.08   0
  -2   1 -12   92.33    1.67   0
  -2  -1 -12  124.70    2.20   0
   2   1  12   90.07    2.06   0
   3  -1  12   38.78    1.69   0
  -3   1 -12   37.40    1.71   0
  -3  -1 -12   37.34    1.72   0
   3   1  12   36.99    1.76   0
   4  -1  12   21.79    1.73   0
  -4  -1 -12   21.08    1.69   0
   4   1  12   19.93    1.77   0
  -4   1 -12   19.28    1.67   0
   5   1  12    1.36    1.80   0
  -5  -1 -12    1.13    1.76   0
   5  -1  12   -0.28    1.67   0
  -5   1 -12    2.65    2.03   0
   6   1  12   10.81    1.99   0
   6  -1  12   10.69    1.90   0
  -6   1 -12   10.37    1.84   0
  -6  -1 -12    9.73    1.87   0
   7  -1  12    1.99    2.38   0
  -7  -1 -12    0.65    2.38   0
   7   1  12    0.41    2.40   0
  -7   1 -12    0.29    1.93   0
   8   1  12    0.24    3.09   0
  -8   1 -12    0.76    2.59   0
   8  -1  12    0.88    2.71   0
  -8  -1 -12    0.29    3.05   0
   9  -2 -12    0.43    2.66   0
   9  -2 -12    0.75    2.59   0
   8  -2 -12    1.94    1.96   0
   8   2 -12    0.91    2.74   0
   7   2 -12    5.90    2.55   0
   7  -2 -12    4.80    1.85   0
   6   2 -12    3.11    1.71   0
   6  -2 -12    3.80    1.68   0
  -5  -2  12    1.25    1.59   0
   5   2 -12    2.04    1.60   0
   5  -2 -12   -0.40    1.56   0
   4  -2 -12    1.88    1.46   0
   4   2 -12    0.84    1.55   0
  -4  -2  12    1.47    1.50   0
   3   2 -12    2.36    1.51   0
  -3  -2  12    1.03    1.51   0
   3  -2 -12    2.32    1.45   0
  -2  -2  12   25.33    1.71   0
   2   2 -12   28.71    1.66   0
   2  -2 -12   28.37    1.62   0
  -1  -2  12  298.86    2.87   0
   1   2 -12  308.86    2.88   0
  -1   2  12  309.53    2.81   0
   1  -2 -12  308.85    2.79   0
   0  -2  12  105.98    1.99   0
   0   2  12  108.63    2.08   0
   0   2 -12  108.01    1.96   0
   0  -2 -12  113.87    2.07   0
  -1  -2 -12   51.30    1.78   0
  -1   2 -12   52.53    1.71   0
   1   2  12   52.32    1.76   0
   1  -2  12   51.63    1.73   0
  -2   2 -12   49.03    1.77   0
   2   2  12   52.35    1.86   0
   2  -2  12   52.08    1.81   0
  -2  -2 -12   50.05    1.84   0
  -3   2 -12    0.36    1.49   0
   3   2  12    1.35    1.52   0
   3  -2  12    0.31    1.55   0
  -3  -2 -12    1.35    1.45   0
  -4  -2 -12   68.70    2.03   0
   4   2  12   67.95    2.07   0
   4  -2  12   68.52    1.97   0
  -4   2 -12   65.85    1.95   0
  -5  -2 -12    6.55    2.14   0
  -5   2 -12    7.06    1.70   0
   5   2  12    7.76    1.79   0
   5  -2  12    7.23    1.66   0
   6  -2  12    0.03    1.79   0
  -6   2 -12    1.38    2.20   0
   6   2  12    1.36    2.23   0
  -6  -2 -12    0.90    2.19   0
   7  -2  12    3.36    2.02   0
   7   2  12    3.56    2.01   0
  -7   2 -12    4.52    2.42   0
  -7  -2 -12    4.38    2.34   0
   8  -2  12    0.93    2.18   0
  -8   2 -12    0.29    2.62   0
  -8  -2 -12    0.90    3.49   0
   9  -3 -12   -0.03    2.66   0
   9  -3 -12    1.47    2.15   0
   8  -3 -12    0.44    1.93   0
   8  -3 -12    2.60    1.96   0
   8   3 -12    1.24    4.00   0
   7  -3 -12    0.44    1.78   0
   7   3 -12    0.40    2.16   0
   6   3 -12    1.73    1.67   0
   6  -3 -12    3.16    1.70   0
   5   3 -12   13.25    1.75   0
   5  -3 -12   15.15    1.72   0
  -5  -3  12   13.39    1.75   0
  -4  -3  12    7.37    1.55   0
   4   3 -12    6.28    1.62   0
   4  -3 -12    5.08    1.48   0
   3   3 -12   10.13    1.56   0
   3  -3 -12   10.18    1.59   0
  -3  -3  12    9.41    1.55   0
  -2  -3  12   34.15    1.66   0
   2  -3 -12   39.98    1.68   0
   2   3 -12   32.70    1.67   0
   1  -3 -12  127.28    2.06   0
   1   3 -12  117.31    1.81   0
  -1  -3  12  131.68    2.17   0
   0   3 -12   43.26    1.65   0
   0   3  12   13.53    1.12   0
   0  -3 -12   44.63    1.73   0
   0  -3  12   42.95    1.71   0
  -1   3 -12    6.92    1.47   0
  -1  -3 -12    7.44    1.53   0
   1  -3  12    7.79    1.47   0
   1   3  12    9.24    1.44   0
  -2   3 -12   67.33    1.84   0
  -2  -3 -12   67.54    1.90   0
   2   3  12   61.85    1.88   0
   2  -3  12   66.14    1.86   0
   3   3  12    6.09    1.51   0
   3  -3  12    7.85    1.13   0
  -3  -3 -12    8.45    1.56   0
  -3   3 -12    8.37    1.54   0
   4  -3  12   12.34    1.65   0
  -4  -3 -12   15.39    2.10   0
  -4   3 -12   12.01    1.68   0
   4   3  12   12.87    1.73   0
  -5  -3 -12   16.17    1.87   0
   5   3  12   13.07    1.84   0
  -5   3 -12   14.79    1.76   0
   5  -3  12   13.57    1.73   0
  -6   3 -12    0.96    1.76   0
   6  -3  12    1.13    1.74   0
  -6  -3 -12    1.94    2.25   0
  -7   3 -12    3.19    1.95   0
  -7  -3 -12    2.40    2.84   0
   7  -3  12    1.41    1.99   0
   8  -3  12    0.33    2.25   0
  -8   3 -12    0.77    2.23   0
   9  -4 -12    0.92    2.74   0
   9  -4 -12    0.04    2.29   0
   8  -4 -12    0.59    1.99   0
   8  -4 -12   -0.43    1.95   0
   7  -4 -12   -0.49    1.72   0
   7   4 -12    0.37    2.21   0
   6   4 -12    1.01    2.03   0
   6  -4 -12    0.84    1.67   0
   5   4 -12    0.68    2.13   0
  -5  -4  12    0.65    1.89   0
   5  -4 -12    1.67    1.64   0
   4  -4 -12    6.37    1.58   0
   4   4 -12    4.97    1.60   0
  -4  -4  12    6.99    1.95   0
   3   4 -12    5.53    1.49   0
  -3  -4  12    5.85    1.54   0
   3  -4 -12    5.44    1.55   0
   2   4 -12   85.14    1.99   0
   2  -4 -12   88.25    1.95   0
  -2  -4  12   86.19    2.01   0
   1   4 -12   20.21    1.18   0
   1  -4 -12   21.81    1.60   0
  -1  -4  12   21.09    1.61   0
   0   4 -12    7.12    1.45   0
   0  -4 -12    7.22    1.48   0
   0  -4  12    5.49    1.08   0
   1  -4  12   49.77    1.76   0
  -1  -4 -12   55.23    1.80   0
  -1   4 -12   46.91    1.73   0
  -2  -4 -12   24.61    1.64   0
   2  -4  12   23.93    1.67   0
  -2   4 -12   20.47    1.21   0
  -3  -4 -12    0.50    1.54   0
   3  -4  12   -0.35    1.50   0
  -3   4 -12    0.49    1.08   0
  -4   4 -12    2.29    1.58   0
  -4  -4 -12    2.54    1.76   0
   4  -4  12    2.23    1.13   0
  -5  -4 -12   11.81    2.24   0
   5  -4  12   10.87    1.75   0
  -5   4 -12   13.09    1.72   0
  -6   4 -12    0.59    1.78   0
  -6  -4 -12    1.03    2.25   0
   6  -4  12    1.29    1.83   0
  -7  -4 -12    0.49    2.86   0
  -7   4 -12    0.42    1.93   0
   7  -4  12    0.77    1.97   0
   8  -4  12    0.63    2.27   0
   9  -5 -12   -1.05    2.33   0
   9  -5 -12   -0.15    2.23   0
   8  -5 -12    1.83    1.93   0
   8  -5 -12    0.73    2.50   0
   7   5 -12    0.62    2.63   0
   7  -5 -12    0.22    1.80   0
   6  -5 -12    1.14    1.64   0
   6   5 -12    0.39    2.09   0
  -6  -5  12    0.35    2.14   0
   5   5 -12    2.87    2.06   0
   5  -5 -12    1.66    1.66   0
  -5  -5  12    3.02    1.69   0
  -4  -5  12    1.83    1.58   0
   4  -5 -12    2.24    1.12   0
   4   5 -12    2.45    1.56   0
   3  -5 -12  144.51    2.24   0
   3   5 -12  127.28    2.28   0
  -3  -5  12  135.64    2.36   0
   2  -5 -12    9.15    1.09   0
  -2  -5  12   10.14    1.60   0
   2   5 -12    8.69    1.48   0
  -1  -5  12   17.62    1.20   0
   1   5 -12   17.94    1.62   0
   1  -5 -12   20.06    1.57   0
   0  -5 -12    2.70    1.54   0
   0  -5  12    3.47    1.54   0
   0   5 -12    1.32    1.49   0
  -1  -5 -12    3.97    1.55   0
   1  -5  12    5.00    1.46   0
  -1   5 -12    4.61    1.45   0
   2  -5  12    2.58    1.52   0
  -2  -5 -12    5.23    1.51   0
  -2   5 -12    4.12    1.53   0
  -3  -5 -12    2.46    1.90   0
   3  -5  12    0.47    1.57   0
  -3   5 -12    2.13    1.08   0
   4  -5  12    1.11    1.61   0
  -4   5 -12    0.59    1.56   0
  -4  -5 -12    1.47    1.78   0
  -5  -5 -12    1.57    1.86   0
   5  -5  12   -0.53    1.32   0
  -5   5 -12    2.45    1.70   0
  -6  -5 -12    1.32    2.29   0
  -6   5 -12    0.55    1.83   0
   6  -5  12    1.15    1.87   0
  -7  -5 -12    0.73    2.88   0
  -7   5 -12    2.30    2.02   0
   7  -5  12    1.38    2.03   0
   8  -5  12   -0.31    2.26   0
   8  -6 -12   -0.98    2.03   0
   8  -6 -12   -0.40    2.04   0
   7  -6 -12    0.83    1.89   0
   7   6 -12    0.75    2.66   0
   6   6 -12    0.44    2.08   0
  -6  -6  12    0.65    2.20   0
   6  -6 -12    1.31    1.75   0
   5  -6 -12    1.57    1.64   0
  -5  -6  12    0.53    2.14   0
   5   6 -12    1.29    2.06   0
  -4  -6  12    1.35    1.55   0
   4  -6 -12    0.55    1.17   0
   4   6 -12    1.18    1.59   0
   3  -6 -12   29.05    1.70   0
  -3  -6  12   28.98    1.76   0
   3   6 -12   25.41    1.72   0
   2  -6 -12   34.93    1.65   0
  -2  -6  12   33.23    1.76   0
   2   6 -12   29.63    1.72   0
   1  -6 -12    5.40    1.48   0
  -1  -6  12    6.26    1.15   0
   1   6 -12    5.42    1.58   0
   0  -6  12  212.80    2.52   0
   0   6 -12  189.18    2.12   0
   0  -6 -12  220.94    2.58   0
  -1  -6 -12    9.61    1.13   0
   1  -6  12    8.81    1.50   0
  -1   6 -12    7.14    1.49   0
   2  -6  12    5.18    1.06   0
  -2   6 -12    2.34    1.50   0
  -2  -6 -12    3.16    1.56   0
   3  -6  12   22.02    1.31   0
  -3  -6 -12   21.11    1.75   0
  -3   6 -12   18.01    1.72   0
  -4  -6 -12    1.09    2.10   0
   4  -6  12    0.75    1.15   0
  -4   6 -12    2.03    1.12   0
  -5   6 -12    1.47    1.71   0
   5  -6  12    2.04    1.79   0
  -5  -6 -12   -0.30    1.86   0
  -6   6 -12    1.67    1.90   0
  -6  -6 -12    1.29    2.44   0
   6  -6  12   -0.43    1.97   0
  -7   6 -12    1.28    2.08   0
   7  -6  12    0.09    2.13   0
  -7  -6 -12   -0.18    3.78   0
   8  -7 -12    0.09    2.17   0
   8  -7 -12   -1.15    2.15   0
   7  -7 -12   -0.83    1.97   0
   7  -7 -12    0.29    2.07   0
  -6  -7  12    1.03    2.27   0
   6   7 -12    1.42    2.20   0
   6  -7 -12    1.15    1.79   0
   5  -7 -12    0.73    1.63   0
  -5  -7  12    1.33    1.80   0
   5   7 -12    0.46    2.04   0
   4   7 -12    4.27    1.70   0
   4  -7 -12    4.73    1.65   0
  -4  -7  12    2.86    1.71   0
  -3  -7  12    0.79    1.68   0
   3   7 -12   -1.09    1.64   0
   3  -7 -12    0.24    1.18   0
  -2  -7  12   26.90    1.78   0
   2   7 -12   27.07    1.71   0
   2  -7 -12   27.14    1.64   0
   1   7 -12   21.92    1.65   0
   1  -7 -12   19.16    1.64   0
  -1  -7  12   19.12    1.70   0
   0  -7 -12   92.12    2.02   0
   0  -7  12   87.98    1.62   0
   0   7 -12   85.60    1.97   0
   1  -7  12    2.08    1.54   0
  -1   7 -12    1.64    1.55   0
  -1  -7 -12    1.52    1.60   0
  -2  -7 -12    3.23    1.65   0
  -2   7 -12    4.37    1.56   0
   2  -7  12    2.04    1.56   0
   3  -7  12    2.09    1.59   0
  -3   7 -12    2.94    1.60   0
  -3  -7 -12    3.68    1.65   0
  -4  -7 -12   13.94    1.89   0
   4  -7  12   11.01    1.81   0
  -4   7 -12    8.73    1.76   0
   5  -7  12   -0.84    1.83   0
  -5  -7 -12    0.78    1.84   0
  -5   7 -12   -0.06    1.76   0
  -6   7 -12    0.54    2.02   0
  -6  -7 -12    0.05    2.88   0
   6  -7  12    0.32    1.46   0
  -7   7 -12    1.63    2.07   0
  -7  -7 -12    0.56    3.87   0
  -7  -7 -12    0.61    3.82   0
   7  -7  12    0.11    2.18   0
   8  -8 -12    0.09    2.27   0
   8  -8 -12   -0.89    2.31   0
  -7  -8  12   -0.40    3.18   0
   7  -8 -12    0.56    2.05   0
   7  -8 -12   -1.01    1.98   0
   6   8 -12    0.50    1.89   0
   6  -8 -12    1.28    1.90   0
  -6  -8  12    0.32    2.40   0
  -5  -8  12    2.73    2.24   0
   5   8 -12    2.03    2.17   0
   4   8 -12    5.98    1.66   0
  -4  -8  12    7.54    1.71   0
  -3  -8  12   13.95    1.74   0
   3   8 -12   12.92    1.74   0
   2  -8 -12    0.75    1.57   0
  -2  -8  12   -0.82    1.55   0
   2   8 -12   -0.28    1.51   0
   1   8 -12    1.00    1.61   0
  -1  -8  12    3.02    1.59   0
   1  -8 -12    2.28    1.63   0
   0  -8  12    5.69    1.70   0
   0   8 -12    5.95    1.24   0
   0  -8 -12    8.29    1.71   0
  -1  -8 -12   16.91    1.62   0
   1  -8  12   16.83    1.60   0
  -1   8 -12   14.81    1.62   0
  -2   8 -12   10.64    1.20   0
   2  -8  12   10.38    1.67   0
  -2  -8 -12   11.81    1.77   0
   3  -8  12    0.02    1.65   0
  -3   8 -12    0.70    1.70   0
  -3  -8 -12    1.48    2.08   0
  -4   8 -12    1.87    1.69   0
   4  -8  12   -0.17    1.78   0
  -4  -8 -12    0.93    1.78   0
   5  -8  12    1.03    1.86   0
  -5  -8 -12    1.01    2.39   0
  -5   8 -12   -0.04    1.87   0
   6  -8  12   -1.06    1.38   0
  -6   8 -12    1.50    2.08   0
  -6  -8 -12    0.55    2.64   0
   7  -8  12    0.28    2.26   0
  -7  -8 -12    0.11    4.71   0
  -7  -8 -12    0.15    4.78   0
  -7  -9  12   -0.25    3.14   0
   7  -9 -12    1.10    2.10   0
   7  -9 -12   -0.72    1.46   0
   6  -9 -12    2.26    1.94   0
  -6  -9  12    1.00    2.46   0
  -5  -9  12    0.58    1.96   0
   5   9 -12    1.22    2.29   0
   4   9 -12   10.57    1.81   0
  -4  -9  12   14.41    1.90   0
  -3  -9  12   25.67    1.83   0
   3   9 -12   24.07    1.81   0
   2   9 -12   -0.78    1.65   0
  -2  -9  12    1.28    1.67   0
  -1  -9  12    8.79    1.70   0
   1  -9 -12   10.93    1.18   0
   1   9 -12    9.98    1.67   0
   0  -9  12    0.99    1.64   0
   0  -9 -12    1.76    1.66   0
   0   9 -12    0.01    1.62   0
   1  -9  12    3.86    1.60   0
  -1  -9 -12    3.06    1.16   0
  -1   9 -12    0.92    1.19   0
   2  -9  12    9.86    1.70   0
  -2   9 -12    6.41    1.22   0
  -2  -9 -12    8.31    1.75   0
  -3  -9 -12    6.10    1.81   0
   3  -9  12    8.07    1.77   0
  -3   9 -12    5.92    1.75   0
  -4   9 -12   -0.57    1.78   0
   4  -9  12    0.41    1.83   0
  -4  -9 -12    0.66    2.29   0
  -5  -9 -12   -0.12    2.48   0
   5  -9  12   -0.84    1.94   0
  -5   9 -12   -1.09    1.94   0
   6  -9  12   -0.95    2.02   0
  -6   9 -12   -1.82    2.05   0
  -6  -9 -12    0.61    2.70   0
  -6  -9 -12    0.55    3.18   0
   7 -10 -12   -0.13    1.58   0
   7 -10 -12   -0.39    2.23   0
  -7 -10  12    0.66    3.31   0
  -6 -10  12    2.70    2.61   0
   6 -10 -12    1.70    1.98   0
   5  10 -12    5.33    2.00   0
   5 -10 -12    6.33    1.90   0
  -5 -10  12    6.86    2.05   0
   4  10 -12   17.99    2.01   0
  -4 -10  12   21.22    2.03   0
  -3 -10  12    2.34    1.77   0
   3  10 -12    1.11    1.75   0
  -2 -10  12   12.07    1.89   0
   2  10 -12    8.03    1.87   0
   1 -10 -12    0.38    1.21   0
  -1 -10  12   -0.30    1.61   0
   1  10 -12    0.63    1.66   0
   0 -10 -12    2.33    1.64   0
   0 -10  12    1.10    1.19   0
   0  10 -12    1.92    1.72   0
   1 -10  12    4.36    1.66   0
  -1  10 -12    0.32    1.71   0
  -1 -10 -12    1.21    1.79   0
   2 -10  12   -0.29    1.70   0
  -2  10 -12   -0.23    1.22   0
  -2 -10 -12    0.67    1.81   0
  -3 -10 -12   -1.30    1.87   0
   3 -10  12    0.31    1.75   0
  -3  10 -12    0.69    1.75   0
   4 -10  12    0.70    1.95   0
  -4  10 -12    2.77    1.36   0
  -4 -10 -12    2.62    1.95   0
  -5  10 -12    0.06    2.03   0
  -5 -10 -12    0.04    2.66   0
   5 -10  12    1.01    2.01   0
  -5 -10 -12    1.29    2.53   0
   6 -10  12   -2.37    2.14   0
  -6 -10 -12    0.75    2.86   0
  -6 -10 -12    0.20    2.88   0
  -6 -11  12    0.38    2.36   0
   6 -11 -12    0.30    2.18   0
   5 -11 -12    1.26    2.02   0
  -5 -11  12    1.38    2.11   0
  -4 -11  12    4.61    2.04   0
   4  11 -12    3.22    1.95   0
   4 -11 -12    3.25    1.91   0
  -3 -11  12    1.49    1.88   0
   3  11 -12    1.38    1.88   0
   2  11 -12    1.16    1.77   0
  -2 -11  12    1.05    1.81   0
  -1 -11  12    3.83    1.75   0
   1  11 -12    4.00    1.73   0
   0 -11 -12   -0.04    1.24   0
   0 -11  12    1.36    1.80   0
   0  11 -12    0.97    1.80   0
  -1  11 -12    1.54    1.79   0
   1 -11  12    0.18    1.80   0
  -1 -11 -12    5.22    1.85   0
  -2 -11 -12   -0.44    1.95   0
   2 -11  12    1.99    1.83   0
  -2  11 -12    2.00    1.83   0
   3 -11  12    0.02    1.31   0
  -3 -11 -12    2.20    2.01   0
  -3  11 -12   -0.09    1.84   0
   4 -11  12    0.84    1.46   0
  -4 -11 -12    0.21    2.18   0
  -4  11 -12    0.76    2.07   0
  -4 -11 -12    0.35    2.12   0
   5 -11  12   -0.71    2.04   0
  -5 -11 -12    0.25    2.32   0
  -5 -11 -12    1.14    2.29   0
   5 -12 -12   -0.23    2.17   0
  -5 -12  12    0.95    2.25   0
   4 -12 -12   -0.63    2.04   0
  -4 -12  12    1.42    2.02   0
   3 -12 -12    1.79    1.89   0
  -3 -12  12    1.33    2.04   0
   3  12 -12    1.88    1.97   0
  -2 -12  12    0.86    1.93   0
   2  12 -12    1.78    1.88   0
  -1 -12  12    2.64    1.87   0
   1  12 -12    4.19    1.87   0
   0 -12  12    0.26    1.93   0
   0  12 -12   -0.09    1.93   0
   0 -12 -12    1.17    1.96   0
   1 -12  12    1.65    1.39   0
  -1  12 -12    0.07    1.34   0
  -1 -12 -12    2.22    2.01   0
  -2 -12 -12    1.21    2.06   0
   2 -12  12   -0.07    1.93   0
  -2  12 -12   -0.10    1.99   0
   3 -12  12    0.51    2.03   0
  -3  12 -12    0.43    1.36   0
  -3 -12 -12   -1.35    2.05   0
  -3 -12 -12    0.78    2.10   0
   4 -12  12    1.04    2.19   0
  -4 -12 -12    0.05    2.14   0
  -4 -12 -12    4.86    2.75   0
  -4 -13  12    0.78    2.28   0
   4 -13 -12    2.11    2.17   0
   3 -13 -12    0.36    2.00   0
  -3 -13  12    1.00    2.20   0
  -2 -13  12    0.24    1.42   0
   2 -13 -12    1.49    2.02   0
   1 -13 -12    2.75    2.02   0
   1  13 -12    2.91    2.07   0
  -1 -13  12    0.54    1.49   0
   0 -13 -12    0.04    2.05   0
   0  13 -12    0.90    2.00   0
   0 -13  12    0.16    1.98   0
   0 -13 -12    5.15    2.02   0
   1 -13  12   -0.65    1.48   0
  -1  13 -12    1.89    2.08   0
  -1 -13 -12   -0.29    2.04   0
  -1 -13 -12    1.93    1.45   0
  -2 -13 -12    2.30    2.20   0
   2 -13  12    0.44    2.09   0
  -2 -13 -12    0.20    2.12   0
  -3 -13 -12   -0.02    2.26   0
   3 -13  12    0.16    1.49   0
  -3 -13 -12    0.80    2.16   0
  -2 -14  12    0.28    2.26   0
   2 -14 -12   -0.89    2.20   0
  -1 -14  12    0.11    2.19   0
   1 -14 -12    0.69    1.44   0
   0 -14 -12    2.31    1.61   0
   0 -14 -12   -0.21    2.16   0
   0 -14  12   -0.07    2.26   0
   1 -14  12    0.66    2.20   0
  -1 -14 -12    1.64    2.15   0
  -1 -14 -12    1.32    2.21   0
   9  -1 -13    1.52    2.70   0
   9   1 -13    2.79    3.53   0
   9  -1 -13    3.07    2.80   0
   9   1 -13    2.53    3.51   0
   8  -1 -13    0.00    2.40   0
   8   1 -13    0.64    2.42   0
   7  -1 -13    1.97    1.81   0
   7   1 -13    1.77    2.25   0
   6  -1 -13    0.50    1.60   0
   6   1 -13    0.97    2.08   0
   5  -1 -13    0.68    1.63   0
   5   1 -13    0.48    1.59   0
   4   1 -13    1.27    1.44   0
   4  -1 -13    0.37    1.43   0
  -4  -1  13    1.31    1.50   0
   3  -1 -13    7.99    1.57   0
  -3  -1  13    6.78    1.57   0
  -3   1  13    4.26    1.12   0
   3   1 -13    8.80    1.56   0
   2  -1 -13   31.03    1.66   0
  -2   1  13   29.30    1.65   0
   2   1 -13   30.84    1.68   0
  -2  -1  13   31.29    1.66   0
   1  -1 -13    3.93    1.42   0
  -1  -1  13    3.49    1.44   0
   1   1 -13    4.77    1.44   0
  -1   1  13    3.45    1.41   0
   0  -1 -13    7.78    1.45   0
   0   1  13    7.93    1.36   0
   0  -1  13    7.40    1.42   0
   0   1 -13    9.06    1.40   0
   1   1  13   94.80    2.00   0
   1  -1  13   98.14    1.98   0
  -1   1 -13   93.83    1.91   0
  -1  -1 -13   96.69    1.99   0
   2  -1  13   58.17    1.91   0
  -2   1 -13   59.22    1.85   0
  -2  -1 -13   59.10    1.87   0
   2   1  13   57.50    1.90   0
   3  -1  13   56.32    1.86   0
  -3   1 -13   58.41    1.76   0
  -3  -1 -13   58.05    1.85   0
   3   1  13   54.79    1.86   0
  -4   1 -13  142.33    2.35   0
   4  -1  13  147.49    2.42   0
  -4  -1 -13  142.55    2.37   0
   4   1  13  142.18    2.48   0
  -5  -1 -13   11.90    1.83   0
   5   1  13   13.05    2.20   0
   5  -1  13   13.65    1.71   0
  -5   1 -13   12.47    1.74   0
   6   1  13   -0.27    1.83   0
   6  -1  13    1.75    1.77   0
  -6   1 -13    0.12    1.79   0
  -6  -1 -13    0.54    1.79   0
   7  -1  13   -0.09    1.99   0
  -7   1 -13    0.28    1.98   0
  -7  -1 -13    1.04    2.42   0
   7   1  13    1.10    2.48   0
  -8   1 -13   -0.02    2.71   0
  -8  -1 -13    0.22    2.80   0
   8   1  13    1.44    2.70   0
   8  -1  13    0.60    2.26   0
   9  -2 -13    0.84    2.78   0
   9  -2 -13    0.60    2.64   0
   8   2 -13    0.00    2.73   0
   8  -2 -13   -0.44    1.99   0
   7   2 -13    0.26    2.28   0
   7  -2 -13    0.44    2.20   0
   6   2 -13    1.91    2.14   0
   6  -2 -13    1.46    1.63   0
  -5  -2  13    8.13    1.71   0
   5   2 -13   10.30    1.61   0
   5  -2 -13    9.01    1.62   0
   4   2 -13    4.34    1.49   0
  -4  -2  13    5.03    1.48   0
   4  -2 -13    3.76    1.48   0
   3   2 -13   14.49    1.60   0
   3  -2 -13   14.73    1.58   0
  -3  -2  13   14.99    1.56   0
  -2  -2  13    5.67    1.49   0
   2   2 -13    6.45    1.48   0
   2  -2 -13    5.61    1.44   0
  -1   2  13  104.61    2.00   0
  -1  -2  13  105.96    1.75   0
   1   2 -13  109.00    2.03   0
   1  -2 -13  107.65    1.99   0
   0  -2  13    1.21    1.41   0
   0   2  13   -0.11    1.40   0
   0  -2 -13   -0.12    1.40   0
   0   2 -13    1.31    0.98   0
  -1  -2 -13    0.45    1.41   0
  -1   2 -13    1.16    1.47   0
   1   2  13    0.36    1.43   0
   1  -2  13    0.07    1.44   0
  -2   2 -13   72.74    1.89   0
  -2  -2 -13   72.67    1.90   0
   2  -2  13   65.15    1.92   0
   2   2  13   67.48    1.92   0
  -3   2 -13   24.49    1.65   0
   3   2  13   25.47    1.71   0
  -3  -2 -13   26.99    1.71   0
   3  -2  13   24.66    1.69   0
  -4  -2 -13   70.98    1.99   0
   4   2  13   69.47    2.06   0
   4  -2  13   70.76    1.66   0
  -4   2 -13   69.19    2.04   0
  -5  -2 -13   43.79    1.99   0
  -5   2 -13   40.05    1.94   0
   5   2  13   42.54    2.47   0
   5  -2  13   42.19    1.98   0
   6  -2  13    0.50    1.81   0
  -6   2 -13    1.30    1.81   0
   6   2  13    2.50    2.37   0
  -6  -2 -13    2.25    1.83   0
   7  -2  13   -0.04    2.00   0
   7   2  13    1.04    2.48   0
  -7   2 -13    2.27    2.43   0
  -7  -2 -13   -0.30    2.45   0
  -8   2 -13    0.71    2.70   0
  -8  -2 -13    0.29    3.15   0
   8  -2  13    2.09    2.72   0
   9  -3 -13    0.19    2.70   0
   9  -3 -13    1.18    2.13   0
   8  -3 -13    2.56    2.02   0
   8   3 -13    3.37    3.24   0
   7   3 -13    3.29    2.22   0
   7  -3 -13    4.22    2.20   0
   6   3 -13    0.09    2.08   0
   6  -3 -13    1.56    1.71   0
   5  -3 -13    1.31    1.60   0
   5   3 -13    0.32    1.52   0
  -5  -3  13   -0.30    1.56   0
  -4  -3  13    0.01    1.54   0
   4  -3 -13    0.38    1.51   0
   4   3 -13   -1.02    1.53   0
   3  -3 -13   -0.44    1.52   0
   3   3 -13    0.09    1.43   0
  -3  -3  13   -0.66    1.44   0
   2  -3 -13  118.10    2.12   0
  -2  -3  13  114.91    1.84   0
   2   3 -13  111.93    1.80   0
  -1  -3  13  104.40    2.06   0
   1   3 -13  100.55    2.04   0
   1  -3 -13  105.76    2.06   0
   0   3 -13   30.76    1.58   0
   0  -3 -13   27.20    1.25   0
   0  -3  13   27.33    1.61   0
   0   3  13   27.43    1.60   0
  -1   3 -13    5.36    1.50   0
  -1  -3 -13    6.27    1.50   0
   1   3  13    4.80    1.54   0
   1  -3  13    5.56    1.50   0
  -2  -3 -13   40.19    1.67   0
  -2   3 -13   38.51    1.71   0
   2   3  13   39.77    1.69   0
   2  -3  13   36.86    1.36   0
   3  -3  13    4.37    1.54   0
  -3  -3 -13    4.14    1.54   0
   3   3  13    3.85    1.54   0
  -3   3 -13    3.76    1.55   0
   4   3  13    0.40    1.57   0
  -4  -3 -13    4.34    1.69   0
   4  -3  13    2.42    1.76   0
  -4   3 -13    3.50    1.55   0
  -5  -3 -13    7.06    2.14   0
   5   3  13    6.89    1.77   0
  -5   3 -13    8.79    1.69   0
   5  -3  13    9.04    1.79   0
  -6  -3 -13    8.58    2.33   0
  -6   3 -13    8.12    1.81   0
   6  -3  13    8.62    1.88   0
   7  -3  13    0.11    2.07   0
  -7  -3 -13    0.04    2.50   0
  -7   3 -13   -0.63    2.05   0
   8  -3  13    0.82    2.27   0
  -8   3 -13    0.12    2.28   0
  -8  -3 -13    0.42    3.61   0
   9  -4 -13    1.39    2.22   0
   9  -4 -13   -0.00    2.25   0
   8  -4 -13    0.76    2.02   0
   8   4 -13    0.05    4.14   0
   8  -4 -13    0.41    2.02   0
   7  -4 -13    0.15    1.85   0
   7   4 -13   -0.31    2.61   0
  -6  -4  13    0.03    2.10   0
   6   4 -13    0.46    1.69   0
   6  -4 -13   -0.05    1.63   0
   5   4 -13    1.65    1.73   0
  -5  -4  13    0.90    2.09   0
   5  -4 -13    3.03    1.58   0
   4   4 -13   22.59    1.99   0
  -4  -4  13   23.97    1.77   0
   4  -4 -13   23.60    1.70   0
   3   4 -13   28.21    1.64   0
  -3  -4  13   27.62    1.30   0
   3  -4 -13   34.20    1.74   0
   2   4 -13    3.06    1.55   0
   2  -4 -13    3.71    1.49   0
  -2  -4  13    4.05    1.12   0
   1   4 -13   49.46    1.41   0
   1  -4 -13   54.46    1.75   0
  -1  -4  13   54.42    1.83   0
   0   4 -13   26.89    1.62   0
   0  -4  13   28.57    1.68   0
   0  -4 -13   24.90    1.66   0
  -1   4 -13   37.00    1.65   0
   1  -4  13   38.83    1.68   0
  -1  -4 -13   37.24    1.37   0
  -2  -4 -13    1.62    1.53   0
   2  -4  13    1.26    1.13   0
  -2   4 -13    1.10    1.57   0
   3  -4  13    8.40    1.18   0
  -3   4 -13    8.53    1.57   0
  -3  -4 -13    9.00    1.65   0
   4  -4  13   13.33    1.72   0
  -4  -4 -13   14.22    1.83   0
  -4   4 -13   11.50    1.67   0
  -5  -4 -13    6.11    1.88   0
   5  -4  13    3.63    1.81   0
  -5   4 -13    4.89    1.79   0
  -6  -4 -13    0.42    2.30   0
  -6   4 -13    1.67    1.77   0
   6  -4  13    0.12    1.85   0
  -7   4 -13    1.96    2.11   0
  -7  -4 -13    0.39    2.95   0
   7  -4  13    1.26    2.03   0
   8  -4  13    2.13    2.31   0
  -8   4 -13   -0.28    2.29   0
   9  -5 -13   -0.65    2.31   0
   9  -5 -13   -0.35    2.45   0
   8  -5 -13   -0.54    1.98   0
   8  -5 -13    0.99    2.17   0
   7  -5 -13    1.72    1.85   0
   7   5 -13    1.40    2.70   0
  -6  -5  13    1.05    1.79   0
   6   5 -13    0.88    2.10   0
   6  -5 -13    0.78    1.76   0
   5  -5 -13    7.08    1.76   0
   5   5 -13    5.88    1.73   0
  -5  -5  13    5.36    1.78   0
   4   5 -13    1.88    1.59   0
   4  -5 -13    2.17    1.13   0
  -4  -5  13    0.69    1.53   0
   3   5 -13    4.77    1.55   0
  -3  -5  13    6.01    1.61   0
   3  -5 -13    5.43    1.59   0
   2   5 -13    0.02    1.54   0
   2  -5 -13    0.56    1.04   0
  -2  -5  13    0.62    1.56   0
  -1  -5  13   68.34    1.91   0
   1  -5 -13   72.10    1.83   0
   1   5 -13   63.76    1.88   0
   0  -5 -13   17.42    1.63   0
   0  -5  13   17.74    1.57   0
   0   5 -13   16.15    1.59   0
   1  -5  13    0.27    1.03   0
  -1  -5 -13    1.19    1.06   0
  -1   5 -13    0.40    1.42   0
   2  -5  13   20.66    1.24   0
  -2  -5 -13   22.73    1.67   0
  -2   5 -13   20.56    1.63   0
  -3  -5 -13   21.39    2.09   0
   3  -5  13   17.53    1.30   0
  -3   5 -13   19.88    1.74   0
   4  -5  13   20.89    1.34   0
  -4   5 -13   23.96    1.77   0
  -4  -5 -13   23.86    2.22   0
   5  -5  13    0.63    1.83   0
  -5  -5 -13   -1.12    2.23   0
  -5   5 -13    0.55    1.79   0
  -6  -5 -13    4.78    2.48   0
  -6   5 -13    4.33    1.88   0
   6  -5  13    3.67    1.92   0
  -7   5 -13    0.74    2.06   0
   7  -5  13   -0.57    2.07   0
  -7  -5 -13    0.12    3.01   0
   8  -6 -13    0.51    2.52   0
   8  -6 -13    0.87    2.50   0
   7  -6 -13    1.99    1.96   0
   7   6 -13    0.68    2.68   0
  -6  -6  13    0.93    1.85   0
   6  -6 -13    1.30    1.82   0
   6   6 -13    0.64    2.18   0
   5  -6 -13    2.72    1.73   0
  -5  -6  13    0.92    2.09   0
   5   6 -13    0.96    1.69   0
  -4  -6  13    3.49    1.61   0
   4  -6 -13    1.71    1.17   0
   4   6 -13    2.72    1.55   0
   3  -6 -13    1.28    1.58   0
   3   6 -13    1.13    1.59   0
  -3  -6  13    2.38    1.63   0
   2  -6 -13    3.71    1.47   0
  -2  -6  13    3.50    1.60   0
   2   6 -13    3.42    1.12   0
  -1  -6  13    0.31    1.57   0
   1  -6 -13    2.39    1.53   0
   1   6 -13    0.62    1.56   0
   0  -6 -13    7.42    1.18   0
   0  -6  13    9.10    1.55   0
   0   6 -13    9.72    1.56   0
  -1  -6 -13   -0.27    1.54   0
   1  -6  13    0.58    1.48   0
  -1   6 -13    0.57    1.03   0
  -2  -6 -13    5.59    1.63   0
  -2   6 -13    4.00    1.54   0
   2  -6  13    2.56    1.56   0
  -3  -6 -13   56.91    1.94   0
   3  -6  13   49.02    1.49   0
  -3   6 -13   47.37    1.50   0
  -4   6 -13    7.54    1.70   0
   4  -6  13    9.70    1.71   0
  -4  -6 -13    7.23    1.76   0
  -5  -6 -13    0.19    1.86   0
   5  -6  13    1.18    1.72   0
  -5   6 -13    2.12    1.77   0
  -6  -6 -13    2.77    2.52   0
  -6   6 -13    1.97    2.06   0
   6  -6  13    3.33    1.92   0
  -7   6 -13    0.57    2.16   0
   7  -6  13   -0.89    2.15   0
  -7  -6 -13    0.46    3.49   0
   8  -7 -13   -0.59    1.52   0
   8  -7 -13    0.83    2.19   0
   7  -7 -13    1.05    1.91   0
   7   7 -13    0.25    2.42   0
  -6  -7  13    0.75    2.34   0
   6  -7 -13    1.52    1.75   0
   6   7 -13    0.53    1.80   0
   5  -7 -13    7.15    1.31   0
  -5  -7  13    8.19    2.24   0
   5   7 -13    5.50    2.20   0
  -4  -7  13   14.91    1.79   0
   4  -7 -13   12.71    1.75   0
   4   7 -13   12.54    1.71   0
   3  -7 -13   28.04    1.35   0
  -3  -7  13   28.73    1.79   0
   3   7 -13   25.76    1.74   0
  -2  -7  13   11.00    1.64   0
   2   7 -13   10.37    1.65   0
   2  -7 -13   11.69    1.61   0
   1  -7 -13    2.25    1.53   0
  -1  -7  13   -0.41    1.61   0
   1   7 -13    2.07    1.57   0
   0  -7  13   79.48    1.96   0
   0   7 -13   75.50    1.94   0
   0  -7 -13   76.83    1.97   0
   1  -7  13    1.10    1.09   0
  -1  -7 -13   -0.48    1.55   0
  -1   7 -13    1.41    1.52   0
   2  -7  13    1.17    1.54   0
  -2   7 -13    1.64    1.08   0
  -2  -7 -13    1.11    1.66   0
   3  -7  13   21.51    1.80   0
  -3  -7 -13   18.62    2.14   0
  -3   7 -13   20.55    1.71   0
  -4  -7 -13    0.88    1.78   0
   4  -7  13    1.01    1.78   0
  -4   7 -13    3.13    1.77   0
   5  -7  13    1.49    1.26   0
  -5   7 -13    1.55    1.79   0
  -5  -7 -13    1.77    2.36   0
  -6  -7 -13    0.27    2.57   0
  -6   7 -13    1.25    1.96   0
   6  -7  13   -1.85    2.06   0
  -7   7 -13    0.46    2.23   0
   7  -7  13    0.36    2.24   0
  -7  -7 -13    0.54    3.67   0
   8  -8 -13    3.35    2.31   0
   8  -8 -13    0.88    1.60   0
  -7  -8  13    0.61    3.06   0
   7  -8 -13    2.23    2.01   0
   7  -8 -13    2.13    2.12   0
   6  -8 -13   -0.18    1.91   0
   6   8 -13    1.32    2.35   0
  -6  -8  13    0.19    2.45   0
  -5  -8  13    1.62    1.89   0
   5   8 -13    2.89    2.29   0
   5  -8 -13   -0.17    1.82   0
   4  -8 -13    1.68    1.76   0
   4   8 -13    1.02    1.72   0
  -4  -8  13    1.12    1.81   0
   3   8 -13    9.93    1.69   0
  -3  -8  13   11.03    1.75   0
   3  -8 -13   10.62    1.22   0
   2  -8 -13   12.45    1.62   0
  -2  -8  13   12.65    1.33   0
   2   8 -13   11.78    1.78   0
  -1  -8  13   16.17    1.65   0
   1   8 -13   15.28    1.71   0
   1  -8 -13   14.54    1.72   0
   0  -8 -13   62.95    1.93   0
   0   8 -13   52.36    1.89   0
   0  -8  13   55.15    1.94   0
   1  -8  13    7.07    1.19   0
  -1   8 -13    8.31    1.16   0
  -1  -8 -13    8.05    1.65   0
  -2  -8 -13   10.45    1.66   0
   2  -8  13   12.41    1.61   0
  -2   8 -13    8.20    1.60   0
   3  -8  13    3.87    1.81   0
  -3   8 -13    3.40    1.77   0
  -3  -8 -13    2.40    1.72   0
  -4  -8 -13    4.72    1.82   0
   4  -8  13    3.42    1.77   0
  -4   8 -13    1.69    1.29   0
  -5   8 -13   -0.26    1.35   0
   5  -8  13    1.03    1.32   0
  -5  -8 -13    0.42    2.03   0
  -6   8 -13    0.13    2.07   0
   6  -8  13    0.58    2.10   0
  -6  -8 -13    0.79    2.82   0
  -7  -9  13    0.36    3.18   0
   7  -9 -13    0.48    2.07   0
   7  -9 -13    1.57    2.17   0
   6  -9 -13    2.03    1.93   0
   6   9 -13    1.54    2.52   0
  -6  -9  13    2.41    2.61   0
   6  -9 -13    3.04    1.95   0
  -5  -9  13    6.19    1.96   0
   5   9 -13    5.89    1.89   0
   5  -9 -13    6.93    1.38   0
   4   9 -13   10.61    1.88   0
  -4  -9  13   14.70    1.84   0
   4  -9 -13   14.42    1.88   0
   3  -9 -13    1.83    1.66   0
   3   9 -13   -0.31    1.76   0
  -3  -9  13    0.07    1.79   0
   2   9 -13    3.33    1.66   0
  -2  -9  13    1.99    1.72   0
   2  -9 -13    0.86    1.72   0
  -1  -9  13    1.41    1.66   0
   1  -9 -13    1.92    1.66   0
   1   9 -13    2.88    1.61   0
   0  -9  13    3.46    1.74   0
   0   9 -13    2.16    1.66   0
   0  -9 -13    4.92    1.68   0
   1  -9  13   11.28    1.70   0
  -1   9 -13   12.80    1.68   0
  -1  -9 -13   12.21    1.82   0
   2  -9  13    0.62    1.67   0
  -2  -9 -13    0.54    1.80   0
  -2   9 -13    0.68    1.69   0
   3  -9  13    1.93    1.24   0
  -3   9 -13    0.01    1.74   0
  -3  -9 -13    2.55    1.78   0
   4  -9  13    0.42    1.33   0
  -4  -9 -13    0.18    1.95   0
  -4   9 -13   -0.43    1.91   0
  -5   9 -13   -0.62    1.46   0
  -5  -9 -13    0.12    2.53   0
   5  -9  13    0.58    2.01   0
   6  -9  13    1.62    2.18   0
  -6  -9 -13    0.06    2.69   0
  -6  -9 -13    0.65    2.82   0
  -6   9 -13    0.69    2.20   0
  -7 -10  13    0.52    3.47   0
   7 -10 -13    0.78    2.35   0
   6 -10 -13    3.93    2.08   0
   6 -10 -13    0.66    1.49   0
  -6 -10  13    1.02    2.11   0
   5 -10 -13    3.26    2.00   0
   5  10 -13    1.79    2.02   0
  -5 -10  13    2.45    2.10   0
   4  10 -13    1.67    1.92   0
  -4 -10  13    2.86    1.91   0
   3 -10 -13    0.28    1.20   0
   3  10 -13    1.79    1.78   0
  -3 -10  13    0.23    1.82   0
  -2 -10  13    3.32    1.81   0
   2  10 -13    1.47    1.25   0
   2 -10 -13    1.03    1.16   0
  -1 -10  13    3.33    1.26   0
   1  10 -13    3.04    1.76   0
   1 -10 -13    8.34    1.76   0
   0 -10  13    6.65    1.72   0
   0  10 -13    5.21    1.76   0
   0 -10 -13    6.00    1.82   0
  -1 -10 -13   -0.15    1.72   0
   1 -10  13    1.46    1.75   0
  -1  10 -13    0.11    1.73   0
   2 -10  13    1.76    1.71   0
  -2 -10 -13    1.94    1.86   0
  -2  10 -13    0.11    1.71   0
  -3 -10 -13    1.40    1.93   0
   3 -10  13    1.82    1.34   0
  -3  10 -13    1.12    1.82   0
   4 -10  13    1.45    1.36   0
  -4  10 -13    0.05    1.95   0
  -4 -10 -13    1.03    1.99   0
  -5 -10 -13    0.72    2.20   0
   5 -10  13    0.42    2.07   0
  -5  10 -13    0.63    2.11   0
  -6 -11  13    0.09    2.93   0
   6 -11 -13   -0.29    2.24   0
   6 -11 -13    0.99    2.18   0
   5 -11 -13    0.40    1.50   0
  -5 -11  13    1.35    2.15   0
   4  11 -13    0.73    1.95   0
  -4 -11  13   -1.18    1.94   0
   3  11 -13    0.56    1.84   0
  -3 -11  13    0.27    1.91   0
   2 -11 -13    1.65    1.81   0
   2  11 -13    0.56    1.85   0
  -2 -11  13    2.04    1.83   0
  -1 -11  13    1.08    1.23   0
   1  11 -13    0.38    1.22   0
   1 -11 -13    0.07    1.33   0
   0 -11 -13    2.68    1.83   0
   0 -11  13   -0.08    1.34   0
   0  11 -13    2.40    1.25   0
   1 -11  13   -0.71    1.85   0
  -1 -11 -13    0.83    1.89   0
  -1  11 -13    1.60    1.84   0
  -2 -11 -13   15.84    2.04   0
   2 -11  13   12.67    1.95   0
  -2  11 -13   13.85    1.96   0
  -3 -11 -13    3.25    2.03   0
   3 -11  13    2.40    1.95   0
  -3  11 -13    2.02    1.98   0
   4 -11  13   -1.42    2.14   0
  -4  11 -13    1.08    1.44   0
  -4 -11 -13   -0.15    2.16   0
  -5 -11 -13   -0.30    2.95   0
   5 -11  13   -0.08    2.25   0
  -5  11 -13    0.52    1.63   0
  -5 -11 -13   -0.45    2.83   0
   5 -12 -13   -0.14    1.58   0
  -5 -12  13    0.39    2.33   0
   4 -12 -13    2.62    1.98   0
  -4 -12  13    0.74    2.13   0
   3  12 -13   -0.12    2.06   0
  -3 -12  13    1.07    2.00   0
   3 -12 -13    0.26    1.34   0
   2 -12 -13   -0.46    1.42   0
  -2 -12  13    0.82    1.97   0
   2  12 -13    0.24    1.97   0
  -1 -12  13    2.80    1.92   0
   1 -12 -13    3.36    2.01   0
   1  12 -13    1.30    1.99   0
   0 -12 -13    1.22    1.92   0
   0 -12  13    1.80    1.95   0
   0  12 -13    0.24    1.36   0
  -1  12 -13    7.08    1.99   0
   1 -12  13    3.66    1.93   0
  -1 -12 -13    5.48    2.05   0
   2 -12  13    0.82    1.45   0
  -2  12 -13    1.55    1.39   0
  -2 -12 -13    2.48    2.11   0
  -3 -12 -13    1.35    2.15   0
   3 -12  13    1.32    2.05   0
  -3 -12 -13    0.58    2.10   0
  -3  12 -13   -0.87    2.06   0
   4 -12  13   -0.31    1.56   0
  -4  12 -13    0.40    1.54   0
  -4 -12 -13   -0.62    2.28   0
  -4 -12 -13    0.26    2.37   0
   4 -13 -13    0.80    2.11   0
  -4 -13  13   -0.17    2.29   0
   3 -13 -13    2.39    2.06   0
  -3 -13  13   -1.36    2.26   0
   2 -13 -13    0.54    2.09   0
   2 -13 -13    0.54    1.43   0
   2  13 -13    2.08    2.13   0
  -2 -13  13    1.90    2.01   0
  -1 -13  13   -0.64    2.13   0
   1  13 -13    0.12    2.09   0
   1 -13 -13    0.46    2.07   0
   1 -13 -13    0.31    1.45   0
   0 -13 -13    2.53    2.17   0
   0 -13  13    2.34    2.05   0
   0 -13 -13    1.23    2.03   0
   0  13 -13    2.66    1.47   0
   1 -13  13   -0.88    2.12   0
  -1  13 -13    2.79    2.08   0
  -1 -13 -13    0.39    2.11   0
  -1 -13 -13    2.81    2.12   0
   2 -13  13    0.38    1.47   0
  -2  13 -13    0.02    2.12   0
  -2 -13 -13    0.27    2.19   0
  -2 -13 -13    1.68    2.21   0
   3 -13  13    0.31    1.56   0
  -3 -13 -13    1.41    2.27   0
  -2 -14  13    0.84    2.29   0
   2 -14 -13    0.75    2.20   0
  -1 -14  13   -1.61    2.13   0
   1 -14 -13    0.80    2.19   0
   1 -14 -13    0.45    1.66   0
   0 -14 -13    0.49    2.26   0
   0 -14  13    1.93    2.21   0
   0 -14 -13    1.17    2.11   0
   1 -14  13    0.39    2.24   0
   9   0 -14    1.91    3.05   0
   9   0 -14    0.61    3.20   0
   8   0 -14    0.80    2.47   0
   7   0 -14    2.14    2.26   0
   6   0 -14    2.82    2.11   0
   5   0 -14    0.09    1.56   0
   4   0 -14   -0.39    1.51   0
   3   0 -14  141.14    2.31   0
  -3   0  14  142.59    2.32   0
  -2   0  14   29.66    1.33   0
   2   0 -14   31.28    1.70   0
  -1   0  14   25.88    1.60   0
   1   0 -14   21.50    1.16   0
   0   0 -14    1.95    1.46   0
   0   0  14    2.21    1.41   0
  -1   0 -14   30.47    1.71   0
   1   0  14   31.08    1.67   0
  -2   0 -14   22.55    1.68   0
   2   0  14   24.04    1.67   0
  -3   0 -14   26.54    1.29   0
   3   0  14   25.25    1.70   0
  -4   0 -14  361.55    3.60   0
   4   0  14  366.00    3.34   0
   5   0  14   15.01    1.76   0
  -5   0 -14   14.21    1.73   0
   6   0  14   -0.03    1.88   0
  -6   0 -14    0.79    1.79   0
   7   0  14    1.20    2.54   0
  -7   0 -14    1.54    2.50   0
  -8   0 -14   -0.04    2.80   0
   8   0  14   -0.42    2.81   0
   9   1 -14    0.52    3.18   0
   9  -1 -14    1.03    2.66   0
   9   1 -14    1.19    3.49   0
   9  -1 -14    0.18    2.68   0
   8  -1 -14    1.12    1.99   0
   8   1 -14    0.35    2.44   0
   7  -1 -14    2.28    2.19   0
   7   1 -14    1.11    1.85   0
   6  -1 -14    2.21    1.68   0
   6   1 -14    1.94    1.67   0
   5  -1 -14    2.21    1.62   0
   5   1 -14    1.51    1.54   0
   4  -1 -14   37.93    1.76   0
  -4  -1  14   37.06    1.76   0
   4   1 -14   36.61    1.78   0
   3  -1 -14   84.30    2.01   0
  -3  -1  14   84.19    1.99   0
  -3   1  14   91.75    2.04   0
   3   1 -14   85.96    1.99   0
   2  -1 -14   54.52    1.77   0
  -2   1  14   51.61    1.38   0
   2   1 -14   56.85    1.80   0
  -2  -1  14   50.67    1.80   0
  -1   1  14   13.43    1.12   0
   1  -1 -14   13.18    1.53   0
   1   1 -14   11.44    1.51   0
  -1  -1  14   12.37    1.49   0
   0   1  14   17.67    1.55   0
   0  -1  14   18.61    1.17   0
   0   1 -14   18.09    1.53   0
   0  -1 -14   20.34    1.59   0
   1   1  14   50.09    1.82   0
   1  -1  14   51.17    1.82   0
  -1   1 -14   49.39    1.79   0
  -1  -1 -14   52.47    1.82   0
   2  -1  14   23.28    1.70   0
  -2   1 -14   24.55    1.68   0
  -2  -1 -14   25.56    1.63   0
   2   1  14   24.69    1.31   0
  -3   1 -14   73.68    1.60   0
   3  -1  14   75.52    2.02   0
  -3  -1 -14   79.06    1.98   0
   3   1  14   81.37    2.03   0
   4   1  14   77.03    2.14   0
  -4   1 -14   84.29    2.11   0
   4  -1  14   74.29    2.12   0
  -4  -1 -14   75.30    2.05   0
  -5  -1 -14   45.52    1.99   0
   5   1  14   50.29    2.37   0
   5  -1  14   46.82    2.11   0
  -5   1 -14   48.65    2.09   0
   6   1  14    0.64    1.87   0
   6  -1  14    1.23    2.27   0
  -6   1 -14    1.26    2.22   0
  -6  -1 -14    1.30    1.85   0
  -7   1 -14   -0.75    2.02   0
   7  -1  14    0.23    2.08   0
  -7  -1 -14    0.58    2.47   0
   7   1  14    0.28    2.49   0
   8  -1  14   -1.20    2.83   0
  -8   1 -14   -0.42    2.27   0
  -8  -1 -14    0.48    2.76   0
   8   1  14    1.19    2.90   0
   9  -2 -14    2.40    2.71   0
   9   2 -14    1.98    4.19   0
   9  -2 -14    0.73    2.73   0
   9   2 -14    2.00    4.23   0
   8   2 -14    2.82    2.81   0
   8  -2 -14    2.28    2.47   0
   7   2 -14    3.62    1.88   0
   7  -2 -14    3.97    1.77   0
   6   2 -14    0.77    2.09   0
   6  -2 -14    2.42    1.66   0
  -5  -2  14    2.78    1.68   0
   5   2 -14    2.51    1.65   0
   5  -2 -14    2.87    1.63   0
   4   2 -14    1.89    1.56   0
   4  -2 -14    1.70    1.53   0
  -4  -2  14    1.61    1.53   0
   3   2 -14   12.43    1.57   0
   3  -2 -14   11.80    1.60   0
  -3  -2  14   11.52    1.12   0
  -2   2  14   17.29    1.19   0
   2   2 -14   18.78    1.65   0
   2  -2 -14   20.28    1.67   0
  -2  -2  14   18.38    1.21   0
  -1   2  14   14.86    1.52   0
  -1  -2  14   18.58    1.57   0
   1  -2 -14   15.87    1.18   0
   1   2 -14   17.16    1.57   0
   0  -2  14    5.79    1.51   0
   0  -2 -14    5.93    1.55   0
   0   2  14    5.38    1.49   0
   0   2 -14    5.14    1.08   0
   1  -2  14   -1.41    1.51   0
  -1   2 -14   -0.37    1.53   0
   1   2  14   -0.39    1.50   0
  -1  -2 -14    0.25    1.08   0
  -2   2 -14   28.66    1.71   0
  -2  -2 -14   27.00    1.72   0
   2   2  14   27.27    1.26   0
   2  -2  14   26.37    1.30   0
  -3   2 -14   13.56    1.65   0
   3   2  14   16.77    1.68   0
  -3  -2 -14   17.73    1.69   0
   3  -2  14   15.32    1.68   0
   4  -2  14   38.33    1.91   0
  -4  -2 -14   33.98    1.85   0
   4   2  14   33.20    1.82   0
  -4   2 -14   35.41    1.91   0
   5  -2  14    6.21    1.83   0
  -5  -2 -14    3.81    1.79   0
  -5   2 -14    5.73    1.74   0
   5   2  14    6.01    1.76   0
   6  -2  14    1.94    1.86   0
   6   2  14    3.02    2.36   0
  -6   2 -14    2.19    1.76   0
  -6  -2 -14    2.47    2.26   0
  -7  -2 -14    0.93    2.43   0
   7  -2  14    0.41    2.00   0
   7   2  14    0.66    2.44   0
  -7   2 -14    1.33    2.03   0
   8  -2  14   -1.32    2.79   0
  -8   2 -14   -0.27    2.80   0
  -8  -2 -14    0.46    3.26   0
   9  -3 -14    0.61    2.78   0
   9  -3 -14    0.74    2.23   0
   8  -3 -14    0.20    2.45   0
   8   3 -14    0.23    2.80   0
   7   3 -14    0.23    1.82   0
   7  -3 -14    1.15    1.76   0
   6   3 -14    0.77    2.12   0
   6  -3 -14    1.52    1.66   0
   5  -3 -14    1.89    1.53   0
  -5  -3  14    3.27    2.12   0
   5   3 -14    2.50    1.58   0
   4  -3 -14    8.77    1.57   0
  -4  -3  14    6.28    1.59   0
   4   3 -14    5.22    1.59   0
  -3  -3  14   10.45    1.62   0
   3   3 -14    8.90    1.54   0
   3  -3 -14   10.86    1.17   0
  -2  -3  14   16.52    1.61   0
   2   3 -14   17.17    1.64   0
   2  -3 -14   16.24    1.16   0
  -1  -3  14   21.78    1.65   0
   1   3 -14   20.68    1.61   0
   1  -3 -14   18.82    1.21   0
   0   3 -14    5.60    1.06   0
   0  -3 -14    7.65    1.54   0
   0   3  14    7.48    1.53   0
   0  -3  14    6.72    1.51   0
  -1   3 -14   -0.10    1.03   0
  -1  -3 -14    1.34    1.05   0
   1   3  14    1.64    1.51   0
   1  -3  14   -0.23    1.04   0
  -2   3 -14   33.85    1.71   0
   2  -3  14   36.44    1.73   0
   2   3  14   35.81    1.64   0
  -2  -3 -14   34.23    1.64   0
  -3  -3 -14    0.68    1.57   0
   3  -3  14    0.82    1.61   0
   3   3  14    0.03    1.58   0
  -3   3 -14   -0.05    1.55   0
   4   3  14    0.41    1.62   0
  -4  -3 -14   -0.07    2.00   0
   4  -3  14    1.40    1.66   0
  -4   3 -14    0.94    1.63   0
  -5  -3 -14    2.01    1.78   0
   5   3  14    2.60    2.18   0
  -5   3 -14    3.40    1.82   0
   5  -3  14    3.93    1.73   0
  -6  -3 -14    0.23    2.31   0
  -6   3 -14    0.22    1.87   0
   6  -3  14   -0.89    1.89   0
   7  -3  14    2.26    2.54   0
  -7   3 -14    1.14    2.51   0
  -7  -3 -14    1.78    2.55   0
   8  -3  14    1.30    2.36   0
  -8  -3 -14    0.29    3.72   0
   9  -4 -14    1.31    2.27   0
   9  -4 -14    0.24    2.31   0
   8   4 -14    1.05    3.22   0
   8  -4 -14    1.70    2.07   0
   7  -4 -14    0.13    1.82   0
   7   4 -14   -0.53    2.34   0
   6   4 -14    3.36    2.21   0
   6  -4 -14    3.33    1.80   0
  -6  -4  14    4.26    1.79   0
   5   4 -14    1.27    2.07   0
   5  -4 -14    1.14    1.64   0
  -5  -4  14    1.30    2.00   0
   4   4 -14   19.19    2.05   0
   4  -4 -14   22.98    1.69   0
  -4  -4  14   19.12    1.73   0
   3   4 -14    4.55    1.53   0
   3  -4 -14    2.85    1.53   0
  -3  -4  14    3.66    1.58   0
  -2  -4  14    2.00    1.14   0
   2  -4 -14    2.61    1.04   0
   2   4 -14    2.45    1.57   0
   1   4 -14    3.05    1.55   0
  -1  -4  14    4.03    1.06   0
   1  -4 -14    3.29    1.04   0
   0   4 -14    0.05    1.45   0
   0  -4 -14    1.43    1.08   0
   0  -4  14   -0.20    1.46   0
  -1   4 -14   35.15    1.64   0
  -1  -4 -14   34.23    1.74   0
   1  -4  14   33.98    1.28   0
  -2  -4 -14   48.25    1.81   0
   2  -4  14   43.85    1.78   0
  -2   4 -14   45.20    1.75   0
   3  -4  14    7.70    1.62   0
  -3   4 -14    9.80    1.60   0
  -3  -4 -14    8.02    1.67   0
  -4  -4 -14    5.38    1.70   0
   4  -4  14    3.73    1.71   0
  -4   4 -14    2.28    1.69   0
  -5  -4 -14    4.52    1.81   0
  -5   4 -14    4.24    1.74   0
   5  -4  14    2.71    1.29   0
  -6  -4 -14    0.21    2.01   0
  -6   4 -14    1.14    1.85   0
   6  -4  14   -0.08    1.89   0
  -7   4 -14   -0.75    2.00   0
  -7  -4 -14    0.90    2.55   0
   7  -4  14    0.29    2.09   0
   8  -5 -14    2.16    2.13   0
   8   5 -14    0.41    3.57   0
   7  -5 -14    1.54    1.89   0
   7   5 -14   -0.06    2.30   0
  -6  -5  14    1.27    2.21   0
   6  -5 -14    0.42    1.79   0
   6   5 -14    0.66    2.18   0
  -5  -5  14    0.68    1.73   0
   5  -5 -14    0.46    1.21   0
   5   5 -14    1.16    1.72   0
   4   5 -14   70.73    2.08   0
  -4  -5  14   78.92    2.05   0
   4  -5 -14   78.13    2.04   0
   3   5 -14    1.69    1.50   0
  -3  -5  14    2.22    1.63   0
   3  -5 -14    1.74    1.51   0
   2   5 -14   55.12    1.87   0
   2  -5 -14   57.40    1.44   0
  -2  -5  14   58.10    1.48   0
   1   5 -14    2.24    1.12   0
   1  -5 -14    0.86    1.45   0
  -1  -5  14    2.79    1.58   0
   0  -5 -14    0.58    1.47   0
   0  -5  14    0.50    1.02   0
   0   5 -14    0.48    1.48   0
   1  -5  14    4.55    1.12   0
  -1  -5 -14    6.74    1.57   0
  -1   5 -14    7.22    1.48   0
  -2  -5 -14    6.45    1.63   0
   2  -5  14    7.01    1.62   0
  -2   5 -14    6.93    1.11   0
  -3  -5 -14    2.27    1.62   0
   3  -5  14    3.91    1.61   0
  -3   5 -14    4.68    1.63   0
   4  -5  14    2.02    1.67   0
  -4   5 -14    2.22    1.64   0
  -4  -5 -14    1.79    1.75   0
  -5  -5 -14    1.84    1.82   0
   5  -5  14    1.59    1.77   0
  -5   5 -14    2.11    1.77   0
  -6  -5 -14    0.70    2.49   0
  -6   5 -14    0.97    1.90   0
   6  -5  14   -0.74    2.02   0
  -7   5 -14    2.86    2.11   0
   7  -5  14    0.04    2.14   0
  -7  -5 -14    0.73    2.57   0
   8  -6 -14    0.63    2.15   0
   8  -6 -14    0.63    2.04   0
   7   6 -14    0.32    2.35   0
   7  -6 -14    1.44    1.89   0
  -6  -6  14    1.08    1.90   0
   6   6 -14    1.21    2.22   0
   6  -6 -14    2.39    1.77   0
   5  -6 -14   13.85    1.35   0
  -5  -6  14   14.65    2.18   0
   5   6 -14   14.62    2.17   0
   4  -6 -14    3.44    1.67   0
  -4  -6  14    2.89    1.72   0
   4   6 -14    5.35    1.63   0
   3  -6 -14    1.16    1.65   0
   3   6 -14    2.92    1.57   0
  -3  -6  14    0.93    1.65   0
  -2  -6  14   50.58    1.92   0
   2   6 -14   47.49    1.86   0
   2  -6 -14   51.23    1.83   0
   1  -6 -14   14.96    1.59   0
  -1  -6  14   14.90    1.65   0
   1   6 -14   16.51    1.63   0
   0  -6 -14   19.58    1.60   0
   0  -6  14   17.30    1.65   0
   0   6 -14   16.30    1.62   0
   1  -6  14    2.98    1.53   0
  -1   6 -14    2.57    1.51   0
  -1  -6 -14    5.45    1.57   0
   2  -6  14    1.42    1.55   0
  -2  -6 -14    0.97    1.66   0
  -2   6 -14    1.68    1.10   0
  -3  -6 -14   25.37    1.85   0
   3  -6  14   25.02    1.81   0
  -3   6 -14   20.11    1.79   0
   4  -6  14    9.26    1.74   0
  -4   6 -14    8.52    1.76   0
  -4  -6 -14    9.16    1.84   0
   5  -6  14    4.88    1.81   0
  -5   6 -14    0.83    1.90   0
  -5  -6 -14    3.15    1.91   0
  -6  -6 -14    1.65    2.49   0
  -6   6 -14    0.05    2.10   0
   6  -6  14    2.09    2.02   0
  -7   6 -14    0.05    2.21   0
   7  -6  14    0.86    2.21   0
  -7  -6 -14    0.43    3.20   0
   8  -7 -14    1.30    2.15   0
   8  -7 -14   -0.37    2.20   0
   7  -7 -14    1.15    1.98   0
  -7  -7  14    1.42    2.56   0
   7   7 -14   -0.94    2.52   0
  -6  -7  14    0.60    1.94   0
   6  -7 -14    0.65    1.89   0
   6   7 -14    0.68    2.33   0
   5  -7 -14    9.45    1.78   0
  -5  -7  14    7.02    1.84   0
   5   7 -14    5.04    1.82   0
  -4  -7  14    4.18    2.10   0
   4  -7 -14    3.26    1.69   0
   4   7 -14    2.95    1.69   0
   3  -7 -14    3.21    1.60   0
   3   7 -14    0.63    1.68   0
  -3  -7  14   -0.64    1.75   0
   2  -7 -14    0.44    1.13   0
  -2  -7  14   -0.07    1.55   0
   2   7 -14   -0.93    1.08   0
  -1  -7  14   23.60    1.75   0
   1   7 -14   20.78    1.73   0
   1  -7 -14   23.47    1.74   0
   0  -7  14    9.46    1.68   0
   0  -7 -14    9.87    1.72   0
   0   7 -14   11.66    1.67   0
  -1  -7 -14   -0.24    1.51   0
   1  -7  14   -0.62    1.57   0
  -1   7 -14    0.64    1.10   0
   2  -7  14    2.51    1.14   0
  -2   7 -14    3.34    1.55   0
  -2  -7 -14    4.28    1.61   0
   3  -7  14    0.51    1.18   0
  -3  -7 -14    0.87    1.71   0
  -3   7 -14    0.21    1.16   0
  -4  -7 -14    0.69    1.79   0
   4  -7  14    1.34    1.25   0
  -4   7 -14    0.69    1.25   0
  -5  -7 -14    4.50    1.95   0
   5  -7  14    4.25    1.93   0
  -5   7 -14    2.36    1.91   0
  -6  -7 -14    0.04    2.59   0
  -6   7 -14   -2.39    2.12   0
   6  -7  14    0.09    2.08   0
   7  -7  14    0.98    1.64   0
   7  -8 -14   -0.50    2.15   0
   7  -8 -14   -0.28    2.09   0
   7   8 -14    0.82    2.55   0
  -7  -8  14   -0.03    3.10   0
   6  -8 -14    0.50    1.36   0
   6   8 -14    0.10    1.91   0
  -6  -8  14    1.23    2.46   0
   5  -8 -14    2.58    1.82   0
  -5  -8  14    1.84    1.84   0
   5   8 -14    2.28    1.87   0
   4  -8 -14    4.02    1.80   0
   4   8 -14    3.00    1.79   0
  -4  -8  14    3.50    1.80   0
   3  -8 -14    2.82    1.59   0
   3   8 -14    1.07    1.72   0
  -3  -8  14    2.84    1.72   0
   2  -8 -14    8.38    1.21   0
  -2  -8  14    9.58    1.72   0
   2   8 -14    7.88    1.71   0
   1  -8 -14    1.93    1.67   0
  -1  -8  14    3.03    1.65   0
   1   8 -14    2.78    1.20   0
   0  -8  14   11.91    1.76   0
   0   8 -14   10.90    1.24   0
   0  -8 -14   12.45    1.71   0
   1  -8  14   -0.89    1.57   0
  -1  -8 -14   -0.16    1.60   0
  -1   8 -14    0.53    1.57   0
   2  -8  14    1.89    1.21   0
  -2   8 -14    2.21    1.61   0
  -2  -8 -14    3.08    1.80   0
   3  -8  14    7.20    1.28   0
  -3  -8 -14    8.00    1.81   0
  -3   8 -14    7.54    1.80   0
  -4  -8 -14    4.09    1.96   0
   4  -8  14    2.97    1.27   0
  -4   8 -14    2.57    1.88   0
   5  -8  14    2.29    1.92   0
  -5   8 -14    1.05    1.91   0
  -5  -8 -14    1.07    2.13   0
   6  -8  14    1.33    2.10   0
  -6   8 -14   -0.29    2.11   0
  -6  -8 -14    0.86    2.75   0
  -7  -9  14    0.65    2.80   0
   7  -9 -14   -0.61    2.22   0
   7  -9 -14    0.20    2.20   0
   6  -9 -14   -0.18    1.98   0
   6   9 -14    1.04    2.49   0
  -6  -9  14    1.22    2.57   0
  -5  -9  14    7.52    2.41   0
   5  -9 -14    8.37    1.99   0
   5   9 -14    5.78    1.98   0
   4   9 -14   -0.36    1.75   0
  -4  -9  14    0.61    1.83   0
   4  -9 -14    1.13    1.27   0
   3  -9 -14   -0.65    1.67   0
   3   9 -14    0.76    1.71   0
  -3  -9  14   -0.46    1.80   0
   2  -9 -14    0.83    1.70   0
  -2  -9  14    0.60    1.75   0
   2   9 -14    0.13    1.68   0
  -1  -9  14   -0.17    1.72   0
   1  -9 -14    0.20    1.72   0
   1   9 -14    0.20    1.23   0
   0  -9 -14    8.76    1.75   0
   0  -9  14    7.79    1.75   0
   0   9 -14    7.45    1.73   0
  -1   9 -14   19.36    1.74   0
   1  -9  14   13.95    1.23   0
  -1  -9 -14   20.54    1.82   0
  -2  -9 -14    1.12    1.79   0
   2  -9  14   -0.05    1.72   0
  -2   9 -14    0.82    1.70   0
   3  -9  14    0.05    1.76   0
  -3   9 -14    0.84    1.31   0
  -3  -9 -14    1.57    1.81   0
  -4  -9 -14    3.05    2.01   0
   4  -9  14    2.35    1.92   0
  -4   9 -14    1.72    1.94   0
   5  -9  14    0.81    1.44   0
  -5   9 -14   -2.70    2.07   0
  -5  -9 -14   -0.07    2.62   0
  -6   9 -14   -0.59    2.26   0
   6  -9  14    1.10    2.28   0
  -6  -9 -14    0.32    2.94   0
   6  10 -14    1.74    2.71   0
   6 -10 -14    1.27    2.11   0
   6 -10 -14    2.16    2.20   0
  -6 -10  14   -0.50    2.80   0
  -5 -10  14    3.69    2.09   0
   5  10 -14    4.61    2.00   0
   5 -10 -14    3.35    1.98   0
   4  10 -14    0.03    1.88   0
  -4 -10  14    1.02    1.86   0
   4 -10 -14    1.02    1.34   0
   3  10 -14    0.72    1.85   0
  -3 -10  14   -0.15    1.86   0
   3 -10 -14    1.53    1.77   0
  -2 -10  14    1.40    1.66   0
   2 -10 -14    2.19    1.81   0
   2  10 -14    1.86    1.78   0
   1  10 -14    0.83    1.74   0
  -1 -10  14    0.19    1.76   0
   1 -10 -14    2.00    1.78   0
   0  10 -14    3.71    1.81   0
   0 -10 -14    3.90    1.80   0
   0 -10  14    4.13    1.83   0
   1 -10  14    1.11    1.75   0
  -1  10 -14    3.09    1.75   0
  -1 -10 -14    2.19    1.29   0
   2 -10  14   -0.41    1.76   0
  -2 -10 -14    1.71    1.84   0
  -2  10 -14    3.67    1.78   0
   3 -10  14    0.67    1.95   0
  -3  10 -14    0.52    1.95   0
  -3 -10 -14    0.34    1.99   0
   4 -10  14   -0.65    1.96   0
  -4 -10 -14    1.29    2.09   0
  -4  10 -14    0.50    2.04   0
  -5 -10 -14    0.33    2.27   0
   5 -10  14   -0.76    1.54   0
  -5  10 -14    0.36    1.50   0
  -6 -11  14    1.72    2.36   0
   6 -11 -14    1.34    1.62   0
   6 -11 -14    1.04    2.23   0
   5 -11 -14   -0.15    2.09   0
   5 -11 -14    0.64    1.45   0
   5  11 -14    1.03    2.12   0
  -5 -11  14    0.98    2.12   0
   4  11 -14    2.34    2.04   0
   4 -11 -14    1.15    2.00   0
  -4 -11  14    3.53    2.09   0
   3 -11 -14    3.47    1.89   0
   3  11 -14    3.48    1.91   0
  -3 -11  14    4.43    1.96   0
  -2 -11  14    2.22    1.98   0
   2  11 -14    0.79    1.35   0
   2 -11 -14    1.35    1.87   0
   1 -11 -14    1.41    1.87   0
  -1 -11  14    1.55    1.83   0
   1  11 -14    0.88    1.80   0
   0 -11  14    1.37    1.84   0
   0 -11 -14    1.13    1.80   0
   0  11 -14    0.24    1.84   0
   1 -11  14   -1.26    1.31   0
  -1  11 -14   -1.03    1.85   0
  -1 -11 -14    1.42    1.86   0
   2 -11  14    1.54    1.91   0
  -2 -11 -14    1.05    1.92   0
  -2  11 -14   -0.22    1.30   0
   3 -11  14   -1.41    1.99   0
  -3  11 -14   -0.48    1.98   0
  -3 -11 -14    1.23    2.05   0
   4 -11  14    0.02    2.13   0
  -4  11 -14    0.63    2.08   0
  -4 -11 -14    0.40    2.26   0
   5 -12 -14    2.56    2.22   0
   5 -12 -14    1.95    2.24   0
  -5 -12  14    0.86    2.34   0
   4  12 -14    0.35    2.12   0
   4 -12 -14    1.79    2.11   0
  -4 -12  14    1.02    2.22   0
   4 -12 -14    1.77    1.42   0
   3 -12 -14    0.14    2.00   0
   3  12 -14   -0.13    2.05   0
  -3 -12  14    0.57    2.14   0
  -2 -12  14    1.37    1.97   0
   2  12 -14    0.26    1.99   0
   2 -12 -14    1.31    2.01   0
   1  12 -14   -0.45    1.94   0
   1 -12 -14    2.50    1.94   0
  -1 -12  14   -0.86    1.97   0
   0 -12  14    0.51    1.97   0
   0  12 -14    1.59    1.94   0
   0 -12 -14    0.12    2.01   0
  -1 -12 -14    1.64    1.99   0
   1 -12  14    0.50    2.02   0
  -1  12 -14    1.01    2.04   0
   2 -12  14    1.77    1.97   0
  -2 -12 -14    1.87    2.12   0
  -2  12 -14   -0.53    2.00   0
  -3 -12 -14    0.98    2.18   0
   3 -12  14    2.02    2.15   0
  -3  12 -14    2.89    2.15   0
   3  13 -14    0.86    2.22   0
   3 -13 -14    0.79    1.53   0
   3 -13 -14   -0.48    2.19   0
  -3 -13  14   -0.60    2.30   0
   2 -13 -14    1.37    2.11   0
   2  13 -14   -1.69    2.15   0
  -2 -13  14   -0.21    2.12   0
   2 -13 -14    1.42    2.14   0
   1 -13 -14    2.89    2.17   0
  -1 -13  14    0.99    2.08   0
   1  13 -14    0.97    2.12   0
   0 -13  14    0.99    2.13   0
   0  13 -14    1.85    2.10   0
   0 -13 -14    1.58    2.22   0
  -1 -13 -14    2.60    2.20   0
   1 -13  14    2.22    2.10   0
  -1  13 -14    1.07    1.57   0
   2 -13  14    0.40    1.54   0
  -2 -13 -14    1.68    2.25   0
  -2  13 -14    0.80    2.21   0
  -2 -13 -14    0.72    2.28   0
   9   1 -15    0.47    2.70   0
   9  -1 -15    0.65    2.71   0
   9  -1 -15   -0.26    2.74   0
   8   1 -15    0.77    2.05   0
   8  -1 -15    0.15    2.51   0
   7  -1 -15   -0.49    1.87   0
   7   1 -15   -0.51    2.21   0
   6  -1 -15    1.03    2.05   0
   6   1 -15   -0.79    1.69   0
   5  -1 -15    4.78    1.70   0
   5   1 -15    4.63    1.61   0
   4  -1 -15    2.12    1.54   0
  -4  -1  15    0.98    1.55   0
   4   1 -15    1.13    1.52   0
  -3   1  15  105.87    2.13   0
   3  -1 -15  107.30    2.16   0
  -3  -1  15  106.73    2.06   0
   3   1 -15  102.60    2.05   0
  -2  -1  15    3.43    1.55   0
   2  -1 -15    1.72    1.55   0
  -2   1  15    4.92    1.54   0
   2   1 -15    4.14    1.57   0
   1  -1 -15    1.74    1.49   0
   1   1 -15    3.38    1.50   0
  -1   1  15    2.10    1.07   0
  -1  -1  15    1.39    1.48   0
   0   1  15    1.53    1.47   0
   0  -1  15    0.80    1.48   0
   0   1 -15    0.82    1.05   0
   0  -1 -15    0.07    1.48   0
   1   1  15    2.83    1.55   0
   1  -1  15    2.83    1.54   0
  -1   1 -15    1.76    1.54   0
  -1  -1 -15   -0.00    1.56   0
   2   1  15    2.30    1.54   0
  -2   1 -15   -2.06    1.56   0
   2  -1  15    0.06    1.59   0
  -2  -1 -15    0.58    1.09   0
   3   1  15   80.20    2.11   0
  -3   1 -15   76.37    2.03   0
   3  -1  15   77.18    2.10   0
  -3  -1 -15   79.89    2.09   0
  -4   1 -15   35.11    1.91   0
   4   1  15   35.37    1.94   0
  -4  -1 -15   36.25    1.92   0
   4  -1  15   36.69    1.98   0
  -5  -1 -15    1.18    1.86   0
   5   1  15    2.53    1.76   0
   5  -1  15    0.70    1.81   0
  -5   1 -15    1.28    1.78   0
   6   1  15    2.65    2.26   0
   6  -1  15    1.78    1.93   0
  -6   1 -15    1.04    1.91   0
  -6  -1 -15    2.56    1.85   0
   7   1  15   -0.87    2.57   0
  -7   1 -15    2.26    2.54   0
   7  -1  15   -0.26    2.05   0
  -7  -1 -15    0.02    2.10   0
   8  -1  15    0.05    2.35   0
   8   1  15    1.91    2.99   0
   9   2 -15    0.57    3.46   0
   9  -2 -15    0.55    2.79   0
   9  -2 -15    0.47    2.25   0
   9   2 -15    0.17    3.43   0
   8  -2 -15   -0.50    2.04   0
   8   2 -15    0.21    2.48   0
   7  -2 -15    0.86    1.89   0
   7   2 -15    0.08    2.26   0
   6   2 -15    0.34    2.08   0
   6  -2 -15    0.00    1.64   0
   5  -2 -15    4.00    1.71   0
   5   2 -15    5.57    1.64   0
  -5  -2  15    5.49    1.61   0
   4  -2 -15   18.32    1.69   0
   4   2 -15   19.34    1.68   0
  -4  -2  15   18.76    1.70   0
  -3  -2  15   48.10    1.77   0
   3  -2 -15   49.70    1.46   0
   3   2 -15   48.70    1.83   0
  -2   2  15   37.13    1.75   0
   2  -2 -15   36.76    1.35   0
   2   2 -15   39.71    1.76   0
  -2  -2  15   38.00    1.77   0
   1  -2 -15    8.92    1.12   0
  -1  -2  15    9.24    1.14   0
   1   2 -15    9.83    1.56   0
  -1   2  15    7.41    1.12   0
   0  -2 -15    5.51    1.54   0
   0  -2  15    5.66    1.53   0
   0   2  15    5.44    1.52   0
   0   2 -15    5.74    1.08   0
   1  -2  15    2.33    1.55   0
  -1   2 -15    3.65    1.52   0
   1   2  15    3.31    1.56   0
  -1  -2 -15    1.80    1.56   0
   2  -2  15   81.56    1.99   0
  -2   2 -15   74.65    1.95   0
   2   2  15   77.77    1.99   0
  -2  -2 -15   77.73    1.61   0
   3  -2  15   53.49    1.91   0
  -3   2 -15   57.11    1.88   0
  -3  -2 -15   54.24    1.92   0
   3   2  15   54.57    2.00   0
   4  -2  15   24.78    1.80   0
  -4  -2 -15   20.51    1.77   0
   4   2  15   20.96    1.79   0
  -4   2 -15   20.86    1.81   0
   5  -2  15    3.57    1.80   0
  -5  -2 -15    6.75    1.79   0
  -5   2 -15    4.70    1.73   0
   5   2  15    3.08    1.81   0
   6  -2  15    2.98    1.91   0
   6   2  15    2.64    1.93   0
  -6   2 -15    2.24    1.91   0
  -6  -2 -15    2.64    1.91   0
   7   2  15    0.95    2.09   0
   7  -2  15    0.77    2.04   0
  -7   2 -15   -0.03    2.58   0
  -7  -2 -15    1.03    2.13   0
   9  -3 -15    0.78    2.36   0
   9  -3 -15    0.80    2.29   0
   8   3 -15    1.29    2.83   0
   8  -3 -15   -0.30    2.12   0
   7  -3 -15   -1.13    1.87   0
   7   3 -15   -0.36    2.27   0
   6   3 -15    1.82    2.18   0
   6  -3 -15    1.01    1.79   0
  -5  -3  15    4.21    1.67   0
   5   3 -15    5.53    1.68   0
   5  -3 -15    5.80    1.26   0
  -4  -3  15    2.47    1.60   0
   4   3 -15    2.56    1.58   0
   4  -3 -15    1.41    1.59   0
   3   3 -15    0.33    1.51   0
  -3  -3  15    1.96    1.55   0
   3  -3 -15    1.41    1.48   0
   2   3 -15    4.07    1.56   0
  -2  -3  15    3.75    1.57   0
   2  -3 -15    3.78    1.49   0
  -1  -3  15   27.72    1.69   0
   1   3 -15   25.04    1.67   0
   1  -3 -15   24.96    1.57   0
   0  -3  15    1.16    1.44   0
   0   3 -15    0.31    1.43   0
   0  -3 -15    1.26    1.49   0
   0   3  15    0.58    1.45   0
   1   3  15   25.52    1.30   0
  -1   3 -15   31.38    1.64   0
  -1  -3 -15   30.82    1.73   0
   1  -3  15   31.65    1.64   0
  -2   3 -15   69.91    1.88   0
   2   3  15   65.33    1.93   0
   2  -3  15   66.87    1.89   0
  -2  -3 -15   69.29    1.94   0
  -3  -3 -15    2.42    1.62   0
   3   3  15    1.66    1.58   0
   3  -3  15    1.11    1.56   0
  -3   3 -15    0.51    1.55   0
   4   3  15    0.74    1.63   0
  -4  -3 -15    1.64    1.65   0
  -4   3 -15   -0.06    1.62   0
   4  -3  15    1.54    1.68   0
  -5  -3 -15    1.07    1.78   0
  -5   3 -15    0.40    1.81   0
   5   3  15    0.78    1.78   0
   5  -3  15    1.32    1.83   0
   6  -3  15    0.64    1.86   0
  -6  -3 -15    1.30    2.36   0
  -6   3 -15    0.81    1.91   0
   7  -3  15    0.99    2.54   0
  -7   3 -15    1.66    2.06   0
  -7  -3 -15    0.68    2.12   0
   9  -4 -15    1.33    2.85   0
   8  -4 -15   -0.90    2.04   0
   8   4 -15   -0.24    3.00   0
   7   4 -15    0.26    2.33   0
   7  -4 -15   -0.45    1.84   0
   6  -4 -15   -0.78    1.84   0
   6   4 -15    0.34    1.77   0
  -6  -4  15   -0.25    1.78   0
   5  -4 -15    0.75    1.60   0
   5   4 -15    0.97    2.04   0
  -5  -4  15   -0.04    1.63   0
   4  -4 -15   40.84    1.79   0
   4   4 -15   41.22    1.90   0
  -4  -4  15   42.68    1.98   0
   3  -4 -15   16.03    1.18   0
   3   4 -15   15.25    1.66   0
  -3  -4  15   15.48    1.25   0
   2  -4 -15    0.86    1.47   0
  -2  -4  15    1.08    1.56   0
   2   4 -15    1.70    1.53   0
   1   4 -15    1.73    1.52   0
   1  -4 -15    1.34    1.45   0
  -1  -4  15    1.19    1.53   0
   0   4 -15   22.53    1.55   0
   0  -4 -15   23.45    1.64   0
   0  -4  15   20.89    1.59   0
  -1   4 -15    8.56    1.49   0
  -1  -4 -15   12.16    1.63   0
   1  -4  15    7.77    1.51   0
  -2  -4 -15   10.54    1.19   0
   2  -4  15   11.47    1.62   0
  -2   4 -15    9.87    1.57   0
   3  -4  15   -0.54    1.13   0
  -3  -4 -15    1.29    1.70   0
  -3   4 -15    0.06    1.55   0
  -4  -4 -15   20.12    1.91   0
   4  -4  15   15.89    1.78   0
  -4   4 -15   15.65    1.80   0
  -5  -4 -15    4.04    1.90   0
  -5   4 -15    3.62    1.86   0
   5  -4  15    3.57    1.78   0
  -6  -4 -15    2.16    2.46   0
  -6   4 -15    2.06    2.00   0
   6  -4  15    1.73    1.95   0
   7  -4  15    1.24    2.18   0
  -7   4 -15    0.07    2.16   0
  -7  -4 -15    1.00    2.70   0
   8  -5 -15    0.81    2.04   0
   8   5 -15    0.25    3.38   0
   7  -5 -15    1.36    1.89   0
   7   5 -15    0.64    2.40   0
  -6  -5  15    2.58    1.86   0
   6  -5 -15    2.80    1.79   0
   6   5 -15    1.67    2.23   0
   5   5 -15   17.67    1.83   0
  -5  -5  15   19.88    1.89   0
   5  -5 -15   17.11    1.80   0
   4   5 -15    1.64    1.73   0
   4  -5 -15    1.53    1.65   0
  -4  -5  15    0.86    1.60   0
   3   5 -15    5.49    1.56   0
  -3  -5  15    1.99    1.70   0
   3  -5 -15    3.43    1.16   0
   2   5 -15    7.37    1.58   0
   2  -5 -15    9.12    1.49   0
  -2  -5  15    6.51    1.60   0
   1   5 -15    3.39    1.56   0
   1  -5 -15    3.90    1.53   0
  -1  -5  15    6.66    1.56   0
   0  -5  15    4.37    1.48   0
   0  -5 -15    2.22    1.55   0
   0   5 -15    2.63    1.46   0
  -1  -5 -15   10.90    1.62   0
   1  -5  15   12.04    1.57   0
  -1   5 -15   10.95    1.56   0
  -2  -5 -15   43.09    1.90   0
   2  -5  15   42.13    1.83   0
  -2   5 -15   36.87    1.39   0
  -3  -5 -15   15.09    1.80   0
   3  -5  15   13.12    1.73   0
  -3   5 -15   17.00    1.72   0
   4  -5  15    0.44    1.15   0
  -4   5 -15    1.40    1.22   0
  -4  -5 -15    1.41    1.77   0
  -5  -5 -15    3.03    2.34   0
  -5   5 -15    3.42    1.79   0
   5  -5  15    0.26    1.88   0
  -6  -5 -15    0.78    2.07   0
  -6   5 -15   -0.11    1.98   0
   6  -5  15    0.27    1.94   0
  -7   5 -15    0.24    2.20   0
   7  -5  15   -0.60    2.17   0
  -7  -5 -15    0.04    2.80   0
   8  -6 -15    0.06    2.17   0
   8   6 -15    0.07    3.43   0
   7  -6 -15    1.67    1.92   0
   7   6 -15    0.47    2.44   0
   6   6 -15   -0.52    1.82   0
  -6  -6  15    0.38    1.87   0
   6  -6 -15    1.04    1.88   0
  -5  -6  15    0.79    1.77   0
   5  -6 -15    1.15    1.70   0
   5   6 -15    0.55    1.76   0
  -4  -6  15    9.85    1.73   0
   4  -6 -15    8.37    1.71   0
   4   6 -15   10.02    1.73   0
  -3  -6  15    0.23    1.65   0
   3  -6 -15   -0.50    1.14   0
   3   6 -15    0.04    1.71   0
   2  -6 -15  116.56    2.08   0
  -2  -6  15  112.15    2.18   0
   2   6 -15  106.48    2.12   0
   1  -6 -15    6.76    1.15   0
  -1  -6  15    6.10    1.16   0
   1   6 -15    6.02    1.58   0
   0  -6 -15    6.55    1.61   0
   0  -6  15    5.16    1.15   0
   0   6 -15    5.70    1.57   0
   1  -6  15    0.04    1.08   0
  -1  -6 -15   -0.04    1.60   0
  -1   6 -15    2.27    1.53   0
  -2  -6 -15    0.21    1.72   0
   2  -6  15    1.11    1.63   0
  -2   6 -15    0.83    1.18   0
  -3  -6 -15    4.09    1.83   0
   3  -6  15    2.90    1.70   0
  -3   6 -15    3.36    1.67   0
   4  -6  15   -0.24    1.24   0
  -4   6 -15    2.42    1.22   0
  -4  -6 -15    1.47    1.79   0
  -5  -6 -15    3.59    1.99   0
   5  -6  15    1.38    1.87   0
  -5   6 -15    1.73    1.87   0
  -6  -6 -15    0.31    2.13   0
  -6   6 -15    1.06    1.98   0
   6  -6  15    0.76    2.13   0
  -7   6 -15    1.13    2.30   0
   7  -6  15    0.69    2.33   0
  -7  -6 -15    0.75    3.30   0
   8  -7 -15    0.81    2.24   0
   8  -7 -15    0.47    2.32   0
  -7  -7  15   -0.04    2.65   0
   7  -7 -15    0.96    2.05   0
   7   7 -15    0.76    2.58   0
  -6  -7  15    2.17    1.98   0
   6   7 -15    0.90    1.93   0
   6  -7 -15    1.35    1.90   0
   5  -7 -15    1.23    1.80   0
  -5  -7  15    2.42    1.79   0
   5   7 -15    0.61    1.80   0
  -4  -7  15    1.16    1.83   0
   4  -7 -15    2.20    1.69   0
   4   7 -15    0.78    1.74   0
   3  -7 -15    2.92    1.72   0
   3   7 -15    1.58    1.69   0
  -3  -7  15    3.08    1.19   0
  -2  -7  15   41.39    1.89   0
   2   7 -15   40.09    1.88   0
   2  -7 -15   41.44    1.78   0
   1  -7 -15    6.37    1.65   0
  -1  -7  15    5.77    1.71   0
   1   7 -15    7.59    1.71   0
   0  -7 -15    2.96    1.68   0
   0  -7  15    2.53    1.15   0
   0   7 -15    3.51    1.57   0
   1  -7  15   29.31    1.75   0
  -1   7 -15   31.02    1.72   0
  -1  -7 -15   31.40    1.38   0
   2  -7  15   -0.14    1.66   0
  -2  -7 -15    0.81    1.69   0
  -2   7 -15   -0.50    1.63   0
  -3  -7 -15   -0.15    1.75   0
   3  -7  15    2.74    1.75   0
  -3   7 -15   -0.13    1.23   0
   4  -7  15    0.45    1.81   0
  -4   7 -15    2.31    1.77   0
  -4  -7 -15    1.66    1.89   0
   5  -7  15    1.64    1.33   0
  -5   7 -15   -0.12    1.94   0
  -5  -7 -15    0.05    1.99   0
  -6  -7 -15    0.58    2.19   0
  -6   7 -15    1.09    2.11   0
   6  -7  15   -0.40    2.17   0
   7   8 -15    0.35    3.03   0
  -7  -8  15    0.86    2.69   0
   7  -8 -15    0.07    2.17   0
   6  -8 -15    2.94    2.00   0
   6   8 -15    1.11    2.01   0
  -6  -8  15    1.23    2.05   0
  -5  -8  15    8.34    2.02   0
   5  -8 -15    9.40    1.87   0
   5   8 -15    4.98    1.97   0
  -4  -8  15    1.16    1.76   0
   4  -8 -15    0.60    1.22   0
   4   8 -15    1.33    1.76   0
   3  -8 -15    1.00    1.56   0
   3   8 -15    1.88    1.74   0
  -3  -8  15    0.81    1.29   0
   2  -8 -15    1.27    1.62   0
  -2  -8  15   -1.38    1.15   0
   2   8 -15   -1.60    1.59   0
  -1  -8  15    3.90    1.72   0
   1   8 -15    3.86    1.67   0
   1  -8 -15    3.36    1.19   0
   0  -8 -15    6.72    1.18   0
   0  -8  15    8.46    1.69   0
   0   8 -15    7.24    1.66   0
  -1  -8 -15   14.11    1.75   0
  -1   8 -15   12.79    1.70   0
   1  -8  15   12.08    1.71   0
   2  -8  15    0.17    1.69   0
  -2   8 -15   -0.29    1.21   0
  -2  -8 -15   -0.29    1.83   0
   3  -8  15    1.10    1.78   0
  -3  -8 -15    1.35    1.81   0
  -3   8 -15   -0.60    1.27   0
  -4  -8 -15    0.44    1.95   0
   4  -8  15    1.44    1.86   0
  -4   8 -15    2.09    1.86   0
   5  -8  15    0.58    1.39   0
  -5  -8 -15    0.41    2.64   0
  -5   8 -15    0.67    1.99   0
  -6   8 -15   -0.25    2.27   0
  -6  -8 -15    0.48    2.81   0
   6  -8  15    0.91    2.16   0
  -7  -9  15    0.96    2.94   0
   7  -9 -15    0.91    2.13   0
   7  -9 -15    1.98    2.23   0
   6   9 -15    1.00    2.48   0
   6  -9 -15    0.70    2.04   0
  -6  -9  15    0.11    2.59   0
  -5  -9  15    4.27    2.03   0
   5   9 -15    3.56    1.97   0
   5  -9 -15    5.81    1.93   0
   4   9 -15   -0.12    1.83   0
   4  -9 -15    1.00    1.85   0
  -4  -9  15    0.09    1.89   0
   3  -9 -15    3.20    1.28   0
   3   9 -15   -0.29    1.80   0
  -3  -9  15    0.40    1.82   0
   2  -9 -15    0.70    1.66   0
  -2  -9  15    1.90    1.70   0
   2   9 -15    0.56    1.77   0
   1  -9 -15    6.28    1.78   0
  -1  -9  15    8.67    1.64   0
   1   9 -15    6.67    1.82   0
   0   9 -15    1.66    1.76   0
   0  -9  15    3.13    1.27   0
   0  -9 -15    3.08    1.64   0
  -1  -9 -15    0.68    1.80   0
   1  -9  15    0.95    1.67   0
  -1   9 -15    0.55    1.22   0
   2  -9  15    1.35    1.26   0
  -2   9 -15   -0.79    1.20   0
  -2  -9 -15   -0.19    1.83   0
   3  -9  15    0.94    1.37   0
  -3   9 -15    2.73    1.92   0
  -3  -9 -15    4.16    1.94   0
  -4  -9 -15    2.17    2.05   0
   4  -9  15    0.53    1.44   0
  -4   9 -15    0.68    1.35   0
   5  -9  15    2.42    2.09   0
  -5  -9 -15    0.54    2.25   0
  -5   9 -15    1.67    2.16   0
   6  10 -15    1.27    2.72   0
  -6 -10  15    2.34    2.78   0
   6 -10 -15    2.42    1.51   0
   6 -10 -15    2.19    2.21   0
   5 -10 -15    1.48    2.00   0
  -5 -10  15   -0.76    2.74   0
   5  10 -15   -0.58    2.64   0
   4 -10 -15    4.69    1.91   0
   4  10 -15    3.10    2.01   0
  -4 -10  15    2.96    2.04   0
   3  10 -15    2.65    1.89   0
  -3 -10  15    2.91    1.92   0
   3 -10 -15    2.47    1.30   0
  -2 -10  15    2.47    1.78   0
   2 -10 -15    0.68    1.25   0
   2  10 -15   -0.53    1.83   0
   1 -10 -15    5.72    1.37   0
  -1 -10  15    4.58    1.36   0
   1  10 -15    6.03    1.83   0
   0 -10  15    1.17    1.83   0
   0  10 -15    0.93    1.24   0
   0 -10 -15    1.23    1.78   0
   1 -10  15    4.35    1.78   0
  -1 -10 -15    4.93    1.82   0
  -1  10 -15    3.93    1.80   0
  -2 -10 -15    3.39    1.97   0
   2 -10  15    1.36    1.83   0
  -2  10 -15    1.52    1.33   0
   3 -10  15   -0.53    1.39   0
  -3  10 -15    2.58    1.91   0
  -3 -10 -15    0.17    1.97   0
  -4 -10 -15   -1.53    2.16   0
   4 -10  15    1.24    2.02   0
  -4  10 -15    1.17    2.07   0
   5 -10  15    1.24    2.30   0
  -5  10 -15    2.66    2.23   0
  -5 -10 -15    0.51    2.91   0
   5 -11 -15    1.60    2.10   0
  -5 -11  15    0.43    2.74   0
   5  11 -15    0.53    2.24   0
   4 -11 -15    3.74    1.98   0
   4  11 -15    1.48    2.05   0
  -4 -11  15    1.80    2.10   0
   3 -11 -15    3.48    1.93   0
   3  11 -15    1.56    2.04   0
  -3 -11  15    2.32    1.96   0
  -2 -11  15    0.27    1.31   0
   2  11 -15    0.94    1.84   0
   2 -11 -15   -0.57    1.96   0
   1 -11 -15    3.63    1.36   0
  -1 -11  15    1.07    1.85   0
   1  11 -15    1.69    1.30   0
   0 -11 -15    1.98    1.95   0
   0  11 -15    1.08    1.94   0
   0 -11  15    2.51    1.90   0
  -1  11 -15    2.14    1.95   0
  -1 -11 -15    1.35    1.96   0
   1 -11  15   -0.59    1.98   0
  -2 -11 -15   -0.58    2.03   0
   2 -11  15    1.79    1.36   0
  -2  11 -15    1.09    1.39   0
   3 -11  15   -0.60    1.45   0
  -3 -11 -15    2.53    2.10   0
  -3  11 -15    1.13    1.50   0
   4 -11  15    1.23    1.49   0
  -4 -11 -15    0.46    2.31   0
  -4  11 -15    1.12    2.17   0
   4  12 -15   -0.21    2.17   0
   4 -12 -15    0.46    2.14   0
  -4 -12  15    0.76    2.22   0
   3  12 -15    0.60    2.10   0
   3 -12 -15   -0.24    1.99   0
  -3 -12  15    0.01    2.15   0
   2 -12 -15    2.34    2.04   0
   2  12 -15    0.65    1.46   0
  -2 -12  15   -0.27    2.04   0
  -1 -12  15    0.13    2.01   0
   1  12 -15    0.05    1.99   0
   1 -12 -15    0.38    2.03   0
   0 -12 -15    4.80    2.07   0
   0 -12  15    2.58    2.02   0
   0  12 -15    2.50    2.10   0
   1 -12  15    0.58    1.46   0
  -1  12 -15    0.78    2.02   0
  -1 -12 -15    0.81    2.08   0
  -2 -12 -15    1.03    2.16   0
   2 -12  15    1.11    2.04   0
  -2  12 -15    0.56    2.06   0
   3 -12  15   -0.39    2.17   0
  -3  12 -15    1.86    2.14   0
  -3 -12 -15    0.26    2.27   0
   3 -13 -15    0.58    2.19   0
   3  13 -15   -0.12    1.62   0
   3 -13 -15    0.62    2.19   0
  -3 -13  15    0.19    2.31   0
   2 -13 -15    0.19    2.23   0
   2  13 -15   -0.04    2.21   0
  -2 -13  15    3.07    2.20   0
  -1 -13  15    1.49    2.17   0
   1  13 -15    1.33    2.16   0
   1 -13 -15    0.19    2.16   0
   0 -13 -15    0.68    1.48   0
   0 -13  15    0.55    1.54   0
   0  13 -15    1.86    2.21   0
   1 -13  15    0.27    2.20   0
  -1  13 -15    1.86    1.54   0
  -1 -13 -15    0.08    2.22   0
   2 -13  15    1.75    2.21   0
   9   0 -16   -0.18    2.84   0
   8   0 -16    0.80    2.50   0
   7   0 -16    0.80    1.90   0
   6   0 -16    4.20    1.80   0
   5   0 -16   44.93    1.96   0
  -4   0  16    3.15    1.13   0
   4   0 -16    2.56    1.62   0
  -3   0  16    1.54    1.55   0
   3   0 -16    0.68    1.56   0
  -2   0  16    4.00    1.58   0
   2   0 -16    4.93    1.52   0
  -1   0  16    5.72    1.47   0
   1   0 -16    6.50    1.47   0
   0   0 -16   44.00    1.69   0
   0   0  16   43.71    1.70   0
  -1   0 -16  135.27    1.87   0
   1   0  16  133.88    2.19   0
  -2   0 -16   10.56    1.65   0
   2   0  16   11.00    1.66   0
  -3   0 -16  331.19    3.03   0
   3   0  16  331.60    3.12   0
  -4   0 -16    7.63    1.73   0
   4   0  16    7.34    1.71   0
   5   0  16    1.39    2.19   0
  -5   0 -16    2.84    1.77   0
  -6   0 -16    2.20    1.96   0
   6   0  16    2.23    1.97   0
   7   0  16    0.59    2.60   0
  -7   0 -16    0.97    2.59   0
   9   1 -16   -0.06    2.85   0
   9  -1 -16    0.77    2.88   0
   8   1 -16    0.06    2.13   0
   8  -1 -16   -1.62    2.50   0
   7  -1 -16    1.27    1.93   0
   7   1 -16    1.05    1.91   0
   6  -1 -16    1.48    1.70   0
   6   1 -16    0.38    1.74   0
   5  -1 -16   20.53    1.82   0
   5   1 -16   15.66    1.78   0
   4  -1 -16    1.33    1.56   0
  -4  -1  16    1.50    1.61   0
   4   1 -16    1.38    1.60   0
  -3   1  16   11.50    1.61   0
   3  -1 -16    9.28    1.23   0
  -3  -1  16   11.73    1.64   0
   3   1 -16    9.19    1.63   0
   2  -1 -16   38.35    1.31   0
  -2  -1  16   37.80    1.75   0
  -2   1  16   35.68    1.72   0
   2   1 -16   37.23    1.73   0
   1   1 -16    0.15    1.08   0
  -1  -1  16    0.51    1.52   0
  -1   1  16    0.20    1.44   0
   1  -1 -16   -0.07    1.02   0
   0   1  16   33.47    1.68   0
   0   1 -16   30.14    1.65   0
   0  -1  16   30.78    1.27   0
   0  -1 -16   31.15    1.25   0
   1   1  16    2.24    1.59   0
  -1   1 -16    5.63    1.55   0
   1  -1  16    2.64    1.56   0
  -1  -1 -16    2.01    1.15   0
   2   1  16  432.02    3.32   0
  -2   1 -16  450.86    3.22   0
   2  -1  16  434.51    3.03   0
  -2  -1 -16  444.42    3.26   0
   3   1  16   15.93    1.82   0
  -3   1 -16   12.63    1.70   0
   3  -1  16   14.57    1.68   0
  -3  -1 -16   14.37    1.83   0
  -4   1 -16    1.27    1.68   0
   4   1  16    4.53    1.68   0
  -4  -1 -16    2.79    1.71   0
   4  -1  16    3.76    1.63   0
  -5  -1 -16    1.19    1.78   0
   5   1  16   -0.78    1.75   0
   5  -1  16    1.77    1.75   0
  -5   1 -16    1.72    1.73   0
   6   1  16    0.82    2.37   0
   6  -1  16   -0.12    2.01   0
  -6   1 -16    0.94    1.92   0
  -6  -1 -16    0.27    1.92   0
   7   1  16    0.26    2.15   0
  -7   1 -16    0.64    2.60   0
  -7  -1 -16    2.37    2.63   0
   7  -1  16    0.27    2.15   0
   9   2 -16    0.31    3.28   0
   9  -2 -16    0.95    2.30   0
   8  -2 -16    0.62    2.08   0
   8   2 -16    0.38    2.53   0
   7  -2 -16    0.01    2.22   0
   7   2 -16    0.55    2.34   0
   6  -2 -16    4.94    1.72   0
   6   2 -16    5.24    1.79   0
   5  -2 -16    5.47    1.67   0
   5   2 -16    6.50    1.70   0
  -5  -2  16    6.86    1.68   0
   4  -2 -16    2.07    1.58   0
   4   2 -16    3.14    1.66   0
  -4  -2  16    2.22    1.55   0
  -3  -2  16   23.33    1.71   0
   3  -2 -16   20.86    1.67   0
   3   2 -16   21.11    1.72   0
   2  -2 -16    7.17    1.14   0
   2   2 -16    5.79    1.59   0
  -2  -2  16    6.11    1.57   0
  -2   2  16    4.04    1.13   0
   1  -2 -16    2.69    1.05   0
   1   2 -16    2.01    1.50   0
  -1  -2  16    1.56    1.45   0
  -1   2  16    1.89    1.46   0
   0  -2 -16   59.05    1.46   0
   0   2  16   62.53    1.85   0
   0  -2  16   55.20    1.42   0
   0   2 -16   56.83    1.41   0
   1  -2  16    7.24    1.53   0
  -1   2 -16    7.15    1.49   0
   1   2  16    7.29    1.15   0
  -1  -2 -16    6.43    1.59   0
   2  -2  16  170.37    2.38   0
  -2   2 -16  163.41    2.30   0
   2   2  16  157.24    2.39   0
  -2  -2 -16  170.20    2.40   0
  -3   2 -16    6.88    1.60   0
   3  -2  16    7.50    1.68   0
  -3  -2 -16    7.30    1.59   0
   3   2  16    7.51    1.78   0
   4  -2  16    1.38    1.72   0
  -4  -2 -16    0.95    1.65   0
   4   2  16   -0.57    1.61   0
  -4   2 -16    0.36    1.14   0
   5   2  16    2.57    1.81   0
  -5  -2 -16    2.01    1.90   0
   5  -2  16    3.14    1.80   0
  -5   2 -16    1.04    1.78   0
   6  -2  16   -0.63    1.86   0
   6   2  16    1.52    2.00   0
  -6   2 -16    0.49    1.93   0
  -6  -2 -16    0.41    1.99   0
   7   2  16    1.07    2.13   0
   7  -2  16    0.18    2.18   0
  -7   2 -16   -0.09    2.17   0
  -7  -2 -16   -0.15    2.82   0
   9  -3 -16    0.62    2.27   0
   9   3 -16   -0.11    4.00   0
   8   3 -16   -0.04    2.62   0
   8  -3 -16    0.11    2.07   0
   7   3 -16    1.20    2.34   0
   7  -3 -16    0.49    1.94   0
   6   3 -16    0.02    1.76   0
   6  -3 -16    0.99    1.70   0
  -5  -3  16    0.59    1.66   0
   5   3 -16   -1.25    1.65   0
   5  -3 -16    0.67    1.68   0
  -4  -3  16   -0.51    1.68   0
   4   3 -16   -0.88    1.70   0
   4  -3 -16    0.17    1.59   0
   3   3 -16    2.57    1.59   0
   3  -3 -16    2.57    1.12   0
  -3  -3  16    1.43    1.61   0
   2   3 -16    5.45    1.50   0
  -2  -3  16    4.72    1.56   0
   2  -3 -16    4.46    1.56   0
  -1  -3  16    0.67    1.53   0
   1   3 -16    1.45    1.54   0
   1  -3 -16    1.17    1.43   0
   0  -3  16    1.93    1.48   0
   0   3 -16    4.02    1.49   0
   0  -3 -16    2.30    1.57   0
   0   3  16    2.43    1.09   0
   1  -3  16    2.61    1.50   0
  -1  -3 -16    1.89    1.60   0
   1   3  16    0.97    1.12   0
  -1   3 -16    2.57    1.50   0
  -2   3 -16   45.40    1.81   0
   2   3  16   40.27    1.82   0
  -2  -3 -16   46.12    1.80   0
   2  -3  16   45.84    1.82   0
  -3  -3 -16   40.72    1.91   0
   3   3  16   37.04    1.88   0
   3  -3  16   40.62    1.72   0
  -3   3 -16   37.94    1.80   0
   4   3  16    4.17    1.76   0
  -4  -3 -16    5.26    1.85   0
  -4   3 -16    7.32    1.86   0
   4  -3  16    6.04    1.71   0
   5  -3  16    1.09    1.84   0
  -5  -3 -16    0.02    1.79   0
  -5   3 -16    0.98    1.83   0
   5   3  16    1.17    1.83   0
  -6  -3 -16   -0.35    2.03   0
   6  -3  16   -0.57    1.95   0
  -6   3 -16   -0.51    1.92   0
   7  -3  16   -1.02    2.70   0
  -7   3 -16   -0.12    2.16   0
  -7  -3 -16    1.04    2.63   0
   8  -4 -16   -0.11    2.52   0
   8   4 -16   -0.07    2.60   0
   7   4 -16    0.03    1.88   0
   7  -4 -16   -0.18    1.90   0
   6   4 -16    0.08    1.86   0
  -6  -4  16    1.20    2.27   0
   6  -4 -16   -0.26    1.81   0
   5  -4 -16    3.19    1.71   0
   5   4 -16    2.90    1.78   0
  -5  -4  16    4.28    1.73   0
   4  -4 -16   22.57    1.68   0
   4   4 -16   20.71    1.76   0
  -4  -4  16   21.25    1.84   0
   3   4 -16    1.11    1.62   0
  -3  -4  16   -0.58    1.58   0
   3  -4 -16    0.75    1.57   0
   2   4 -16    0.80    1.51   0
  -2  -4  16    0.14    1.57   0
   2  -4 -16   -1.09    1.45   0
  -1  -4  16    5.05    1.54   0
   1   4 -16    4.25    1.12   0
   1  -4 -16    3.33    1.03   0
   0   4 -16    0.50    1.46   0
   0  -4 -16    2.54    1.49   0
   0  -4  16   -0.73    1.04   0
  -1   4 -16   26.80    1.26   0
  -1  -4 -16   27.98    1.73   0
   1  -4  16   26.57    1.64   0
  -2  -4 -16   17.75    1.70   0
   2  -4  16   16.89    1.74   0
  -2   4 -16   17.22    1.28   0
  -3  -4 -16    7.94    1.73   0
   3  -4  16    8.22    1.70   0
  -3   4 -16    8.19    1.66   0
  -4  -4 -16    0.44    1.75   0
  -4   4 -16   -0.31    1.60   0
   4  -4  16    2.20    1.71   0
  -5  -4 -16    0.55    1.91   0
  -5   4 -16   -0.26    1.81   0
   5  -4  16    1.51    1.91   0
  -6  -4 -16    2.54    2.05   0
  -6   4 -16    2.14    1.95   0
   6  -4  16    2.05    2.05   0
   7  -4  16    0.42    2.23   0
  -7   4 -16    0.46    2.71   0
  -7  -4 -16    1.38    2.75   0
   8   5 -16    0.40    3.07   0
   8  -5 -16   -0.45    2.60   0
   7  -5 -16    1.51    1.94   0
   7   5 -16    0.05    2.02   0
   6  -5 -16    4.37    1.84   0
  -6  -5  16    5.28    2.31   0
   6   5 -16    3.51    1.89   0
   5   5 -16    1.77    2.17   0
  -5  -5  16    1.25    1.75   0
   5  -5 -16    1.21    1.79   0
   4   5 -16    3.01    1.70   0
   4  -5 -16    1.19    1.20   0
  -4  -5  16    0.36    1.72   0
   3   5 -16   25.42    1.88   0
   3  -5 -16   26.41    1.77   0
  -3  -5  16   27.45    1.82   0
   2   5 -16    1.30    1.09   0
  -2  -5  16    1.50    1.57   0
   2  -5 -16    0.53    1.59   0
   1   5 -16    8.13    1.59   0
   1  -5 -16   10.19    1.12   0
  -1  -5  16    8.24    1.17   0
   0   5 -16   12.35    1.62   0
   0  -5 -16   11.17    1.62   0
   0  -5  16   11.50    1.16   0
  -1  -5 -16   35.40    1.79   0
   1  -5  16   31.58    1.33   0
  -1   5 -16   29.03    1.68   0
  -2  -5 -16    0.57    1.71   0
   2  -5  16    1.81    1.15   0
  -2   5 -16    2.55    1.61   0
   3  -5  16   -1.18    1.66   0
  -3   5 -16   -0.57    1.73   0
  -3  -5 -16    0.62    1.61   0
  -4  -5 -16   -0.52    1.74   0
   4  -5  16   -0.41    1.66   0
  -4   5 -16    0.41    1.23   0
  -5  -5 -16    3.14    1.93   0
  -5   5 -16    3.36    1.90   0
   5  -5  16    1.25    1.36   0
  -6  -5 -16    1.01    2.09   0
  -6   5 -16   -0.25    2.04   0
   6  -5  16    0.04    2.06   0
  -7   5 -16    0.71    2.27   0
   7  -5  16    1.38    2.29   0
  -7  -5 -16    0.53    2.87   0
   8  -6 -16    0.68    2.25   0
   8   6 -16   -0.12    3.18   0
   7  -6 -16    0.38    1.39   0
   7   6 -16    0.04    2.45   0
   6  -6 -16    8.97    1.94   0
  -6  -6  16    7.78    1.94   0
   6   6 -16    7.98    1.95   0
   5  -6 -16    2.83    1.74   0
  -5  -6  16    0.32    1.83   0
   5   6 -16    0.91    1.79   0
  -4  -6  16    0.13    1.73   0
   4  -6 -16    1.11    1.76   0
   4   6 -16    2.38    1.67   0
  -3  -6  16   -0.16    1.69   0
   3  -6 -16    3.57    1.60   0
   3   6 -16    1.94    1.76   0
   2  -6 -16   61.42    1.49   0
  -2  -6  16   64.99    1.96   0
   2   6 -16   64.04    1.92   0
   1  -6 -16    2.95    1.64   0
  -1  -6  16    3.28    1.68   0
   1   6 -16    4.15    1.61   0
   0  -6  16    5.29    1.59   0
   0  -6 -16    7.06    1.23   0
   0   6 -16    5.35    1.65   0
   1  -6  16   13.54    1.64   0
  -1  -6 -16   15.08    1.68   0
  -1   6 -16   15.52    1.64   0
  -2  -6 -16    1.63    1.73   0
   2  -6  16    2.07    1.65   0
  -2   6 -16    0.63    1.14   0
  -3  -6 -16    8.22    1.75   0
   3  -6  16    6.36    1.77   0
  -3   6 -16    6.03    1.76   0
   4  -6  16    1.23    1.79   0
  -4   6 -16   -0.17    1.24   0
  -4  -6 -16   -0.00    1.82   0
  -5  -6 -16    0.90    2.03   0
  -5   6 -16    0.47    1.87   0
   5  -6  16    0.08    1.38   0
  -6  -6 -16    0.58    2.66   0
  -6   6 -16   -0.60    2.09   0
   6  -6  16    0.23    2.13   0
   8  -7 -16    0.37    2.29   0
   7  -7 -16    1.97    2.16   0
   7   7 -16    0.34    2.14   0
  -7  -7  16    1.73    2.67   0
  -6  -7  16    0.90    1.96   0
   6  -7 -16    0.23    1.92   0
   6   7 -16    1.51    2.37   0
  -5  -7  16   -0.12    1.81   0
   5   7 -16    0.80    1.83   0
   5  -7 -16    1.07    1.78   0
  -4  -7  16    6.32    1.81   0
   4  -7 -16    6.06    1.73   0
   4   7 -16    5.37    2.12   0
   3  -7 -16   16.20    1.30   0
   3   7 -16   14.64    1.76   0
  -3  -7  16   16.54    1.83   0
   2  -7 -16   20.70    1.70   0
  -2  -7  16   16.42    1.30   0
   2   7 -16   17.14    1.74   0
   1  -7 -16    1.40    1.58   0
  -1  -7  16    3.08    1.68   0
   1   7 -16   -0.60    1.69   0
   0  -7 -16    1.00    1.17   0
   0  -7  16    0.28    1.59   0
   0   7 -16    0.84    1.57   0
   1  -7  16    8.92    1.19   0
  -1   7 -16    9.26    1.61   0
  -1  -7 -16    9.44    1.72   0
  -2  -7 -16    0.61    1.21   0
   2  -7  16    0.11    1.13   0
  -2   7 -16    1.19    1.69   0
  -3  -7 -16    0.39    1.84   0
   3  -7  16    0.96    1.27   0
  -3   7 -16   -0.04    1.25   0
  -4   7 -16    2.47    1.86   0
   4  -7  16    2.10    1.32   0
  -4  -7 -16    0.65    2.34   0
  -5   7 -16   -1.29    2.01   0
   5  -7  16    0.24    2.00   0
  -5  -7 -16    1.71    2.53   0
  -6  -7 -16    0.78    2.73   0
  -6   7 -16    2.23    2.21   0
   6  -7  16    0.31    2.13   0
   7   8 -16    1.63    2.78   0
  -7  -8  16    0.77    2.83   0
   7  -8 -16    3.04    2.18   0
   6   8 -16    0.49    2.47   0
   6  -8 -16    0.47    1.99   0
  -6  -8  16    0.50    2.04   0
   5  -8 -16    2.96    1.83   0
  -5  -8  16    2.10    1.88   0
   5   8 -16    0.63    1.89   0
   4  -8 -16    2.48    1.82   0
  -4  -8  16    2.44    1.84   0
   4   8 -16    1.98    1.79   0
   3   8 -16    0.67    1.77   0
  -3  -8  16    0.52    1.69   0
   3  -8 -16    0.90    1.22   0
  -2  -8  16    1.47    1.71   0
   2   8 -16    0.38    1.59   0
   2  -8 -16    1.10    1.70   0
   1  -8 -16    9.47    1.79   0
  -1  -8  16    9.70    1.80   0
   1   8 -16    9.89    1.74   0
   0  -8 -16    0.66    1.71   0
   0  -8  16    2.10    1.73   0
   0   8 -16    2.39    1.69   0
  -1  -8 -16    0.95    1.75   0
   1  -8  16   -0.86    1.70   0
  -1   8 -16    0.82    1.66   0
   2  -8  16    1.58    1.25   0
  -2  -8 -16    4.24    1.77   0
  -2   8 -16    1.96    1.25   0
  -3  -8 -16    1.07    1.88   0
   3  -8  16    1.04    1.35   0
  -3   8 -16    1.37    1.27   0
  -4  -8 -16   -0.07    1.97   0
   4  -8  16    1.11    1.95   0
  -4   8 -16    1.10    1.93   0
  -5   8 -16    0.60    2.07   0
   5  -8  16    2.32    2.03   0
  -5  -8 -16   -0.15    2.13   0
   6  -8  16    0.65    2.29   0
   7  -9 -16    1.69    1.58   0
   6  -9 -16    0.19    2.08   0
   6   9 -16    1.46    2.30   0
  -6  -9  16    1.47    2.63   0
   5  -9 -16    1.01    2.02   0
  -5  -9  16    1.67    2.01   0
   5   9 -16    1.92    1.96   0
   4  -9 -16    3.63    1.33   0
   4   9 -16    1.15    1.89   0
  -4  -9  16    2.93    1.89   0
   3  -9 -16    3.11    1.68   0
   3   9 -16    3.68    1.84   0
  -3  -9  16    2.73    1.88   0
   2  -9 -16    1.10    1.68   0
   2   9 -16    0.59    1.81   0
  -2  -9  16    1.03    1.75   0
  -1  -9  16    1.81    1.80   0
   1   9 -16    3.10    1.83   0
   1  -9 -16    2.41    1.81   0
   0  -9 -16    5.73    1.85   0
   0  -9  16    3.46    1.84   0
   0   9 -16    5.40    1.79   0
  -1  -9 -16    4.53    1.83   0
   1  -9  16    3.28    1.26   0
  -1   9 -16    5.18    1.22   0
   2  -9  16    1.47    1.75   0
  -2   9 -16   -0.02    1.24   0
  -2  -9 -16    0.35    1.88   0
  -3  -9 -16    2.55    1.93   0
   3  -9  16    1.18    1.91   0
  -3   9 -16    0.45    1.93   0
  -4  -9 -16    5.15    2.14   0
   4  -9  16    1.74    2.08   0
  -4   9 -16    1.72    1.47   0
  -5   9 -16    1.32    2.17   0
   5  -9  16    0.20    2.17   0
  -5  -9 -16    2.37    2.30   0
   6 -10 -16    1.78    1.63   0
   6  10 -16    1.12    2.28   0
  -6 -10  16   -0.31    2.27   0
  -5 -10  16    1.04    2.15   0
   5 -10 -16    1.16    2.07   0
   5  10 -16    2.88    2.51   0
   4  10 -16    1.71    1.99   0
   4 -10 -16   -1.99    1.94   0
  -4 -10  16   -0.42    2.00   0
   3 -10 -16   -0.20    1.83   0
   3  10 -16    0.28    1.96   0
  -3 -10  16   -0.61    2.00   0
   2 -10 -16    2.78    1.86   0
   2  10 -16    2.08    1.80   0
  -2 -10  16    1.02    1.85   0
  -1 -10  16    0.81    1.77   0
   1  10 -16    1.77    1.79   0
   1 -10 -16   -0.40    1.86   0
   0 -10  16    2.25    1.31   0
   0 -10 -16    0.49    1.85   0
   0  10 -16    1.10    1.86   0
  -1 -10 -16    3.03    1.87   0
   1 -10  16    2.50    1.86   0
  -1  10 -16    2.67    1.85   0
   2 -10  16    0.12    1.30   0
  -2  10 -16    0.62    1.31   0
  -2 -10 -16    0.71    1.97   0
   3 -10  16    2.22    2.03   0
  -3  10 -16   -1.49    1.96   0
  -3 -10 -16   -0.61    2.11   0
  -4 -10 -16    0.07    2.21   0
   4 -10  16    0.32    1.47   0
  -4  10 -16   -0.22    2.18   0
  -5 -11  16   -1.17    2.23   0
   5  11 -16   -0.94    2.24   0
   5 -11 -16    0.03    2.17   0
   4  11 -16   -0.58    2.05   0
   4 -11 -16    0.61    2.03   0
  -4 -11  16    1.16    2.08   0
   3  11 -16    0.82    1.99   0
   3 -11 -16    0.96    1.98   0
  -3 -11  16    1.79    2.05   0
   2 -11 -16    0.20    1.89   0
   2  11 -16    0.83    1.97   0
  -2 -11  16    0.30    1.95   0
   1 -11 -16    0.49    1.92   0
  -1 -11  16   -0.41    1.90   0
   1  11 -16    1.87    1.92   0
   0 -11  16   -1.15    1.41   0
   0  11 -16    0.19    2.02   0
   0 -11 -16    0.81    1.96   0
  -1 -11 -16    0.19    1.96   0
   1 -11  16    2.02    1.96   0
  -1  11 -16   -1.11    1.94   0
  -2 -11 -16   -0.12    2.08   0
   2 -11  16    0.53    2.00   0
  -2  11 -16    0.74    1.94   0
   3 -11  16   -1.21    2.14   0
  -3  11 -16    1.09    1.49   0
  -3 -11 -16    0.58    2.26   0
   4 -11  16    1.27    2.23   0
   4  12 -16   -0.28    2.22   0
   4 -12 -16    2.15    2.20   0
  -4 -12  16   -0.34    2.30   0
   3  12 -16    2.58    2.14   0
   3 -12 -16   -0.74    1.52   0
  -3 -12  16   -0.66    2.18   0
   2  12 -16    1.22    2.05   0
   2 -12 -16    1.60    2.02   0
  -2 -12  16    0.28    2.08   0
   1 -12 -16    0.46    1.50   0
  -1 -12  16   -0.92    2.04   0
   1  12 -16    1.41    2.05   0
   0 -12  16    1.33    2.14   0
   0  12 -16    2.76    2.12   0
   0 -12 -16    0.67    2.07   0
  -1 -12 -16    1.18    1.51   0
   1 -12  16    2.00    2.10   0
  -1  12 -16    0.88    2.08   0
  -2 -12 -16   -0.77    2.28   0
   2 -12  16   -0.74    2.12   0
  -2  12 -16    0.81    2.10   0
   3 -12  16   -1.07    2.17   0
   2 -13 -16    0.37    1.57   0
   2  13 -16   -0.02    1.61   0
  -2 -13  16    0.06    2.21   0
   1 -13 -16    2.21    2.29   0
   1  13 -16    0.35    2.22   0
  -1 -13  16   -0.37    1.52   0
   0 -13  16   -0.73    1.56   0
   0  13 -16   -1.30    2.17   0
   0 -13 -16    0.18    2.24   0
   1 -13  16    0.70    1.59   0
   9   1 -17    0.15    2.81   0
   9  -1 -17    0.24    2.88   0
   8   1 -17    0.48    2.07   0
   8  -1 -17    0.60    2.08   0
   7  -1 -17    2.16    1.97   0
   7   1 -17    1.61    2.35   0
   6  -1 -17    1.24    1.70   0
   6   1 -17    0.95    1.72   0
   5  -1 -17   23.18    1.76   0
   5   1 -17   18.19    1.76   0
   4  -1 -17    6.80    1.22   0
  -4  -1  17    7.84    1.63   0
   4   1 -17    8.41    1.74   0
   3  -1 -17    2.04    1.56   0
  -3   1  17    1.73    1.11   0
  -3  -1  17    1.95    1.60   0
   3   1 -17    1.41    1.58   0
   2  -1 -17    0.72    1.58   0
  -2  -1  17    0.99    1.11   0
  -2   1  17    1.96    1.55   0
   2   1 -17    3.11    1.53   0
   1   1 -17    0.74    1.49   0
  -1  -1  17    0.03    1.47   0
  -1   1  17    1.42    1.45   0
   1  -1 -17    0.82    1.46   0
   0   1  17   63.54    1.91   0
   0   1 -17   61.01    1.77   0
   0  -1  17   61.68    1.84   0
   0  -1 -17   63.39    1.90   0
   1   1  17   14.21    1.18   0
  -1   1 -17   12.61    1.65   0
   1  -1  17   13.72    1.68   0
  -1  -1 -17   14.69    1.23   0
   2   1  17  281.87    2.87   0
  -2   1 -17  273.63    2.73   0
   2  -1  17  286.14    2.84   0
  -2  -1 -17  286.93    2.75   0
   3   1  17   54.64    2.05   0
  -3   1 -17   53.35    1.94   0
  -3  -1 -17   51.70    1.96   0
   3  -1  17   49.82    1.98   0
  -4   1 -17    0.52    1.89   0
   4   1  17    0.12    1.70   0
  -4  -1 -17    1.42    1.90   0
   4  -1  17   -0.00    1.82   0
  -5  -1 -17    3.92    1.84   0
   5   1  17    3.30    1.81   0
   5  -1  17    2.14    1.78   0
  -5   1 -17    3.15    1.84   0
   6   1  17    1.00    1.94   0
   6  -1  17    0.39    1.97   0
  -6   1 -17    2.63    1.96   0
  -6  -1 -17    0.90    1.95   0
   7   1  17    1.41    2.25   0
  -7   1 -17   -0.24    2.21   0
  -7  -1 -17    0.64    2.71   0
   7  -1  17    1.19    2.18   0
   8  -2 -17    0.70    2.65   0
   8   2 -17    0.35    2.11   0
   7  -2 -17   -1.16    1.85   0
   7   2 -17    0.43    2.39   0
   6  -2 -17    0.26    1.77   0
   6   2 -17    0.15    1.79   0
  -5  -2  17    1.84    1.67   0
   5  -2 -17    2.92    1.65   0
   5   2 -17    1.59    1.69   0
   4  -2 -17    1.21    1.54   0
   4   2 -17   -0.87    1.66   0
  -4  -2  17    0.98    1.70   0
  -3  -2  17    0.45    1.13   0
   3  -2 -17    0.82    1.53   0
   3   2 -17    0.81    1.60   0
   2  -2 -17    2.96    1.11   0
   2   2 -17    2.46    1.53   0
  -2  -2  17    3.17    1.52   0
  -2   2  17    3.02    1.45   0
   1  -2 -17   -0.14    1.02   0
   1   2 -17   -0.43    1.49   0
  -1  -2  17    0.62    1.07   0
  -1   2  17   -0.05    1.46   0
   0  -2 -17   19.19    1.66   0
   0   2  17   18.43    1.64   0
   0   2 -17   20.70    1.57   0
   0  -2  17   19.62    1.58   0
   1  -2  17   16.49    1.64   0
  -1   2 -17   16.09    1.61   0
  -1  -2 -17   15.98    1.68   0
   1   2  17   17.10    1.66   0
  -2   2 -17    9.60    1.19   0
   2  -2  17    8.11    1.21   0
  -2  -2 -17   11.94    1.64   0
   2   2  17   10.49    1.63   0
  -3   2 -17   12.76    1.74   0
   3  -2  17   11.54    1.67   0
  -3  -2 -17   13.23    1.31   0
   3   2  17   10.89    1.32   0
   4  -2  17    5.46    1.74   0
  -4  -2 -17    3.83    1.75   0
   4   2  17    4.32    1.71   0
  -4   2 -17    1.97    1.83   0
   5   2  17    1.64    1.81   0
  -5  -2 -17    1.58    1.86   0
   5  -2  17    0.14    1.86   0
  -5   2 -17    0.36    1.88   0
   6  -2  17    0.76    2.05   0
  -6   2 -17    0.18    1.99   0
   6   2  17    0.21    2.51   0
  -6  -2 -17    1.47    2.46   0
   7   2  17   -0.80    2.79   0
   7  -2  17    0.25    2.73   0
  -7   2 -17    2.08    2.23   0
  -7  -2 -17   -0.36    2.76   0
   8   3 -17    0.49    2.56   0
   8  -3 -17   -0.14    2.10   0
   7   3 -17   -0.53    1.92   0
   7  -3 -17    0.45    1.95   0
   6   3 -17    1.74    1.81   0
   6  -3 -17    3.60    1.77   0
  -5  -3  17    0.34    1.64   0
   5   3 -17    1.09    1.71   0
   5  -3 -17    0.18    1.68   0
  -4  -3  17    2.46    1.66   0
   4   3 -17    1.20    1.70   0
   4  -3 -17    1.97    1.61   0
   3   3 -17    2.43    1.54   0
   3  -3 -17    2.59    1.62   0
  -3  -3  17    1.60    1.56   0
   2   3 -17   -0.23    1.52   0
   2  -3 -17    0.75    1.09   0
  -2  -3  17    0.08    1.53   0
  -1  -3  17    7.01    1.58   0
   1   3 -17    7.93    1.57   0
   1  -3 -17    6.28    1.51   0
   0  -3  17   82.58    1.95   0
   0  -3 -17   84.95    1.96   0
   0   3 -17   81.55    1.90   0
   0   3  17   78.28    1.59   0
  -1  -3 -17   35.02    1.78   0
   1  -3  17   31.31    1.80   0
   1   3  17   25.88    1.32   0
  -1   3 -17   27.67    1.33   0
   2  -3  17    4.35    1.67   0
  -2   3 -17    4.99    1.63   0
  -2  -3 -17    5.06    1.67   0
   2   3  17    4.30    1.17   0
   3  -3  17   11.40    1.28   0
  -3  -3 -17   11.97    1.70   0
   3   3  17    8.37    1.75   0
  -3   3 -17   12.99    1.70   0
   4  -3  17   10.50    1.81   0
   4   3  17   10.08    1.83   0
  -4  -3 -17   10.54    1.81   0
  -4   3 -17   10.49    1.84   0
   5  -3  17   -0.45    1.85   0
  -5  -3 -17    0.37    2.33   0
   5   3  17    1.47    1.86   0
  -5   3 -17    1.00    1.35   0
  -6  -3 -17    2.46    2.09   0
   6  -3  17    3.08    2.06   0
  -6   3 -17    3.05    1.94   0
   7  -3  17    1.15    2.22   0
  -7   3 -17    1.99    2.29   0
  -7  -3 -17    1.11    2.84   0
   8  -4 -17    1.61    2.71   0
   8   4 -17    1.03    2.71   0
   7   4 -17    2.37    2.46   0
   7  -4 -17    2.37    2.10   0
   6   4 -17    5.25    1.89   0
  -6  -4  17    4.67    1.93   0
   6  -4 -17    6.21    1.89   0
   5   4 -17    4.05    1.82   0
  -5  -4  17    5.65    1.70   0
   5  -4 -17    6.67    1.75   0
   4   4 -17   17.79    1.84   0
   4  -4 -17   15.94    1.28   0
  -4  -4  17   18.71    1.88   0
   3   4 -17    1.30    1.59   0
  -3  -4  17    1.54    1.60   0
   3  -4 -17    1.89    1.12   0
   2   4 -17    1.02    1.14   0
  -2  -4  17    0.88    1.58   0
   2  -4 -17    0.90    1.56   0
  -1  -4  17    2.14    1.53   0
   1   4 -17    1.72    1.55   0
   1  -4 -17    2.46    1.52   0
   0   4 -17    5.29    1.56   0
   0  -4 -17    4.88    1.14   0
   0  -4  17    4.67    1.11   0
  -1   4 -17    4.90    1.60   0
  -1  -4 -17    3.48    1.58   0
   1  -4  17    4.04    1.12   0
   2  -4  17    1.68    1.23   0
  -2  -4 -17    1.78    1.65   0
  -2   4 -17    2.48    1.63   0
  -3  -4 -17   20.52    1.77   0
   3  -4  17   19.76    1.86   0
  -3   4 -17   15.13    1.24   0
  -4  -4 -17    0.83    1.77   0
  -4   4 -17    1.44    1.73   0
   4  -4  17    1.66    1.76   0
  -5  -4 -17    2.31    1.94   0
  -5   4 -17    2.25    1.90   0
   5  -4  17    1.96    1.89   0
   6  -4  17    1.61    2.09   0
  -6  -4 -17    1.80    2.23   0
  -6   4 -17    1.35    2.07   0
   7  -4  17    0.62    2.28   0
  -7   4 -17    0.35    2.83   0
  -7  -4 -17   -0.10    2.90   0
   8  -5 -17   -0.19    2.21   0
   8   5 -17    0.08    2.81   0
   7  -5 -17    0.15    2.03   0
   7   5 -17    1.07    2.03   0
   6  -5 -17   -0.23    1.86   0
  -6  -5  17   -1.12    2.40   0
   6   5 -17   -0.05    1.85   0
   5   5 -17    0.63    1.77   0
   5  -5 -17    0.72    1.70   0
  -5  -5  17    2.22    1.79   0
   4   5 -17   33.44    1.84   0
   4  -5 -17   38.08    1.91   0
  -4  -5  17   34.11    1.85   0
   3  -5 -17    1.28    1.62   0
   3   5 -17    2.87    1.24   0
  -3  -5  17    4.10    1.72   0
   2   5 -17    6.27    1.62   0
  -2  -5  17    6.98    1.72   0
   2  -5 -17    5.65    1.62   0
   1   5 -17    0.40    1.66   0
   1  -5 -17    0.95    1.55   0
  -1  -5  17   -0.53    1.20   0
   0   5 -17    3.16    1.07   0
   0  -5 -17    4.41    1.20   0
   0  -5  17    3.39    1.60   0
  -1  -5 -17    4.89    1.75   0
   1  -5  17    5.95    1.60   0
  -1   5 -17    4.66    1.12   0
  -2  -5 -17    6.70    1.73   0
   2  -5  17    6.71    1.69   0
  -2   5 -17    5.26    1.68   0
   3  -5  17    0.32    1.74   0
  -3   5 -17    1.64    1.68   0
  -3  -5 -17   -0.03    1.70   0
  -4  -5 -17   11.38    1.87   0
  -4   5 -17    8.95    1.78   0
   4  -5  17    6.30    1.75   0
  -5  -5 -17    0.40    1.94   0
  -5   5 -17    0.90    1.96   0
   5  -5  17    0.54    1.98   0
  -6  -5 -17    1.36    2.70   0
  -6   5 -17    1.89    2.11   0
   6  -5  17    0.18    2.09   0
   8   6 -17   -0.56    3.37   0
   8  -6 -17   -1.06    2.34   0
   7  -6 -17   -0.83    2.09   0
  -7  -6  17    0.25    2.14   0
   7   6 -17    1.71    2.57   0
   6  -6 -17    3.88    1.89   0
  -6  -6  17    3.26    2.01   0
   6   6 -17    4.13    2.38   0
   5  -6 -17    2.22    1.77   0
  -5  -6  17   -0.90    1.81   0
   5   6 -17    0.08    1.85   0
   4  -6 -17   16.07    1.82   0
  -4  -6  17   16.00    1.93   0
   4   6 -17   13.25    1.94   0
  -3  -6  17   14.03    1.84   0
   3  -6 -17   12.75    1.24   0
   3   6 -17   12.94    1.82   0
   2  -6 -17    8.97    1.64   0
   2   6 -17    9.45    1.68   0
  -2  -6  17    7.75    1.66   0
  -1  -6  17    1.11    1.67   0
   1   6 -17    0.44    1.65   0
   1  -6 -17    0.20    1.11   0
   0  -6  17   12.38    1.64   0
   0  -6 -17   14.40    1.68   0
   0   6 -17    9.18    1.71   0
  -1  -6 -17    8.48    1.27   0
   1  -6  17    9.86    1.20   0
  -1   6 -17    8.92    1.16   0
  -2  -6 -17    3.54    1.70   0
   2  -6  17    3.01    1.19   0
  -2   6 -17    3.82    1.67   0
  -3  -6 -17    2.02    1.77   0
   3  -6  17    0.78    1.22   0
  -3   6 -17    0.50    1.29   0
   4  -6  17    2.01    1.86   0
  -4   6 -17    2.10    1.85   0
  -4  -6 -17   -0.74    1.83   0
  -5  -6 -17    0.74    2.00   0
  -5   6 -17   -0.51    1.36   0
   5  -6  17   -0.37    1.94   0
  -6  -6 -17    0.65    2.77   0
  -6   6 -17    0.08    2.19   0
   6  -6  17   -0.83    2.23   0
   7  -7 -17    0.00    2.09   0
  -7  -7  17    1.26    2.17   0
   7   7 -17    0.96    2.65   0
  -6  -7  17    1.88    2.08   0
   6  -7 -17    1.86    1.44   0
   6   7 -17    0.88    2.04   0
   5  -7 -17    1.92    1.31   0
  -5  -7  17    2.17    2.35   0
   5   7 -17    0.71    1.85   0
  -4  -7  17    0.29    1.81   0
   4  -7 -17    2.51    1.82   0
   4   7 -17    2.16    1.79   0
  -3  -7  17    3.35    1.24   0
   3  -7 -17    2.68    1.68   0
   3   7 -17    4.43    1.78   0
   2  -7 -17    2.59    1.22   0
   2   7 -17    2.64    1.75   0
  -2  -7  17    3.41    1.67   0
   1  -7 -17    0.88    1.68   0
  -1  -7  17   -0.88    1.66   0
   1   7 -17    0.93    1.67   0
   0  -7  17    5.01    1.23   0
   0   7 -17    3.31    1.66   0
   0  -7 -17    4.84    1.68   0
   1  -7  17    2.45    1.65   0
  -1  -7 -17    2.23    1.67   0
  -1   7 -17    0.65    1.19   0
  -2  -7 -17   -0.09    1.80   0
   2  -7  17    0.74    1.69   0
  -2   7 -17    0.50    1.70   0
  -3  -7 -17    0.44    1.89   0
   3  -7  17    0.16    1.86   0
  -3   7 -17   -0.36    1.29   0
   4  -7  17    1.17    1.92   0
  -4   7 -17   -0.79    1.33   0
  -4  -7 -17    1.02    1.94   0
  -5   7 -17    2.46    2.04   0
  -5  -7 -17    1.02    2.09   0
   5  -7  17    0.93    2.02   0
  -6  -7 -17    0.26    2.87   0
  -6   7 -17    0.05    2.21   0
   6  -7  17   -0.15    2.30   0
   7  -8 -17    0.41    2.24   0
  -7  -8  17    0.78    2.90   0
   7   8 -17    0.20    2.91   0
  -6  -8  17    0.13    2.14   0
   6  -8 -17    0.82    1.46   0
   6   8 -17   -0.28    2.54   0
  -5  -8  17    1.01    2.01   0
   5  -8 -17    0.62    1.33   0
   5   8 -17    0.93    1.92   0
  -4  -8  17    2.76    1.86   0
   4   8 -17    1.84    1.79   0
   4  -8 -17    4.41    1.87   0
   3  -8 -17    1.09    1.67   0
   3   8 -17    1.42    1.75   0
  -3  -8  17    1.11    1.79   0
   2  -8 -17    0.17    1.68   0
   2   8 -17    0.81    1.27   0
  -2  -8  17    1.69    1.75   0
   1  -8 -17   11.80    1.38   0
  -1  -8  17   10.64    1.23   0
   1   8 -17    9.20    1.72   0
   0  -8 -17    2.12    1.72   0
   0  -8  17    0.57    1.71   0
   0   8 -17   -1.69    1.71   0
   1  -8  17    0.59    1.23   0
  -1   8 -17    1.12    1.70   0
  -1  -8 -17    0.87    1.74   0
  -2  -8 -17    0.25    1.86   0
   2  -8  17   -0.13    1.70   0
  -2   8 -17   -0.07    1.23   0
  -3  -8 -17    1.15    1.87   0
   3  -8  17    2.49    1.85   0
  -3   8 -17   -0.92    1.35   0
   4  -8  17    1.17    1.96   0
  -4   8 -17    1.99    1.97   0
  -4  -8 -17    0.48    2.03   0
  -5   8 -17    1.47    2.16   0
   5  -8  17    0.40    2.10   0
  -5  -8 -17    0.53    2.69   0
   6   9 -17    0.17    2.22   0
   6  -9 -17    0.45    2.26   0
  -6  -9  17   -0.32    2.73   0
  -5  -9  17    1.18    2.05   0
   5   9 -17    0.56    2.04   0
   5  -9 -17    2.82    1.90   0
  -4  -9  17    1.57    1.96   0
   4   9 -17   -0.39    1.86   0
   4  -9 -17    1.91    1.95   0
   3   9 -17    0.82    1.89   0
  -3  -9  17    0.35    1.88   0
   3  -9 -17    2.00    1.76   0
   2   9 -17    0.66    1.80   0
   2  -9 -17    0.95    1.76   0
  -2  -9  17    0.60    1.81   0
   1  -9 -17   -0.84    1.80   0
  -1  -9  17   -0.03    1.31   0
   1   9 -17   -0.26    1.84   0
   0  -9 -17    2.90    1.67   0
   0  -9  17    1.30    1.83   0
   0   9 -17    2.44    1.85   0
   1  -9  17    1.89    1.82   0
  -1   9 -17    0.32    1.29   0
  -1  -9 -17    1.83    1.85   0
   2  -9  17   -0.39    1.79   0
  -2   9 -17   -0.47    1.87   0
  -2  -9 -17    0.10    1.89   0
  -3  -9 -17    0.20    1.96   0
   3  -9  17    0.15    1.90   0
  -3   9 -17    1.41    1.99   0
  -4  -9 -17    0.99    2.09   0
   4  -9  17    1.84    2.11   0
  -4   9 -17    0.82    2.13   0
  -5   9 -17    0.54    2.34   0
   5  -9  17    0.80    1.51   0
  -5  -9 -17    1.16    2.89   0
  -6 -10  17    0.92    2.37   0
   5 -10 -17    2.64    2.11   0
  -5 -10  17    1.99    2.21   0
   5  10 -17    2.07    2.15   0
   4 -10 -17    2.18    2.07   0
   4  10 -17    2.02    2.04   0
  -4 -10  17    1.60    2.07   0
   3 -10 -17    0.16    1.83   0
   3  10 -17    0.89    1.95   0
  -3 -10  17    0.96    1.90   0
   2  10 -17    0.83    1.90   0
  -2 -10  17    0.77    1.92   0
   2 -10 -17    0.70    1.38   0
   1 -10 -17   -0.14    1.36   0
  -1 -10  17   -1.50    1.83   0
   1  10 -17    0.18    1.88   0
   0 -10 -17    0.87    1.87   0
   0 -10  17    1.94    1.93   0
   0  10 -17    0.39    1.87   0
  -1 -10 -17    1.23    1.93   0
   1 -10  17   -0.28    1.34   0
  -1  10 -17    1.74    1.91   0
   2 -10  17    0.40    1.89   0
  -2  10 -17    2.36    1.39   0
  -2 -10 -17    0.39    2.10   0
  -3 -10 -17   -0.29    2.10   0
   3 -10  17   -0.12    2.01   0
  -3  10 -17    0.19    2.08   0
  -4 -10 -17   -0.51    2.28   0
  -4  10 -17    1.25    2.23   0
   4 -10  17   -1.29    2.28   0
  -5 -11  17    1.31    2.38   0
   5 -11 -17    1.60    2.28   0
   5  11 -17    0.23    2.31   0
   4 -11 -17   -0.73    2.18   0
   4  11 -17    2.03    2.16   0
  -4 -11  17    1.33    2.16   0
   3 -11 -17    1.63    2.01   0
   3  11 -17    1.26    2.07   0
  -3 -11  17   -1.03    2.09   0
   2  11 -17    0.71    1.45   0
  -2 -11  17    1.48    2.06   0
   2 -11 -17    1.83    1.42   0
   1  11 -17   -0.63    1.95   0
  -1 -11  17    1.99    2.02   0
   1 -11 -17   -0.03    1.42   0
   0 -11 -17    4.58    2.05   0
   0 -11  17    2.38    1.97   0
   0  11 -17    4.35    2.00   0
  -1 -11 -17    7.65    2.12   0
   1 -11  17    4.05    1.50   0
  -1  11 -17    4.13    2.07   0
   2 -11  17    2.77    2.01   0
  -2  11 -17    0.16    1.46   0
  -2 -11 -17    1.01    2.11   0
   3 -11  17    2.65    2.18   0
  -3  11 -17    0.77    2.27   0
  -3 -11 -17    1.49    2.28   0
   3 -12 -17    0.61    2.12   0
   3  12 -17   -0.61    2.25   0
  -3 -12  17    0.38    2.26   0
   2 -12 -17    0.22    2.13   0
   2  12 -17    0.06    2.18   0
  -2 -12  17    0.99    2.13   0
   1  12 -17    0.76    1.43   0
  -1 -12  17   -0.61    2.15   0
   1 -12 -17    0.64    2.15   0
   0 -12 -17   -0.58    1.55   0
   0 -12  17    1.57    2.07   0
   0  12 -17    0.16    2.12   0
  -1 -12 -17   -0.41    2.21   0
   1 -12  17   -0.86    2.12   0
  -1  12 -17   -1.81    2.19   0
   2 -12  17    0.42    1.55   0
  -2  12 -17    1.81    2.16   0
  -2 -12 -17   -1.04    2.32   0
   8   0 -18    0.20    2.17   0
   7   0 -18    1.62    1.87   0
   6   0 -18    0.04    1.79   0
   5   0 -18    8.63    1.72   0
  -4   0  18   19.48    1.77   0
   4   0 -18   20.47    1.83   0
  -3   0  18    0.51    1.58   0
   3   0 -18    1.06    1.57   0
  -2   0  18   38.08    1.72   0
   2   0 -18   40.71    1.34   0
  -1   0  18   34.67    1.65   0
   1   0 -18   34.53    1.70   0
   0   0  18   36.99    1.33   0
   0   0 -18   36.01    1.65   0
  -1   0 -18  169.74    2.32   0
   1   0  18  160.32    1.98   0
  -2   0 -18    1.52    1.76   0
   2   0  18    0.62    1.67   0
  -3   0 -18    4.24    1.69   0
   3   0  18    4.74    1.70   0
  -4   0 -18    6.44    1.77   0
   4   0  18    8.61    1.34   0
  -5   0 -18    1.43    1.90   0
   5   0  18    0.95    1.82   0
   6   0  18    2.16    2.02   0
  -6   0 -18    0.83    2.04   0
   7   0  18    1.49    2.26   0
  -7   0 -18    0.21    2.83   0
   8   1 -18   -0.05    2.61   0
   8  -1 -18   -0.44    2.17   0
   7   1 -18    0.37    1.93   0
   7  -1 -18    2.07    2.01   0
   6  -1 -18    2.40    1.78   0
   6   1 -18    0.71    1.80   0
   5  -1 -18    1.97    1.71   0
   5   1 -18    0.74    1.71   0
   4  -1 -18    0.60    1.63   0
   4   1 -18    0.93    1.70   0
  -4  -1  18    2.41    1.74   0
   3  -1 -18    1.68    1.55   0
  -3   1  18    0.72    1.60   0
  -3  -1  18    0.88    1.06   0
   3   1 -18    0.33    1.55   0
   2   1 -18    8.54    1.16   0
  -2  -1  18    7.99    1.59   0
  -2   1  18    7.24    1.16   0
   2  -1 -18    8.48    1.59   0
   1   1 -18   75.12    1.90   0
  -1   1  18   72.09    1.51   0
   1  -1 -18   74.75    1.54   0
  -1  -1  18   83.21    1.95   0
   0   1 -18    0.75    1.09   0
   0   1  18    0.31    1.06   0
   0  -1  18   -0.87    1.49   0
   0  -1 -18    0.96    1.53   0
   1   1  18   48.46    1.85   0
  -1   1 -18   48.82    1.47   0
   1  -1  18   51.28    1.83   0
  -1  -1 -18   49.85    1.87   0
   2   1  18   35.68    1.81   0
  -2   1 -18   39.44    1.87   0
   2  -1  18   37.05    1.44   0
  -2  -1 -18   36.49    1.81   0
  -3   1 -18   -0.54    1.65   0
   3   1  18    0.60    1.64   0
  -3  -1 -18    1.22    1.70   0
   3  -1  18    0.13    1.66   0
  -4   1 -18   -1.11    1.87   0
  -4  -1 -18    0.23    1.76   0
   4   1  18    1.67    1.73   0
   4  -1  18    0.87    1.82   0
  -5  -1 -18    0.34    1.92   0
   5   1  18   -0.04    1.91   0
   5  -1  18    0.04    1.94   0
  -5   1 -18    0.49    1.92   0
   6   1  18    1.52    1.99   0
   6  -1  18    0.80    1.94   0
  -6   1 -18    0.01    1.96   0
  -6  -1 -18    0.28    2.03   0
   7  -1  18    0.15    2.34   0
   7   1  18    0.72    2.86   0
  -7   1 -18    0.51    2.27   0
  -7  -1 -18    1.49    2.86   0
   8  -2 -18    0.21    2.18   0
   8   2 -18    0.52    2.74   0
   7  -2 -18   -0.12    1.91   0
   7   2 -18    0.37    2.41   0
   6  -2 -18    1.05    1.80   0
   6   2 -18    0.80    1.84   0
   5  -2 -18    8.24    1.70   0
  -5  -2  18    6.19    1.80   0
   5   2 -18    7.70    1.79   0
   4  -2 -18    0.51    1.60   0
   4   2 -18    2.43    1.66   0
  -4  -2  18    0.56    1.63   0
  -3  -2  18    2.28    1.58   0
   3  -2 -18    2.19    1.64   0
   3   2 -18    1.42    1.12   0
   2  -2 -18   15.32    1.21   0
   2   2 -18   15.11    1.68   0
  -2  -2  18   16.80    1.67   0
  -2   2  18   15.49    1.64   0
   1  -2 -18    5.36    1.55   0
   1   2 -18    6.44    1.53   0
  -1  -2  18    5.90    1.56   0
  -1   2  18    5.91    1.09   0
   0   2  18   65.70    1.52   0
   0   2 -18   66.77    1.87   0
   0  -2  18   77.13    1.90   0
   0  -2 -18   74.49    1.94   0
  -1   2 -18   57.36    1.91   0
   1  -2  18   55.01    1.51   0
  -1  -2 -18   60.13    1.52   0
   1   2  18   58.35    1.52   0
  -2   2 -18    1.84    1.17   0
   2  -2  18    0.47    1.16   0
  -2  -2 -18    0.41    1.60   0
   2   2  18   -0.65    1.56   0
  -3   2 -18    1.06    1.63   0
   3  -2  18    0.25    1.64   0
  -3  -2 -18    0.01    1.75   0
   3   2  18   -0.80    1.76   0
   4  -2  18    4.32    1.80   0
  -4  -2 -18    2.92    1.74   0
   4   2  18    3.38    1.78   0
  -4   2 -18    4.73    1.80   0
  -5  -2 -18    2.76    1.86   0
   5   2  18    1.28    1.87   0
   5  -2  18    3.05    1.94   0
  -5   2 -18    1.91    1.90   0
   6  -2  18    2.04    2.04   0
  -6   2 -18    1.35    2.04   0
   6   2  18    0.20    2.10   0
  -6  -2 -18   -0.36    2.13   0
   7   2  18    0.72    2.40   0
   7  -2  18    1.00    2.34   0
  -7   2 -18    0.86    2.25   0
  -7  -2 -18    1.00    2.35   0
   8   3 -18    0.91    2.66   0
   8  -3 -18    0.21    2.21   0
   7   3 -18    1.26    2.41   0
   7  -3 -18   -0.95    1.95   0
   6   3 -18    0.54    1.85   0
   6  -3 -18   -1.06    1.85   0
  -6  -3  18   -0.23    1.81   0
  -5  -3  18    4.95    1.79   0
   5   3 -18    4.69    1.80   0
   5  -3 -18    4.21    1.93   0
  -4  -3  18   14.65    1.75   0
   4   3 -18   13.94    1.75   0
   4  -3 -18   13.48    1.72   0
   3   3 -18    1.61    1.61   0
   3  -3 -18   -0.03    1.66   0
  -3  -3  18    0.54    1.56   0
   2   3 -18   10.84    1.65   0
   2  -3 -18    8.92    1.59   0
  -2  -3  18    9.76    1.64   0
   1  -3 -18    6.57    1.17   0
   1   3 -18    6.07    1.58   0
  -1  -3  18    7.02    1.62   0
   0  -3 -18  153.85    2.27   0
   0   3 -18  148.42    2.19   0
   0  -3  18  151.39    2.27   0
   0   3  18  138.31    1.91   0
  -1   3 -18    5.75    1.13   0
   1  -3  18    8.12    1.64   0
   1   3  18    7.96    1.72   0
  -1  -3 -18    7.87    1.72   0
  -2   3 -18    2.90    1.67   0
   2   3  18    4.81    1.69   0
   2  -3  18    2.83    1.66   0
  -2  -3 -18    5.07    1.67   0
   3   3  18   15.88    1.72   0
   3  -3  18   10.75    1.24   0
  -3  -3 -18   14.83    1.91   0
  -3   3 -18   13.88    1.25   0
   4  -3  18    4.73    1.79   0
   4   3  18    1.19    1.77   0
  -4  -3 -18    3.12    1.81   0
  -4   3 -18   -0.61    1.76   0
   5  -3  18    2.51    2.01   0
  -5  -3 -18   -0.77    2.01   0
   5   3  18    0.57    1.92   0
  -5   3 -18    0.75    1.92   0
  -6  -3 -18    1.26    2.64   0
   6  -3  18    0.75    2.11   0
  -6   3 -18   -0.24    2.64   0
   7  -3  18    1.10    2.38   0
   8  -4 -18   -0.65    2.21   0
   8   4 -18   -0.62    2.68   0
   7   4 -18    0.58    2.48   0
   7  -4 -18    0.45    1.99   0
   6   4 -18    0.74    1.95   0
  -6  -4  18    0.39    1.95   0
   6  -4 -18    3.72    1.88   0
   5   4 -18   -0.30    1.79   0
  -5  -4  18    0.18    1.80   0
   5  -4 -18    1.67    1.74   0
   4   4 -18    2.17    1.72   0
   4  -4 -18   -1.21    1.79   0
  -4  -4  18    0.56    1.70   0
   3   4 -18    4.34    1.63   0
  -3  -4  18    4.71    1.73   0
   3  -4 -18    4.86    1.66   0
   2   4 -18    0.62    1.11   0
  -2  -4  18    1.07    1.15   0
   2  -4 -18   -0.05    1.10   0
  -1  -4  18    3.40    1.19   0
   1   4 -18    4.55    1.67   0
   1  -4 -18    5.28    1.54   0
   0  -4  18  115.37    1.76   0
   0   4 -18  111.19    2.03   0
   0  -4 -18  116.49    2.19   0
   1  -4  18    1.81    1.60   0
  -1   4 -18   -0.93    1.54   0
  -1  -4 -18    1.38    1.54   0
  -2  -4 -18    1.09    1.67   0
   2  -4  18   -0.21    1.22   0
  -2   4 -18    1.64    1.63   0
  -3  -4 -18    1.14    1.83   0
  -3   4 -18    0.93    1.77   0
   3  -4  18    0.38    1.30   0
  -4  -4 -18    2.33    1.83   0
  -4   4 -18    3.37    1.83   0
   4  -4  18    0.10    1.83   0
   5  -4  18    1.24    1.46   0
  -5  -4 -18    1.58    1.98   0
  -5   4 -18    1.74    1.95   0
   6  -4  18    0.91    2.06   0
  -6  -4 -18    1.52    2.27   0
  -6   4 -18    1.31    2.14   0
   8  -5 -18    1.26    2.27   0
   8   5 -18   -0.48    2.71   0
   7  -5 -18   -0.52    2.11   0
   7   5 -18    0.66    2.54   0
   6   5 -18    4.35    1.97   0
  -6  -5  18    4.03    2.00   0
   6  -5 -18    3.91    1.98   0
   5   5 -18    0.34    1.76   0
  -5  -5  18    0.39    1.74   0
   5  -5 -18   -0.10    1.73   0
   4   5 -18   11.33    1.80   0
  -4  -5  18   14.22    1.90   0
   4  -5 -18   15.85    1.79   0
   3   5 -18    1.34    1.67   0
  -3  -5  18   -0.24    1.19   0
   3  -5 -18    0.85    1.69   0
   2   5 -18    8.51    1.30   0
  -2  -5  18   11.61    1.22   0
   2  -5 -18   12.68    1.61   0
  -1  -5  18   -0.78    1.70   0
   1   5 -18    0.18    1.69   0
   1  -5 -18   -0.51    1.54   0
   0   5 -18    1.22    1.56   0
   0  -5 -18    3.22    1.64   0
   0  -5  18   -0.19    1.55   0
  -1  -5 -18   16.07    1.76   0
   1  -5  18   15.39    1.68   0
  -1   5 -18   18.55    1.71   0
  -2  -5 -18   12.81    1.85   0
   2  -5  18   11.29    1.77   0
  -2   5 -18    9.99    1.28   0
  -3   5 -18   -0.23    1.27   0
   3  -5  18    0.09    1.82   0
  -3  -5 -18   -0.32    1.79   0
  -4  -5 -18    2.23    1.91   0
  -4   5 -18    0.97    1.86   0
   4  -5  18   -0.17    1.23   0
  -5  -5 -18    0.32    2.02   0
  -5   5 -18   -0.40    1.89   0
   5  -5  18    1.45    2.00   0
  -6  -5 -18    1.50    2.77   0
  -6   5 -18   -0.10    2.16   0
   6  -5  18    1.42    2.20   0
  -7  -6  18    2.26    2.75   0
   7   6 -18    1.16    2.68   0
   7  -6 -18    2.17    2.17   0
   6  -6 -18    1.83    1.95   0
  -6  -6  18    1.14    2.49   0
   6   6 -18    1.67    2.05   0
   5  -6 -18    3.43    1.85   0
  -5  -6  18    2.59    1.85   0
   5   6 -18    2.89    1.89   0
   4  -6 -18   22.99    1.95   0
  -4  -6  18   22.53    1.95   0
   4   6 -18   20.60    1.92   0
   3  -6 -18    8.73    1.73   0
  -3  -6  18    9.79    1.71   0
   3   6 -18    9.28    1.82   0
  -2  -6  18    2.87    1.67   0
   2  -6 -18    0.16    1.19   0
   2   6 -18    1.62    1.23   0
   1  -6 -18    1.99    1.63   0
  -1  -6  18    2.08    1.65   0
   1   6 -18    0.53    1.19   0
   0  -6 -18    2.86    1.71   0
   0  -6  18    2.67    1.22   0
   0   6 -18    1.78    1.20   0
  -1  -6 -18    3.87    1.68   0
   1  -6  18    4.78    1.69   0
  -1   6 -18    4.36    1.75   0
  -2  -6 -18    1.43    1.73   0
   2  -6  18    0.73    1.68   0
  -2   6 -18    0.35    1.71   0
   3  -6  18    1.68    1.81   0
  -3   6 -18    1.46    1.79   0
  -3  -6 -18    2.12    1.82   0
  -4   6 -18    0.43    1.83   0
  -4  -6 -18    0.61    1.85   0
   4  -6  18   -0.54    1.29   0
  -5  -6 -18    1.18    2.10   0
  -5   6 -18    0.24    2.02   0
   5  -6  18   -0.58    2.04   0
  -6  -6 -18   -0.82    2.25   0
  -6   6 -18   -0.59    2.21   0
   6  -6  18    1.59    2.16   0
   7  -7 -18    0.80    2.15   0
  -7  -7  18    2.27    2.85   0
   7   7 -18   -0.52    2.25   0
   6  -7 -18    0.53    2.01   0
  -6  -7  18    1.22    2.10   0
   6   7 -18    1.11    2.07   0
   5  -7 -18   -0.50    1.90   0
  -5  -7  18    1.76    1.88   0
   5   7 -18    0.85    1.87   0
   4  -7 -18    0.95    1.93   0
  -4  -7  18    0.93    1.79   0
   4   7 -18    1.13    1.79   0
  -3  -7  18   11.17    1.92   0
   3  -7 -18   10.50    1.30   0
   3   7 -18   10.62    1.83   0
   2  -7 -18    2.54    1.71   0
   2   7 -18    2.96    1.67   0
  -2  -7  18    4.41    1.77   0
   1  -7 -18    8.41    1.75   0
  -1  -7  18    4.84    1.86   0
   1   7 -18    6.63    1.73   0
   0  -7  18    4.09    1.77   0
   0  -7 -18    2.26    1.32   0
   0   7 -18    0.63    1.24   0
  -1  -7 -18    8.31    1.80   0
   1  -7  18    5.77    1.75   0
  -1   7 -18    8.58    1.73   0
  -2  -7 -18    1.81    1.79   0
   2  -7  18    1.25    1.79   0
  -2   7 -18    0.67    1.24   0
  -3  -7 -18    2.17    1.92   0
   3  -7  18    1.51    1.88   0
  -3   7 -18    3.19    1.86   0
  -4   7 -18    2.58    1.99   0
   4  -7  18    1.91    2.01   0
  -4  -7 -18    4.79    2.07   0
  -5  -7 -18    0.85    2.20   0
  -5   7 -18    1.86    2.07   0
   5  -7  18    1.30    1.51   0
   7  -8 -18   -0.63    2.27   0
  -7  -8  18    0.71    2.92   0
   7   8 -18   -0.72    2.36   0
  -6  -8  18    1.89    2.68   0
   6  -8 -18    0.55    2.10   0
   6   8 -18    2.41    2.12   0
   5  -8 -18    2.36    1.97   0
  -5  -8  18    0.57    2.44   0
   5   8 -18    0.12    1.97   0
  -4  -8  18    0.00    1.90   0
   4  -8 -18   -0.21    1.92   0
   4   8 -18    0.28    1.85   0
  -3  -8  18    3.17    1.86   0
   3  -8 -18    1.62    1.78   0
   3   8 -18    2.13    1.85   0
   2  -8 -18    0.14    1.74   0
   2   8 -18    1.62    1.81   0
  -2  -8  18    0.23    1.77   0
   1  -8 -18    5.06    1.82   0
  -1  -8  18    4.65    1.80   0
   1   8 -18    6.18    1.79   0
   0  -8  18    1.62    1.23   0
   0   8 -18    0.72    1.77   0
   0  -8 -18    3.85    1.79   0
   1  -8  18    0.82    1.79   0
  -1  -8 -18    0.73    1.78   0
  -1   8 -18    1.47    1.75   0
  -2  -8 -18    0.31    1.89   0
   2  -8  18   -0.61    1.85   0
  -2   8 -18    0.31    1.82   0
  -3  -8 -18   -0.76    1.95   0
   3  -8  18    3.06    1.96   0
  -3   8 -18    0.90    1.95   0
  -4   8 -18    0.67    2.05   0
   4  -8  18    1.00    2.05   0
  -4  -8 -18    0.91    2.14   0
  -5   8 -18   -2.04    2.14   0
  -5  -8 -18   -0.06    2.36   0
   5  -8  18   -0.18    2.22   0
   6  -9 -18    1.21    2.21   0
   6   9 -18    0.25    2.24   0
  -6  -9  18   -0.13    2.75   0
  -5  -9  18    0.67    2.09   0
   5   9 -18    0.64    2.25   0
   5  -9 -18    1.07    1.98   0
  -4  -9  18    2.10    2.14   0
   4  -9 -18   -0.69    1.94   0
   4   9 -18    1.32    1.92   0
   3  -9 -18   -1.06    1.85   0
   3   9 -18    1.54    1.88   0
  -3  -9  18   -0.28    1.87   0
   2  -9 -18    2.48    1.85   0
   2   9 -18    1.24    1.85   0
  -2  -9  18    2.12    1.80   0
   1  -9 -18    3.59    1.90   0
  -1  -9  18    1.65    1.89   0
   1   9 -18    3.71    1.74   0
   0  -9 -18    0.77    1.86   0
   0  -9  18    1.31    1.25   0
   0   9 -18    4.88    1.84   0
   1  -9  18    1.06    1.75   0
  -1   9 -18    1.35    1.77   0
  -1  -9 -18    0.09    1.86   0
  -2  -9 -18    1.04    2.00   0
   2  -9  18    0.05    1.30   0
  -2   9 -18    0.95    1.95   0
  -3  -9 -18    0.45    2.09   0
   3  -9  18    0.41    1.43   0
  -3   9 -18   -0.46    1.48   0
  -4  -9 -18    3.89    2.29   0
  -4   9 -18    5.46    2.24   0
   4  -9  18    3.81    2.17   0
  -5 -10  18    0.89    2.66   0
   5  10 -18    0.67    2.15   0
   5 -10 -18    0.52    2.16   0
  -4 -10  18   -0.84    2.15   0
   4  10 -18   -0.62    2.08   0
   4 -10 -18    2.08    2.14   0
   3  10 -18    0.14    2.03   0
   3 -10 -18    0.61    1.37   0
  -3 -10  18    0.77    1.92   0
   2 -10 -18    3.24    1.86   0
   2  10 -18    2.48    1.91   0
  -2 -10  18    1.72    1.94   0
   1 -10 -18    1.17    1.97   0
   1  10 -18   -0.41    1.93   0
  -1 -10  18   -0.26    1.91   0
   0 -10 -18    1.68    1.91   0
   0 -10  18    0.80    1.93   0
   0  10 -18    0.52    1.37   0
   1 -10  18    0.76    1.91   0
  -1  10 -18    1.34    1.90   0
  -1 -10 -18    2.08    1.99   0
   2 -10  18    0.63    1.97   0
  -2  10 -18    0.05    2.03   0
  -2 -10 -18   -0.48    2.00   0
  -3 -10 -18    0.09    2.20   0
   3 -10  18    0.76    2.12   0
  -3  10 -18    0.73    2.15   0
   4 -10  18   -0.31    2.30   0
   4  11 -18   -0.69    2.21   0
   4 -11 -18    1.78    2.10   0
  -4 -11  18   -0.93    2.23   0
   3  11 -18    0.17    2.11   0
   3 -11 -18   -0.16    1.47   0
  -3 -11  18    1.04    2.16   0
   2  11 -18    0.14    1.99   0
   2 -11 -18   -0.53    2.01   0
  -2 -11  18   -0.34    2.11   0
   1 -11 -18    1.77    2.07   0
   1  11 -18    0.15    2.05   0
  -1 -11  18   -0.16    2.02   0
   0 -11 -18    0.61    1.47   0
   0  11 -18    0.70    2.06   0
   0 -11  18   -0.11    2.02   0
  -1 -11 -18    0.46    2.10   0
   1 -11  18    1.47    2.08   0
  -1  11 -18    0.41    2.02   0
   2 -11  18    0.65    2.09   0
  -2  11 -18   -1.35    1.47   0
  -2 -11 -18    1.09    2.23   0
   3 -11  18    0.78    2.25   0
   3  12 -18    1.00    2.35   0
  -3 -12  18   -0.26    2.36   0
   3 -12 -18    2.03    2.22   0
   2  12 -18    1.60    2.18   0
  -2 -12  18    0.45    2.23   0
   2 -12 -18    0.20    2.20   0
   1  12 -18   -0.56    1.55   0
   1 -12 -18    1.04    2.29   0
  -1 -12  18    1.33    2.09   0
   0 -12 -18    2.35    2.25   0
   0  12 -18   -0.02    2.19   0
   0 -12  18    1.39    2.23   0
  -1 -12 -18   -1.15    2.32   0
  -1  12 -18   -1.27    2.22   0
   1 -12  18    1.55    2.27   0
   8   1 -19   -0.41    2.16   0
   8  -1 -19    0.60    2.75   0
   7   1 -19    1.22    2.01   0
   7  -1 -19    1.37    2.01   0
   6   1 -19    0.39    1.84   0
   6  -1 -19    0.75    1.86   0
   5  -1 -19    5.51    1.76   0
   5   1 -19    2.08    1.79   0
   4  -1 -19    1.01    1.65   0
   4   1 -19    0.63    1.68   0
  -4  -1  19    0.45    1.66   0
  -3   1  19    3.91    1.65   0
   3   1 -19    4.76    1.63   0
  -3  -1  19    3.47    1.59   0
   3  -1 -19    4.36    1.67   0
  -2  -1  19    0.33    1.60   0
   2   1 -19   -0.47    1.19   0
  -2   1  19   -0.18    1.60   0
   2  -1 -19   -0.69    1.62   0
   1   1 -19    5.38    1.63   0
   1  -1 -19    4.22    1.58   0
  -1  -1  19    2.95    1.57   0
  -1   1  19    4.31    1.61   0
   0   1 -19   51.85    1.87   0
   0   1  19   56.48    1.92   0
   0  -1 -19   56.58    1.52   0
   0  -1  19   55.80    1.88   0
  -1   1 -19   63.19    1.95   0
   1   1  19   60.74    1.96   0
  -1  -1 -19   66.88    1.97   0
   1  -1  19   60.32    1.99   0
  -2   1 -19    1.58    1.66   0
   2   1  19    1.26    1.63   0
  -2  -1 -19    1.21    1.66   0
   2  -1  19    2.40    1.70   0
  -3   1 -19    6.15    1.66   0
   3   1  19    6.37    1.78   0
  -3  -1 -19    8.01    1.87   0
   3  -1  19    6.46    1.72   0
  -4   1 -19   -0.62    1.83   0
  -4  -1 -19   -0.49    1.78   0
   4   1  19    0.53    1.84   0
   4  -1  19   -0.32    1.31   0
  -5  -1 -19    0.98    1.92   0
   5   1  19    1.94    1.93   0
   5  -1  19    0.21    1.92   0
  -5   1 -19   -1.10    1.90   0
   6   1  19   -1.09    2.10   0
  -6   1 -19    0.49    2.09   0
   6  -1  19   -0.09    2.53   0
  -6  -1 -19   -0.54    2.62   0
   8   2 -19   -0.04    2.68   0
   8  -2 -19    0.57    2.21   0
   7  -2 -19    1.01    2.02   0
   7   2 -19    0.10    1.96   0
   6  -2 -19   -0.11    1.86   0
   6   2 -19    0.78    1.89   0
   5  -2 -19    3.52    1.76   0
  -5  -2  19    1.90    1.68   0
   5   2 -19    2.27    1.72   0
   4  -2 -19   -0.18    1.64   0
   4   2 -19   -0.39    1.76   0
  -4  -2  19   -0.30    1.69   0
   3  -2 -19    0.27    1.13   0
  -3  -2  19    0.34    1.55   0
   3   2 -19    0.56    1.67   0
   2  -2 -19   25.96    1.77   0
   2   2 -19   25.74    1.30   0
  -2   2  19   25.06    1.77   0
  -2  -2  19   27.08    1.75   0
   1  -2 -19   43.37    1.76   0
   1   2 -19   43.29    1.81   0
  -1  -2  19   41.34    1.87   0
  -1   2  19   33.34    1.31   0
   0   2 -19  174.54    2.00   0
   0   2  19  176.30    2.50   0
   0  -2  19  176.96    2.38   0
   0  -2 -19  176.14    2.06   0
   1   2  19   10.24    1.68   0
  -1   2 -19    9.14    1.68   0
   1  -2  19    8.83    1.64   0
  -1  -2 -19   10.62    1.74   0
  -2   2 -19    3.43    1.67   0
   2  -2  19    3.08    1.69   0
  -2  -2 -19    4.57    1.66   0
   2   2  19    5.33    1.67   0
  -3   2 -19    1.51    1.65   0
   3  -2  19    0.42    1.70   0
  -3  -2 -19    1.38    1.70   0
   3   2  19    2.68    1.72   0
   4   2  19    0.81    1.85   0
  -4  -2 -19    1.54    1.82   0
   4  -2  19    1.28    1.28   0
  -4   2 -19   -1.67    1.82   0
  -5  -2 -19    0.50    1.97   0
   5   2  19    0.09    2.36   0
   5  -2  19    0.32    1.97   0
  -5   2 -19    1.08    2.05   0
   6   2  19   -0.19    2.66   0
   6  -2  19    1.92    2.08   0
  -6   2 -19    0.28    2.11   0
  -6  -2 -19    0.96    2.09   0
   8   3 -19    1.31    2.76   0
   8  -3 -19    0.41    2.24   0
   7   3 -19   -0.04    2.04   0
   7  -3 -19   -0.64    1.99   0
   6   3 -19    6.17    1.95   0
   6  -3 -19    6.94    1.98   0
  -6  -3  19    5.16    2.03   0
  -5  -3  19    0.71    1.78   0
   5   3 -19    0.77    1.76   0
   5  -3 -19    1.90    1.81   0
  -4  -3  19    4.97    1.83   0
   4   3 -19    4.88    1.73   0
   4  -3 -19    5.77    1.66   0
   3  -3 -19   14.23    1.75   0
   3   3 -19   10.69    1.70   0
  -3  -3  19   12.74    1.70   0
   2  -3 -19    7.25    1.65   0
   2   3 -19    9.64    1.25   0
  -2  -3  19    8.30    1.23   0
   1  -3 -19   11.46    1.65   0
   1   3 -19    9.03    1.19   0
  -1  -3  19   11.77    1.19   0
   0  -3 -19   27.46    1.77   0
   0   3 -19   23.49    1.72   0
   0  -3  19   24.52    1.74   0
   0   3  19   16.62    1.32   0
  -1   3 -19   16.20    1.30   0
   1  -3  19   16.37    1.77   0
   1   3  19   14.34    1.75   0
  -1  -3 -19   18.50    1.75   0
  -2   3 -19    1.95    1.29   0
   2   3  19    2.27    1.67   0
   2  -3  19    5.10    1.71   0
  -2  -3 -19    4.20    1.22   0
  -3   3 -19   -0.69    1.67   0
   3   3  19    1.56    1.75   0
   3  -3  19    0.91    1.15   0
  -3  -3 -19    1.88    1.73   0
   4  -3  19    3.97    1.85   0
  -4  -3 -19    1.98    1.87   0
   4   3  19    4.65    1.78   0
  -4   3 -19    3.16    1.34   0
  -5  -3 -19    0.82    1.93   0
   5  -3  19    0.44    2.03   0
   5   3  19   -0.02    1.98   0
  -5   3 -19    0.35    1.97   0
  -6  -3 -19   -0.67    2.75   0
   6  -3  19    0.88    2.20   0
  -6   3 -19   -0.20    2.20   0
   8  -4 -19    0.82    2.31   0
   8   4 -19    0.20    2.41   0
   7   4 -19    0.85    2.13   0
   7  -4 -19    1.03    2.08   0
   6   4 -19    3.45    1.99   0
  -6  -4  19    4.12    1.91   0
   6  -4 -19    3.00    1.94   0
   5   4 -19    2.11    1.79   0
   5  -4 -19   -0.20    1.77   0
  -5  -4  19    0.99    1.77   0
  -4  -4  19   11.98    1.78   0
   4   4 -19    7.39    1.87   0
   4  -4 -19   11.35    1.68   0
   3   4 -19    1.09    1.22   0
   3  -4 -19    0.34    1.65   0
  -3  -4  19   -0.40    1.66   0
   2   4 -19    0.15    1.19   0
  -2  -4  19    0.59    1.69   0
   2  -4 -19    0.83    1.11   0
   1   4 -19    3.22    1.70   0
  -1  -4  19    3.34    1.70   0
   1  -4 -19    2.97    1.62   0
   0   4 -19    0.69    1.14   0
   0  -4  19    0.85    1.16   0
   0  -4 -19    0.03    1.66   0
  -1  -4 -19   -0.85    1.72   0
  -1   4 -19    0.28    1.59   0
   1  -4  19   -1.59    1.62   0
  -2   4 -19   42.29    1.92   0
   2  -4  19   48.24    1.97   0
  -2  -4 -19   43.94    2.02   0
   3  -4  19    0.11    1.33   0
  -3  -4 -19    1.77    1.82   0
  -3   4 -19    0.18    1.74   0
   4  -4  19    0.40    1.88   0
  -4  -4 -19    3.38    1.82   0
  -4   4 -19    1.65    1.29   0
   5  -4  19    2.23    2.02   0
  -5  -4 -19    1.77    2.00   0
  -5   4 -19    2.15    2.06   0
  -6  -4 -19    2.37    2.30   0
   6  -4  19    2.68    2.22   0
  -6   4 -19    2.89    2.18   0
   7  -5 -19    2.11    2.09   0
   7   5 -19   -0.82    2.51   0
   6   5 -19    1.23    1.96   0
  -6  -5  19   -0.03    1.98   0
   6  -5 -19    0.03    1.88   0
   5   5 -19    2.83    1.87   0
  -5  -5  19    1.65    1.82   0
   5  -5 -19    1.20    1.25   0
   4   5 -19    5.38    1.80   0
   4  -5 -19    5.15    1.30   0
  -4  -5  19    5.18    1.82   0
   3   5 -19    1.67    1.82   0
  -3  -5  19    2.11    1.69   0
   3  -5 -19    2.17    1.68   0
   2   5 -19    7.53    1.71   0
  -2  -5  19    8.57    1.71   0
   2  -5 -19    7.20    1.63   0
   1   5 -19    7.40    1.69   0
  -1  -5  19    7.22    1.26   0
   1  -5 -19    9.42    1.26   0
   0  -5  19    7.89    1.63   0
   0   5 -19    7.91    1.62   0
   0  -5 -19    7.62    1.72   0
  -1  -5 -19    3.45    1.71   0
   1  -5  19    2.16    1.64   0
  -1   5 -19    4.36    1.66   0
   2  -5  19    4.48    1.77   0
  -2   5 -19    5.18    1.75   0
  -2  -5 -19    5.96    1.22   0
  -3  -5 -19    1.98    1.89   0
  -3   5 -19    3.92    1.84   0
   3  -5  19    1.08    1.88   0
  -4  -5 -19    0.12    1.94   0
  -4   5 -19    0.66    1.35   0
   4  -5  19    1.60    1.90   0
  -5  -5 -19    0.75    2.10   0
  -5   5 -19    1.77    2.11   0
   5  -5  19    1.40    2.13   0
   6  -5  19    0.41    2.29   0
  -6  -5 -19    0.33    2.33   0
  -6   5 -19    1.37    2.20   0
  -7  -6  19   -0.69    2.19   0
   7  -6 -19   -0.37    2.17   0
   7   6 -19   -0.02    2.16   0
  -6  -6  19    0.25    2.08   0
   6   6 -19    1.20    2.05   0
   6  -6 -19    1.21    1.99   0
   5  -6 -19    1.03    1.87   0
   5   6 -19    1.06    1.88   0
  -5  -6  19    0.80    1.88   0
  -4  -6  19    4.15    1.85   0
   4  -6 -19    3.63    1.29   0
   4   6 -19    3.62    1.80   0
  -3  -6  19    1.21    1.75   0
   3  -6 -19    1.82    1.74   0
   3   6 -19    1.48    1.83   0
  -2  -6  19    2.60    1.80   0
   2  -6 -19    2.71    1.70   0
   2   6 -19    2.60    1.80   0
   1  -6 -19   13.21    1.74   0
   1   6 -19   12.09    1.79   0
  -1  -6  19    8.75    1.77   0
   0  -6 -19    0.74    1.19   0
   0  -6  19    1.93    1.70   0
   0   6 -19    3.83    1.68   0
  -1  -6 -19    0.41    1.70   0
   1  -6  19    3.27    1.70   0
  -1   6 -19    0.16    1.19   0
  -2  -6 -19    2.00    1.79   0
   2  -6  19    1.46    1.72   0
  -2   6 -19    0.83    1.20   0
  -3   6 -19    0.33    1.86   0
   3  -6  19    0.64    1.84   0
  -3  -6 -19    0.25    1.89   0
  -4  -6 -19    0.40    2.02   0
  -4   6 -19    2.39    2.00   0
   4  -6  19   -0.54    1.89   0
  -5  -6 -19    4.09    2.16   0
  -5   6 -19    5.40    2.15   0
   5  -6  19    2.34    2.19   0
   7  -7 -19    1.44    2.18   0
  -7  -7  19   -0.20    2.78   0
   7   7 -19    0.76    2.35   0
   6  -7 -19    0.69    2.05   0
  -6  -7  19    0.40    2.62   0
   6   7 -19    0.68    2.13   0
   5  -7 -19    2.21    1.99   0
  -5  -7  19    1.69    1.97   0
   5   7 -19    0.66    2.00   0
   4  -7 -19    1.70    1.85   0
  -4  -7  19    0.13    1.90   0
   4   7 -19    2.16    1.85   0
   3  -7 -19    7.61    1.79   0
  -3  -7  19    7.63    1.83   0
   3   7 -19    7.01    1.32   0
  -2  -7  19    0.83    1.71   0
   2  -7 -19    0.29    1.70   0
   2   7 -19    1.24    1.27   0
   1  -7 -19   24.95    1.85   0
   1   7 -19   21.19    1.92   0
  -1  -7  19   22.96    1.93   0
   0  -7 -19    2.09    1.81   0
   0  -7  19    1.11    1.71   0
   0   7 -19    1.17    1.70   0
  -1  -7 -19    1.85    1.78   0
   1  -7  19    0.92    1.20   0
  -1   7 -19    3.77    1.73   0
  -2  -7 -19    1.15    1.87   0
   2  -7  19    1.47    1.30   0
  -2   7 -19    0.60    1.79   0
  -3  -7 -19    0.15    1.94   0
   3  -7  19    1.36    1.35   0
  -3   7 -19    0.85    1.93   0
  -4   7 -19    0.82    1.93   0
   4  -7  19    1.60    2.03   0
  -4  -7 -19   -0.49    2.04   0
  -5  -7 -19   -0.06    2.23   0
  -5   7 -19    1.34    2.23   0
   5  -7  19    0.22    2.21   0
  -6  -8  19    0.39    2.73   0
   6  -8 -19    1.65    2.23   0
   6   8 -19    0.71    2.20   0
   5  -8 -19    2.05    2.05   0
  -5  -8  19    0.35    2.04   0
   5   8 -19    1.32    2.55   0
  -4  -8  19    1.78    1.94   0
   4  -8 -19    0.05    1.93   0
   4   8 -19    1.22    1.95   0
  -3  -8  19    0.57    1.34   0
   3  -8 -19    0.35    1.87   0
   3   8 -19    2.36    1.87   0
   2  -8 -19   -1.18    1.83   0
   2   8 -19    0.94    1.80   0
  -2  -8  19    0.20    1.80   0
   1  -8 -19    6.84    1.85   0
   1   8 -19    6.64    1.40   0
  -1  -8  19    4.26    1.96   0
   0  -8  19    4.69    1.79   0
   0  -8 -19    3.97    1.27   0
   0   8 -19    6.11    1.81   0
  -1  -8 -19    0.73    1.87   0
   1  -8  19    0.19    1.76   0
  -1   8 -19    0.03    1.23   0
  -2  -8 -19    1.36    1.97   0
   2  -8  19   -0.39    1.34   0
  -2   8 -19    0.16    1.88   0
  -3  -8 -19   -0.58    2.04   0
   3  -8  19    0.61    1.40   0
  -3   8 -19    0.97    1.98   0
  -4   8 -19    0.41    2.09   0
   4  -8  19    0.80    2.11   0
  -4  -8 -19    0.94    2.14   0
   5  -8  19    0.22    1.58   0
   6  -9 -19    0.20    2.39   0
   6   9 -19    0.66    2.29   0
  -6  -9  19    0.04    2.38   0
   5  -9 -19   -1.26    1.51   0
  -5  -9  19    0.85    2.16   0
   5   9 -19    0.82    2.18   0
  -4  -9  19   -0.34    2.02   0
   4  -9 -19    0.88    1.43   0
   4   9 -19    1.17    2.04   0
   3  -9 -19    0.34    1.86   0
   3   9 -19   -0.47    1.94   0
  -3  -9  19    0.81    1.95   0
   2  -9 -19    1.35    1.32   0
   2   9 -19    0.84    1.89   0
  -2  -9  19    0.56    1.85   0
   1  -9 -19    2.39    1.35   0
   1   9 -19    0.81    1.90   0
  -1  -9  19    1.04    1.96   0
   0  -9  19   -1.39    1.95   0
   0   9 -19    2.14    1.90   0
   0  -9 -19   -0.53    1.34   0
   1  -9  19    1.51    1.37   0
  -1   9 -19    3.52    1.92   0
  -1  -9 -19    4.44    1.93   0
  -2  -9 -19    2.10    2.00   0
   2  -9  19    1.61    1.97   0
  -2   9 -19    1.55    1.96   0
  -3  -9 -19    0.34    2.15   0
  -3   9 -19   -2.03    2.04   0
   3  -9  19   -0.24    2.04   0
  -4   9 -19    1.69    2.30   0
   4  -9  19    0.62    1.60   0
  -4  -9 -19    3.11    2.37   0
  -5 -10  19   -0.56    2.28   0
   5 -10 -19   -0.72    2.20   0
   5  10 -19    0.88    2.28   0
  -4 -10  19   -0.66    1.57   0
   4 -10 -19    0.24    2.14   0
   4  10 -19    1.79    2.14   0
   3 -10 -19   -0.14    2.02   0
   3  10 -19    0.07    2.06   0
  -3 -10  19    0.23    2.07   0
   2 -10 -19    1.47    1.96   0
   2  10 -19    0.44    1.99   0
  -2 -10  19    1.36    1.42   0
   1 -10 -19    1.71    1.95   0
   1  10 -19    1.56    2.03   0
  -1 -10  19    0.79    1.40   0
   0 -10 -19    3.68    2.02   0
   0  10 -19    1.31    2.02   0
   0 -10  19    2.94    1.95   0
   1 -10  19    1.01    1.92   0
  -1  10 -19   -1.21    2.03   0
  -1 -10 -19    2.17    2.07   0
  -2 -10 -19    2.10    2.05   0
  -2  10 -19    0.43    2.01   0
   2 -10  19    1.17    1.49   0
  -3 -10 -19    2.99    2.30   0
  -3  10 -19    3.69    1.60   0
   3 -10  19    0.88    1.60   0
  -4 -11  19   -0.70    2.30   0
   4  11 -19    1.60    2.26   0
   4 -11 -19    1.65    2.17   0
   3 -11 -19   -0.22    2.11   0
   3  11 -19    0.67    2.19   0
  -3 -11  19    0.74    2.25   0
   2 -11 -19   -0.45    2.13   0
   2  11 -19    1.76    2.18   0
  -2 -11  19   -0.76    2.09   0
   1 -11 -19    2.46    2.06   0
   1  11 -19    0.53    2.10   0
  -1 -11  19    0.45    2.16   0
   0 -11 -19    0.69    2.28   0
   0  11 -19    1.96    2.08   0
   0 -11  19   -0.73    2.14   0
  -1  11 -19   -1.27    2.14   0
   1 -11  19    0.40    2.17   0
  -1 -11 -19    0.72    2.13   0
  -2  11 -19    0.91    2.22   0
   2 -11  19   -0.41    1.50   0
  -2 -11 -19    0.98    2.29   0
  -2 -12  19    1.20    2.29   0
   1 -12 -19    1.28    2.30   0
   1  12 -19   -0.25    1.68   0
  -1 -12  19    0.43    2.35   0
   0  12 -19    0.27    2.28   0
   0 -12  19   -0.21    1.59   0
   8   0 -20    0.97    2.30   0
   7   0 -20    5.53    2.11   0
   6   0 -20    1.59    1.83   0
   5   0 -20   -0.60    1.78   0
  -4   0  20   13.64    1.76   0
   4   0 -20   12.84    1.80   0
  -3   0  20    1.73    1.16   0
   3   0 -20    1.52    1.19   0
   2   0 -20    1.60    1.57   0
  -2   0  20    2.66    1.66   0
  -1   0  20   10.05    1.62   0
   1   0 -20    8.95    1.19   0
   0   0  20    6.34    1.14   0
   0   0 -20    7.00    1.64   0
   1   0  20  107.22    2.14   0
  -1   0 -20  108.30    2.16   0
   2   0  20   13.58    1.73   0
  -2   0 -20   12.58    1.74   0
  -3   0 -20   13.31    1.79   0
   3   0  20   11.94    1.39   0
   4   0  20    3.88    1.90   0
  -4   0 -20    3.51    1.90   0
  -5   0 -20    4.76    2.04   0
   5   0  20    2.90    2.05   0
   6   0  20    1.06    2.22   0
  -6   0 -20   -0.38    2.21   0
   8   1 -20    0.16    2.77   0
   8  -1 -20   -0.16    2.22   0
   7   1 -20   -0.59    2.51   0
   7  -1 -20    0.12    2.49   0
   6   1 -20    1.48    1.83   0
   6  -1 -20    0.35    1.36   0
   5   1 -20    1.31    1.84   0
   5  -1 -20    2.51    1.27   0
   4   1 -20   11.65    1.75   0
  -4  -1  20   11.83    1.82   0
   4  -1 -20   10.32    1.82   0
  -3   1  20    0.73    1.18   0
   3   1 -20   -0.15    1.66   0
  -3  -1  20   -0.02    1.66   0
   3  -1 -20    1.58    1.68   0
  -2  -1  20   13.37    1.73   0
   2   1 -20   12.69    1.29   0
  -2   1  20   15.35    1.73   0
   2  -1 -20   12.31    1.68   0
  -1  -1  20    4.63    1.59   0
   1   1 -20    2.43    1.62   0
   1  -1 -20    0.65    1.59   0
  -1   1  20    1.63    1.14   0
   0   1 -20   41.69    1.80   0
   0  -1 -20   44.10    1.80   0
   0   1  20   45.76    1.85   0
   0  -1  20   36.98    1.41   0
  -1   1 -20   -0.47    1.22   0
   1   1  20    0.72    1.63   0
  -1  -1 -20    1.27    1.71   0
   1  -1  20    0.99    1.12   0
  -2   1 -20   -0.59    1.77   0
   2   1  20    0.39    1.70   0
  -2  -1 -20    1.48    1.73   0
   2  -1  20    0.80    1.17   0
  -3   1 -20    2.85    1.72   0
  -3  -1 -20    3.13    1.72   0
   3   1  20    2.86    1.73   0
   3  -1  20    4.08    1.80   0
  -4   1 -20   -0.54    1.88   0
  -4  -1 -20    1.34    1.85   0
   4   1  20   -0.48    1.85   0
   4  -1  20    1.06    1.83   0
  -5  -1 -20    0.92    2.01   0
   5   1  20    1.56    2.05   0
   5  -1  20    0.76    1.43   0
  -5   1 -20    2.26    2.06   0
  -6   1 -20    0.18    2.19   0
   6   1  20   -1.07    2.23   0
   6  -1  20    0.58    2.14   0
  -6  -1 -20   -0.03    2.16   0
   8   2 -20    1.17    2.82   0
   8  -2 -20   -0.05    2.27   0
   7  -2 -20    0.07    2.11   0
   7   2 -20    1.31    2.17   0
   6  -2 -20    3.13    1.93   0
   6   2 -20    1.57    1.90   0
   5  -2 -20    1.23    1.20   0
  -5  -2  20    1.74    1.78   0
   5   2 -20    0.81    1.78   0
   4  -2 -20    8.83    1.27   0
   4   2 -20   10.85    1.87   0
  -4  -2  20    8.57    1.32   0
   3  -2 -20   12.71    1.75   0
  -3  -2  20   14.32    1.74   0
   3   2 -20   14.87    1.73   0
   2  -2 -20    9.17    1.76   0
   2   2 -20   12.00    1.67   0
  -2   2  20   10.52    1.71   0
  -2  -2  20   12.21    1.73   0
  -1   2  20   23.33    1.73   0
   1   2 -20   21.30    1.70   0
  -1  -2  20   20.45    1.30   0
   1  -2 -20   23.32    1.30   0
   0   2 -20   31.99    1.75   0
   0   2  20   31.65    1.83   0
   0  -2  20   34.75    1.78   0
   0  -2 -20   34.48    1.86   0
   1   2  20    2.35    1.18   0
  -1   2 -20    4.09    1.63   0
   1  -2  20    2.96    1.69   0
  -1  -2 -20    1.66    1.69   0
   2   2  20    7.76    1.72   0
  -2   2 -20    9.58    1.77   0
   2  -2  20    8.98    1.78   0
  -2  -2 -20    8.97    1.73   0
  -3   2 -20   16.66    1.82   0
   3  -2  20   16.59    1.85   0
  -3  -2 -20   19.60    1.92   0
   3   2  20   14.43    1.40   0
   4   2  20    4.91    1.90   0
  -4  -2 -20    5.81    1.86   0
   4  -2  20    4.46    1.92   0
  -4   2 -20    6.77    1.89   0
  -5  -2 -20    1.46    2.01   0
   5   2  20    1.18    2.00   0
   5  -2  20    0.94    2.00   0
  -5   2 -20   -1.01    2.04   0
   6   2  20    0.82    2.25   0
   6  -2  20   -0.79    2.21   0
  -6   2 -20    0.64    2.25   0
  -6  -2 -20    0.26    2.25   0
   8  -3 -20    1.12    2.32   0
   8   3 -20    0.40    2.24   0
   7  -3 -20   -0.07    2.13   0
   7   3 -20    0.14    2.16   0
  -6  -3  20    3.19    1.90   0
   6  -3 -20    2.25    1.93   0
   6   3 -20    1.93    1.97   0
   5  -3 -20    1.21    1.81   0
  -5  -3  20   -1.46    1.87   0
   5   3 -20    1.94    1.73   0
   4  -3 -20    2.98    1.71   0
   4   3 -20    2.62    1.25   0
  -4  -3  20    3.01    1.78   0
   3  -3 -20    3.02    1.66   0
   3   3 -20    1.78    1.76   0
  -3  -3  20    3.07    1.20   0
   2  -3 -20    1.07    1.63   0
   2   3 -20    1.88    1.69   0
  -2  -3  20    2.05    1.74   0
   1  -3 -20   14.94    1.70   0
   1   3 -20   13.49    1.69   0
  -1  -3  20   13.69    1.72   0
   0   3 -20    1.34    1.57   0
   0  -3  20    2.01    1.13   0
   0   3  20    2.63    1.63   0
   0  -3 -20    2.38    1.22   0
  -1   3 -20    2.80    1.64   0
   1  -3  20    3.02    1.21   0
   1   3  20    1.06    1.66   0
  -1  -3 -20    2.12    1.65   0
  -2   3 -20    1.04    1.20   0
   2   3  20    2.77    1.68   0
   2  -3  20    1.17    1.26   0
  -2  -3 -20    2.21    1.77   0
  -3   3 -20    2.22    1.78   0
   3   3  20    3.44    1.83   0
   3  -3  20    3.43    1.83   0
  -3  -3 -20    0.40    1.83   0
   4  -3  20    9.76    1.96   0
  -4  -3 -20   12.15    1.94   0
   4   3  20    9.69    1.96   0
  -4   3 -20   10.56    1.93   0
  -5  -3 -20    0.41    1.97   0
   5  -3  20    0.86    2.08   0
   5   3  20    0.41    2.01   0
  -5   3 -20    0.47    2.08   0
  -6  -3 -20    2.71    2.36   0
   6  -3  20    3.31    2.23   0
  -6   3 -20    3.52    2.22   0
   7   4 -20   -0.51    2.66   0
   7  -4 -20   -0.86    2.09   0
   6   4 -20    2.11    1.94   0
  -6  -4  20    2.46    2.03   0
   6  -4 -20    2.12    2.06   0
   5   4 -20   -0.10    1.84   0
   5  -4 -20    1.36    1.84   0
  -5  -4  20    0.06    1.85   0
  -4  -4  20    2.62    1.81   0
   4   4 -20    1.46    1.80   0
   4  -4 -20    1.04    1.82   0
   3   4 -20    1.33    1.59   0
   3  -4 -20    2.08    1.72   0
  -3  -4  20    2.71    1.70   0
   2   4 -20   69.01    1.65   0
   2  -4 -20   80.28    1.98   0
  -2  -4  20   78.43    2.10   0
   1   4 -20    4.16    1.69   0
   1  -4 -20    5.56    1.62   0
  -1  -4  20    2.59    1.73   0
   0   4 -20    2.76    1.15   0
   0  -4 -20    3.46    1.18   0
   0  -4  20    3.52    1.15   0
  -1   4 -20    9.29    1.23   0
   1  -4  20    6.30    1.26   0
  -1  -4 -20    7.11    1.78   0
  -2   4 -20    3.59    1.79   0
   2  -4  20    4.14    1.80   0
  -2  -4 -20    2.56    1.77   0
   3  -4  20   -0.36    1.32   0
  -3  -4 -20    1.26    1.88   0
  -3   4 -20    0.45    1.24   0
   4  -4  20    3.28    1.97   0
  -4  -4 -20    5.93    2.09   0
  -4   4 -20    3.11    1.96   0
   5  -4  20    0.13    2.13   0
  -5  -4 -20    2.11    2.20   0
  -5   4 -20    0.61    2.19   0
  -6  -4 -20    0.23    2.88   0
   6  -4  20    2.58    2.28   0
  -6   4 -20    1.29    1.65   0
   7  -5 -20    1.12    2.11   0
   7   5 -20   -0.44    2.71   0
   6   5 -20    4.98    2.53   0
  -6  -5  20    4.52    2.06   0
   6  -5 -20    4.88    1.40   0
   5   5 -20    3.22    1.96   0
  -5  -5  20    4.48    1.86   0
   5  -5 -20    2.23    1.86   0
   4   5 -20    1.54    1.83   0
   4  -5 -20    4.35    1.80   0
  -4  -5  20    0.75    1.83   0
   3   5 -20   -0.09    1.21   0
  -3  -5  20    0.40    1.29   0
   3  -5 -20    0.38    1.23   0
   2   5 -20    3.07    1.70   0
  -2  -5  20    3.89    1.71   0
   2  -5 -20    3.74    1.69   0
   1   5 -20    2.97    1.27   0
  -1  -5  20    5.80    1.22   0
   1  -5 -20    4.75    1.72   0
   0   5 -20    3.98    1.64   0
   0  -5  20    2.45    1.71   0
   0  -5 -20    4.40    1.76   0
   1  -5  20    1.02    1.73   0
  -1  -5 -20    5.79    1.77   0
  -1   5 -20    4.27    1.21   0
  -2   5 -20    1.16    1.76   0
  -2  -5 -20    1.54    1.79   0
   2  -5  20    0.58    1.80   0
  -3  -5 -20    2.11    1.85   0
  -3   5 -20    2.27    1.87   0
   3  -5  20    1.11    1.86   0
   4  -5  20    2.22    1.95   0
  -4  -5 -20    0.72    2.02   0
  -4   5 -20    0.47    1.92   0
   5  -5  20    1.14    2.06   0
  -5  -5 -20    3.68    2.19   0
  -5   5 -20    2.40    2.09   0
  -7  -6  20    0.85    2.29   0
   7  -6 -20    0.25    2.25   0
   7   6 -20    0.62    2.79   0
   6  -6 -20   -1.10    1.41   0
  -6  -6  20    0.37    2.59   0
   6   6 -20    0.24    2.09   0
  -5  -6  20   -0.86    1.93   0
   5  -6 -20    0.56    1.91   0
   5   6 -20    0.34    1.98   0
  -4  -6  20   -0.57    1.31   0
   4  -6 -20    0.84    1.85   0
   4   6 -20   -0.03    1.87   0
   3   6 -20    3.94    1.80   0
  -3  -6  20    4.73    1.80   0
   3  -6 -20    6.78    1.31   0
  -2  -6  20    0.83    1.29   0
   2  -6 -20    0.46    1.67   0
   2   6 -20    0.33    1.72   0
  -1  -6  20    9.78    1.83   0
   1  -6 -20    8.05    1.26   0
   1   6 -20    6.82    1.82   0
   0  -6 -20   -1.64    1.81   0
   0   6 -20    2.64    1.74   0
   0  -6  20    2.37    1.72   0
  -1  -6 -20   -0.44    1.70   0
  -1   6 -20    0.55    1.71   0
   1  -6  20    1.60    1.74   0
  -2  -6 -20    2.30    1.83   0
  -2   6 -20    1.91    1.79   0
   2  -6  20    0.66    1.75   0
  -3   6 -20    0.88    1.89   0
  -3  -6 -20   -0.36    2.05   0
   3  -6  20   -0.47    1.92   0
  -4  -6 -20    2.70    2.08   0
  -4   6 -20   -0.81    2.00   0
   4  -6  20    1.56    2.04   0
  -5  -6 -20   -0.60    2.78   0
  -5   6 -20    0.34    1.54   0
   5  -6  20    0.05    2.17   0
  -6  -7  20    1.35    2.16   0
   6   7 -20   -1.21    2.22   0
   6  -7 -20    1.71    2.12   0
   5  -7 -20    3.51    1.98   0
   5   7 -20    0.89    2.01   0
  -5  -7  20    0.54    2.01   0
   4  -7 -20    1.02    1.92   0
  -4  -7  20   -0.46    2.00   0
   4   7 -20    1.51    1.89   0
  -3  -7  20    2.14    1.89   0
   3   7 -20   -0.19    1.83   0
   3  -7 -20    0.60    1.79   0
  -2  -7  20    3.95    1.94   0
   2  -7 -20    2.40    1.29   0
   2   7 -20    2.61    1.88   0
   1  -7 -20   -0.17    1.74   0
   1   7 -20    2.33    1.80   0
  -1  -7  20   -0.74    1.29   0
   0  -7 -20    1.73    1.82   0
   0   7 -20    0.95    1.21   0
   0  -7  20    0.27    1.79   0
  -1  -7 -20    1.91    1.81   0
   1  -7  20    1.03    1.26   0
  -1   7 -20    2.35    1.83   0
  -2  -7 -20    0.14    1.93   0
  -2   7 -20   -0.70    1.28   0
   2  -7  20    3.28    1.88   0
  -3   7 -20    0.90    1.96   0
   3  -7  20   -1.09    1.98   0
  -3  -7 -20    1.61    2.04   0
  -4   7 -20    0.91    1.50   0
  -4  -7 -20    1.90    2.18   0
   4  -7  20   -0.08    1.47   0
  -5  -7 -20    3.92    2.97   0
  -5   7 -20    5.82    2.32   0
   5  -7  20    1.49    2.28   0
   6  -8 -20    0.44    2.29   0
  -6  -8  20   -0.60    2.28   0
   6   8 -20    0.84    2.30   0
   5  -8 -20   -0.11    2.12   0
  -5  -8  20    0.22    2.11   0
   5   8 -20    0.31    2.54   0
   4  -8 -20    1.92    1.98   0
  -4  -8  20    1.51    2.00   0
   4   8 -20    0.13    2.03   0
   3  -8 -20    3.83    1.95   0
  -3  -8  20    2.56    1.95   0
   3   8 -20    0.62    1.99   0
   2   8 -20   -0.14    1.85   0
   2  -8 -20    1.16    1.27   0
  -2  -8  20   -0.85    1.89   0
   1   8 -20    3.72    1.86   0
   1  -8 -20    0.43    1.87   0
  -1  -8  20    2.13    1.85   0
   0  -8 -20    1.96    1.85   0
   0   8 -20    0.90    1.87   0
   0  -8  20   -0.20    1.87   0
  -1  -8 -20   -0.19    1.37   0
   1  -8  20    1.67    1.88   0
  -1   8 -20    0.94    1.89   0
  -2  -8 -20    2.20    2.04   0
  -2   8 -20    2.17    1.39   0
   2  -8  20    1.43    1.83   0
  -3  -8 -20    3.34    2.15   0
  -3   8 -20    1.37    1.46   0
   3  -8  20   -0.11    2.14   0
  -4   8 -20    0.33    2.14   0
   4  -8  20    1.70    2.14   0
  -4  -8 -20    1.68    2.26   0
   5  -9 -20   -0.92    2.22   0
  -5  -9  20    0.26    2.22   0
   5   9 -20   -0.33    2.19   0
   4  -9 -20    0.12    2.02   0
  -4  -9  20   -1.58    2.09   0
   4   9 -20    0.42    2.02   0
  -3  -9  20    3.16    2.06   0
   3  -9 -20    5.40    1.99   0
   3   9 -20    1.73    1.44   0
   2  -9 -20    0.82    1.84   0
   2   9 -20    0.35    1.95   0
  -2  -9  20    2.39    1.93   0
   1   9 -20    0.81    1.38   0
  -1  -9  20    1.76    1.94   0
   1  -9 -20   -0.09    1.98   0
   0   9 -20   -0.11    1.99   0
   0  -9  20    1.40    1.96   0
   0  -9 -20    0.55    1.96   0
  -1  -9 -20    0.83    1.35   0
  -1   9 -20    0.92    1.96   0
   1  -9  20    1.53    1.38   0
  -2  -9 -20    2.68    2.14   0
  -2   9 -20    0.89    1.45   0
   2  -9  20    0.52    2.01   0
  -3  -9 -20    2.54    2.12   0
  -3   9 -20    2.07    2.17   0
   3  -9  20   -0.53    2.20   0
  -4 -10  20    1.24    2.25   0
   4 -10 -20    1.31    1.59   0
   4  10 -20    1.28    2.27   0
   3 -10 -20    1.44    2.06   0
   3  10 -20    0.53    1.42   0
  -3 -10  20    0.22    2.15   0
   2 -10 -20    1.17    2.04   0
   2  10 -20    1.53    2.07   0
  -2 -10  20    2.23    1.44   0
   1 -10 -20    0.04    1.49   0
   1  10 -20    0.46    2.02   0
  -1 -10  20    0.48    1.47   0
   0  10 -20    0.47    2.06   0
   0 -10  20    0.76    1.43   0
   0 -10 -20   -0.22    1.98   0
  -1  10 -20    0.68    1.40   0
  -1 -10 -20    0.92    2.07   0
   1 -10  20   -0.19    2.12   0
  -2 -10 -20    0.71    1.59   0
  -2  10 -20   -0.47    1.49   0
   2 -10  20    1.28    1.52   0
   3 -10  20    0.28    1.56   0
   3 -11 -20    0.86    2.14   0
   3  11 -20   -0.12    2.29   0
  -3 -11  20    0.30    2.29   0
   2 -11 -20    1.94    2.24   0
   2  11 -20    1.53    1.55   0
  -2 -11  20    0.65    2.15   0
   1 -11 -20    1.73    2.20   0
   1  11 -20   -0.73    1.55   0
  -1 -11  20   -1.16    2.18   0
   0  11 -20   -0.93    2.27   0
   0 -11  20   -0.95    2.27   0
   0 -11 -20   -0.43    2.27   0
  -1  11 -20    2.32    2.21   0
   1 -11  20    0.71    2.15   0
  -1 -11 -20    2.85    2.29   0
   8   1 -21    0.32    2.36   0
   8  -1 -21    0.70    2.25   0
   7   1 -21    1.03    2.16   0
   7  -1 -21    1.87    2.07   0
   6   1 -21    2.25    2.06   0
   6  -1 -21    1.70    1.91   0
   5   1 -21    0.94    1.88   0
   5  -1 -21    0.95    1.82   0
   4   1 -21    1.90    1.80   0
  -4  -1  21    2.81    1.27   0
   4  -1 -21    3.16    1.71   0
  -3   1  21   10.24    1.25   0
   3   1 -21   18.93    1.78   0
  -3  -1  21   15.02    1.75   0
   3  -1 -21   15.53    1.77   0
  -2  -1  21   10.12    1.72   0
   2   1 -21   10.19    1.20   0
  -2   1  21    9.53    1.19   0
   2  -1 -21   10.79    1.76   0
  -1  -1  21   71.44    1.57   0
  -1   1  21   72.06    1.98   0
   1   1 -21   74.43    1.98   0
   1  -1 -21   79.40    1.98   0
   0   1 -21    3.92    1.17   0
   0  -1 -21    1.07    1.67   0
   0   1  21    3.65    1.17   0
   0  -1  21    5.60    1.64   0
  -1   1 -21    1.53    1.68   0
  -1  -1 -21    0.48    1.73   0
   1   1  21    2.65    1.70   0
   1  -1  21   -0.20    1.70   0
  -2   1 -21    6.05    1.26   0
  -2  -1 -21    5.28    1.74   0
   2   1  21    5.50    1.71   0
   2  -1  21    2.14    1.73   0
  -3   1 -21    3.34    1.79   0
  -3  -1 -21    1.71    1.80   0
   3   1  21    0.59    1.76   0
   3  -1  21    3.08    1.83   0
  -4   1 -21    1.67    2.00   0
  -4  -1 -21   -0.61    2.04   0
   4   1  21    2.78    1.91   0
   4  -1  21    0.35    1.35   0
  -5  -1 -21    1.04    2.06   0
   5   1  21    0.68    2.13   0
   5  -1  21    0.80    2.11   0
  -5   1 -21   -0.43    2.09   0
   6  -1  21   -0.33    2.22   0
   6   1  21    0.14    2.27   0
  -6   1 -21   -0.07    2.28   0
  -6  -1 -21    0.65    2.27   0
   8   2 -21    1.54    2.36   0
   7   2 -21    0.03    2.15   0
   7  -2 -21    1.93    2.08   0
   6  -2 -21    1.80    1.95   0
   6   2 -21    2.10    2.01   0
   5  -2 -21    3.20    1.79   0
  -5  -2  21    3.01    1.91   0
   5   2 -21   -0.96    1.84   0
  -4  -2  21    1.75    1.74   0
   4  -2 -21    2.06    1.83   0
   4   2 -21   -0.19    1.73   0
   3  -2 -21    3.78    1.74   0
  -3  -2  21    3.89    1.75   0
   3   2 -21    4.92    1.23   0
  -2  -2  21   22.34    1.87   0
   2   2 -21   19.68    1.86   0
  -2   2  21   20.95    1.29   0
   2  -2 -21   24.72    1.73   0
  -1   2  21    8.94    1.68   0
   1   2 -21    9.74    1.77   0
  -1  -2  21    6.46    1.75   0
   1  -2 -21    6.95    1.68   0
   0   2 -21    1.45    1.12   0
   0   2  21    1.67    1.70   0
   0  -2  21   -0.66    1.62   0
   0  -2 -21   -0.36    1.16   0
  -1   2 -21    4.63    1.69   0
   1   2  21    5.05    1.70   0
   1  -2  21    3.82    1.22   0
  -1  -2 -21    4.70    1.22   0
   2   2  21    3.27    1.70   0
  -2   2 -21    2.83    1.76   0
   2  -2  21    1.38    1.22   0
  -2  -2 -21    2.03    1.70   0
  -3   2 -21    0.47    1.76   0
   3   2  21    0.13    1.82   0
  -3  -2 -21   -0.67    1.87   0
   3  -2  21   -0.14    1.79   0
   4   2  21    1.21    1.98   0
  -4  -2 -21   -0.64    2.04   0
   4  -2  21   -0.52    1.89   0
  -4   2 -21    0.46    1.95   0
  -5  -2 -21    3.87    2.10   0
   5   2  21    1.27    2.08   0
   5  -2  21    1.59    2.01   0
  -5   2 -21    3.34    2.15   0
   6   2  21    0.55    2.31   0
   6  -2  21    0.11    2.28   0
  -6   2 -21    0.07    2.30   0
  -6  -2 -21    0.16    2.37   0
   7  -3 -21   -0.76    2.13   0
   7   3 -21    0.31    2.19   0
  -6  -3  21    1.54    1.96   0
   6  -3 -21    1.04    2.01   0
   6   3 -21    1.24    1.99   0
   5  -3 -21    2.26    1.81   0
   5   3 -21    1.04    1.84   0
  -5  -3  21    0.91    1.89   0
   4  -3 -21    1.09    1.73   0
   4   3 -21    3.68    1.83   0
  -4  -3  21    1.65    1.77   0
  -3  -3  21    2.16    1.18   0
   3  -3 -21    1.21    1.73   0
   3   3 -21    0.81    1.69   0
   2  -3 -21  126.09    1.90   0
   2   3 -21  118.20    2.29   0
  -2  -3  21  126.43    2.34   0
   1  -3 -21    1.44    1.62   0
   1   3 -21    4.03    1.64   0
  -1  -3  21    3.62    1.19   0
   0   3 -21   25.18    1.38   0
   0  -3  21   25.59    1.81   0
   0   3  21   28.60    1.84   0
   0  -3 -21   30.00    1.83   0
  -1   3 -21   -0.83    1.68   0
   1  -3  21    1.35    1.70   0
   1   3  21    0.59    1.16   0
  -1  -3 -21    1.63    1.76   0
  -2   3 -21    2.74    1.76   0
   2  -3  21    0.20    1.83   0
   2   3  21    0.94    1.74   0
  -2  -3 -21    1.22    1.78   0
  -3   3 -21    1.80    1.84   0
   3  -3  21    2.38    1.89   0
   3   3  21    3.61    1.90   0
  -3  -3 -21    4.44    1.88   0
   4  -3  21   -0.16    1.95   0
  -4  -3 -21    0.06    1.97   0
   4   3  21    1.42    1.95   0
  -4   3 -21    0.19    1.96   0
  -5  -3 -21    1.20    2.16   0
   5  -3  21    0.20    2.18   0
   5   3  21   -0.84    2.08   0
  -5   3 -21    0.52    2.08   0
   6  -3  21    2.29    2.36   0
   7   4 -21   -0.37    2.23   0
   7  -4 -21    0.00    2.23   0
   6   4 -21    1.48    2.03   0
  -6  -4  21    0.83    2.02   0
   6  -4 -21    1.63    2.08   0
   5   4 -21    2.88    1.90   0
   5  -4 -21    0.60    1.91   0
  -5  -4  21    1.15    1.92   0
  -4  -4  21    7.09    1.88   0
   4   4 -21    6.06    1.84   0
   4  -4 -21    7.44    1.81   0
   3   4 -21    5.40    1.85   0
   3  -4 -21    7.73    1.81   0
  -3  -4  21    4.76    1.21   0
   2   4 -21    4.30    1.76   0
   2  -4 -21    4.33    1.75   0
  -2  -4  21    5.19    1.77   0
   1   4 -21    1.01    1.69   0
   1  -4 -21   -1.22    1.72   0
  -1  -4  21   -0.09    1.68   0
   0  -4 -21   15.58    1.32   0
   0   4 -21   15.70    1.77   0
   0  -4  21   15.59    1.81   0
  -1   4 -21    0.65    1.13   0
   1  -4  21    1.31    1.21   0
  -1  -4 -21    0.73    1.24   0
  -2   4 -21    5.51    1.84   0
   2  -4  21    3.81    1.28   0
  -2  -4 -21    4.23    1.85   0
   3  -4  21    0.20    1.30   0
  -3  -4 -21    1.21    1.92   0
  -3   4 -21    0.58    1.86   0
   4  -4  21    1.00    2.06   0
  -4  -4 -21   -1.21    1.98   0
  -4   4 -21    0.48    1.98   0
   5  -4  21    0.76    1.49   0
  -5  -4 -21    1.33    2.20   0
  -5   4 -21    4.08    2.13   0
   7  -5 -21    1.46    2.31   0
   7   5 -21   -1.01    2.30   0
   6   5 -21    1.47    2.09   0
   6  -5 -21    2.00    1.53   0
  -6  -5  21    2.58    2.57   0
   5   5 -21   -0.64    1.94   0
  -5  -5  21    0.36    1.98   0
   5  -5 -21   -0.87    1.86   0
   4   5 -21    0.27    1.85   0
   4  -5 -21    1.14    1.84   0
  -4  -5  21    2.58    1.89   0
   3   5 -21    1.27    1.25   0
   3  -5 -21   -0.07    1.81   0
  -3  -5  21    1.10    1.79   0
   2   5 -21    2.09    1.87   0
  -2  -5  21    4.50    1.31   0
   2  -5 -21    4.12    1.74   0
   1   5 -21    2.73    1.29   0
  -1  -5  21    3.18    1.81   0
   1  -5 -21    3.63    1.75   0
   0   5 -21    2.28    1.21   0
   0  -5  21    2.91    1.71   0
   0  -5 -21    0.85    1.75   0
  -1  -5 -21    1.72    1.85   0
   1  -5  21    1.68    1.77   0
  -1   5 -21    6.75    1.82   0
   2  -5  21    1.87    1.82   0
  -2  -5 -21    2.13    1.85   0
  -2   5 -21    3.22    1.32   0
   3  -5  21    1.58    1.92   0
  -3  -5 -21    2.47    1.92   0
  -3   5 -21    2.55    1.90   0
   4  -5  21    1.79    2.00   0
  -4  -5 -21    6.18    2.18   0
  -4   5 -21    2.26    2.02   0
   5  -5  21    0.12    2.22   0
  -5  -5 -21    1.02    2.69   0
  -5   5 -21    0.69    2.24   0
  -7  -6  21   -0.18    2.34   0
   7  -6 -21    1.83    2.30   0
   7   6 -21   -0.37    2.27   0
   6  -6 -21    0.36    2.13   0
  -6  -6  21    1.53    2.23   0
   6   6 -21    4.48    2.56   0
  -5  -6  21    0.70    2.00   0
   5  -6 -21    4.75    2.02   0
   5   6 -21    1.70    2.00   0
   4  -6 -21    0.64    1.91   0
  -4  -6  21   -0.19    1.98   0
   4   6 -21    1.34    1.42   0
   3   6 -21    2.46    1.83   0
  -3  -6  21    0.94    1.32   0
   3  -6 -21    1.53    1.81   0
  -2  -6  21    6.76    1.85   0
   2  -6 -21    6.47    1.77   0
   2   6 -21    4.79    1.30   0
  -1  -6  21    0.65    1.82   0
   1  -6 -21   -0.90    1.81   0
   1   6 -21    1.42    1.28   0
   0  -6  21    2.00    1.77   0
   0  -6 -21    3.71    1.81   0
   0   6 -21    1.29    1.32   0
  -1  -6 -21    2.75    1.85   0
  -1   6 -21    1.95    1.79   0
   1  -6  21    2.03    1.76   0
  -2   6 -21    3.03    1.90   0
   2  -6  21    1.94    1.38   0
  -2  -6 -21    1.67    1.92   0
  -3  -6 -21    1.04    2.03   0
  -3   6 -21    0.42    2.01   0
   3  -6  21    0.44    2.00   0
  -4  -6 -21    1.86    2.10   0
  -4   6 -21    1.17    1.44   0
   4  -6  21   -0.44    2.12   0
   5  -6  21    0.95    2.26   0
  -5   6 -21   -0.05    2.28   0
  -6  -7  21    0.20    2.24   0
   6  -7 -21   -1.99    2.17   0
   6   7 -21    0.77    2.23   0
   5  -7 -21    2.24    1.49   0
   5   7 -21    2.01    2.07   0
  -5  -7  21    1.33    2.08   0
  -4  -7  21    0.17    2.04   0
   4  -7 -21   -0.45    1.36   0
   4   7 -21   -0.64    2.10   0
  -3  -7  21    3.66    1.95   0
   3  -7 -21    4.11    1.89   0
   3   7 -21    3.14    1.33   0
  -2  -7  21    2.13    1.29   0
   2  -7 -21    3.74    1.81   0
   2   7 -21    2.75    1.84   0
  -1  -7  21    0.64    1.33   0
   1  -7 -21    1.03    1.86   0
   1   7 -21    1.10    1.32   0
   0  -7 -21    1.68    1.89   0
   0   7 -21    0.51    1.85   0
   0  -7  21   -0.92    1.79   0
  -1  -7 -21    0.50    1.89   0
  -1   7 -21    0.58    1.81   0
   1  -7  21   -0.01    1.26   0
  -2  -7 -21   -0.91    1.90   0
  -2   7 -21    1.34    1.96   0
   2  -7  21   -1.83    1.97   0
  -3   7 -21    0.18    2.05   0
   3  -7  21    2.26    2.00   0
  -3  -7 -21    2.16    2.11   0
  -4  -7 -21    0.86    2.16   0
  -4   7 -21    0.32    2.21   0
   4  -7  21    1.74    1.53   0
  -6  -8  21   -0.52    2.42   0
  -5  -8  21    1.31    2.12   0
   5   8 -21    1.64    2.15   0
   5  -8 -21   -1.92    1.47   0
  -4  -8  21    1.19    2.10   0
   4   8 -21    0.39    2.08   0
   4  -8 -21   -0.38    1.46   0
  -3  -8  21    5.45    2.07   0
   3   8 -21    7.37    2.12   0
   3  -8 -21    9.44    1.98   0
  -2  -8  21    2.25    1.93   0
   2   8 -21    1.14    1.92   0
   2  -8 -21   -1.04    1.80   0
   1  -8 -21    0.47    1.97   0
   1   8 -21    2.98    1.92   0
  -1  -8  21   -0.65    1.96   0
   0  -8 -21   -0.78    1.98   0
   0   8 -21    0.89    1.88   0
   0  -8  21    0.66    1.94   0
  -1  -8 -21    1.70    1.99   0
  -1   8 -21    0.66    1.36   0
   1  -8  21    0.20    1.38   0
  -2  -8 -21    2.21    2.09   0
  -2   8 -21    2.15    2.00   0
   2  -8  21    0.27    2.01   0
  -3   8 -21    2.22    2.04   0
   3  -8  21   -0.86    2.12   0
  -3  -8 -21    1.62    2.22   0
   4  -8  21   -1.16    1.54   0
   5  -9 -21    2.55    2.29   0
  -5  -9  21    0.14    2.30   0
   5   9 -21    1.97    2.28   0
   4  -9 -21    2.58    2.16   0
  -4  -9  21    1.44    2.19   0
   4   9 -21    0.60    2.18   0
   3  -9 -21    0.91    1.43   0
  -3  -9  21    1.23    2.10   0
   3   9 -21    0.31    2.06   0
   2   9 -21    0.43    1.39   0
   2  -9 -21    2.72    2.01   0
  -2  -9  21   -0.00    2.05   0
   1   9 -21    0.34    1.96   0
   1  -9 -21   -0.92    2.03   0
  -1  -9  21    0.45    1.99   0
   0  -9 -21    0.56    1.94   0
   0   9 -21    1.04    2.03   0
   0  -9  21    0.73    2.05   0
  -1  -9 -21    2.30    2.10   0
  -1   9 -21    1.01    2.02   0
   1  -9  21    1.09    2.03   0
  -2  -9 -21    0.99    2.19   0
  -2   9 -21    0.18    2.10   0
   2  -9  21    0.46    2.01   0
  -3  -9 -21    6.82    2.39   0
  -3   9 -21    4.97    2.27   0
   3  -9  21    2.18    2.27   0
   4 -10 -21   -1.11    1.57   0
  -4 -10  21    0.66    2.24   0
   4  10 -21   -1.89    2.29   0
  -3 -10  21    0.61    2.14   0
   3 -10 -21   -0.42    2.06   0
   3  10 -21   -0.71    2.18   0
   2 -10 -21   -0.41    1.51   0
   2  10 -21    1.56    2.09   0
  -2 -10  21    0.81    1.48   0
   1  10 -21    1.60    1.47   0
  -1 -10  21    1.72    1.54   0
   1 -10 -21   -0.19    2.14   0
   0  10 -21    0.11    2.12   0
   0 -10 -21    0.51    1.52   0
   0 -10  21    0.54    1.49   0
  -1 -10 -21    3.22    2.22   0
  -1  10 -21    2.25    2.15   0
   1 -10  21    2.66    2.20   0
  -2 -10 -21    1.89    2.34   0
  -2  10 -21    0.38    2.21   0
   2 -10  21    3.21    2.19   0
   2 -11 -21    0.48    1.58   0
   2  11 -21    0.49    2.21   0
  -2 -11  21    2.58    2.23   0
   1  11 -21    0.33    2.27   0
  -1 -11  21   -0.97    2.28   0
   1 -11 -21   -1.67    1.58   0
   0  11 -21    0.06    1.56   0
   0 -11  21   -1.11    1.60   0
   0 -11 -21    2.50    2.28   0
   7   0 -22    1.50    2.14   0
   6   0 -22    1.60    2.04   0
   5   0 -22    0.26    1.88   0
  -4   0  22   -0.30    1.77   0
   4   0 -22   -0.44    1.79   0
  -3   0  22    8.00    1.76   0
   3   0 -22   11.47    1.74   0
  -2   0  22    0.52    1.71   0
   2   0 -22   -0.67    1.19   0
   1   0 -22   76.43    2.03   0
  -1   0  22   76.26    2.04   0
   0   0  22   14.40    1.21   0
   0   0 -22   15.63    1.69   0
   1   0  22    0.85    1.73   0
  -1   0 -22    0.23    1.24   0
   2   0  22    0.42    1.79   0
  -2   0 -22    1.27    1.74   0
   3   0  22    7.24    1.88   0
  -3   0 -22    7.49    1.86   0
  -4   0 -22    2.23    2.05   0
   4   0  22    3.46    2.02   0
  -5   0 -22    9.83    2.19   0
   5   0  22    5.74    2.17   0
   7   1 -22   -0.35    2.17   0
   7  -1 -22    0.28    2.16   0
   6   1 -22    0.95    2.02   0
   6  -1 -22   -0.48    2.14   0
   5   1 -22   -0.47    1.90   0
   5  -1 -22    1.41    1.33   0
   4   1 -22    1.77    1.77   0
   4  -1 -22    4.00    1.29   0
  -4  -1  22    4.40    1.83   0
  -3  -1  22    0.97    1.71   0
  -3   1  22    1.82    1.74   0
   3   1 -22    0.42    1.76   0
   3  -1 -22   -1.63    1.87   0
  -2  -1  22    7.64    1.74   0
   2   1 -22    6.51    1.78   0
   2  -1 -22    9.04    1.79   0
  -2   1  22   10.76    1.74   0
  -1  -1  22   23.10    1.32   0
  -1   1  22   26.21    1.87   0
   1   1 -22   23.88    1.33   0
   1  -1 -22   23.98    1.86   0
   0  -1  22    0.99    1.68   0
   0   1 -22    1.37    1.68   0
   0  -1 -22    0.46    1.69   0
   0   1  22   -0.69    1.21   0
  -1   1 -22    1.87    1.75   0
  -1  -1 -22    1.42    1.72   0
   1   1  22    1.04    1.71   0
   1  -1  22    2.52    1.75   0
  -2   1 -22   -0.83    1.84   0
  -2  -1 -22    1.27    1.23   0
   2   1  22    1.48    1.76   0
   2  -1  22    0.01    1.77   0
  -3   1 -22   14.63    1.94   0
  -3  -1 -22   12.96    1.89   0
   3   1  22   11.90    1.91   0
   3  -1  22   12.05    1.94   0
  -4   1 -22    1.14    1.47   0
  -4  -1 -22    3.35    1.94   0
   4   1  22   -0.22    1.98   0
   4  -1  22   -0.86    1.93   0
  -5  -1 -22    2.29    2.18   0
   5   1  22    1.73    2.13   0
   5  -1  22    2.52    2.13   0
  -5   1 -22    0.12    2.15   0
   7   2 -22   -0.63    2.18   0
   7  -2 -22    1.83    2.24   0
   6   2 -22    1.00    2.01   0
   6  -2 -22    1.15    1.98   0
   5  -2 -22    1.19    1.85   0
   5   2 -22    1.33    1.83   0
  -5  -2  22    0.67    1.88   0
   4  -2 -22   -0.42    1.82   0
  -4  -2  22   -2.91    1.80   0
   4   2 -22    0.55    1.81   0
   3   2 -22    1.62    1.79   0
  -3  -2  22    2.29    1.74   0
   3  -2 -22    0.52    1.76   0
  -2  -2  22   30.02    1.45   0
   2   2 -22   26.85    1.40   0
  -2   2  22   12.29    1.31   0
   2  -2 -22   29.62    1.88   0
  -1   2  22   14.89    1.32   0
   1   2 -22   22.35    1.34   0
   1  -2 -22   22.09    1.79   0
  -1  -2  22   20.33    1.74   0
   0   2 -22    0.60    1.67   0
   0   2  22    1.05    1.69   0
   0  -2  22    0.46    1.16   0
   0  -2 -22    1.27    1.69   0
  -1   2 -22    1.07    1.26   0
   1   2  22    0.42    1.80   0
  -1  -2 -22    1.85    1.76   0
   1  -2  22    0.84    1.75   0
  -2   2 -22    1.35    1.27   0
   2   2  22    0.07    1.72   0
  -2  -2 -22    0.26    1.27   0
   2  -2  22   -1.94    1.80   0
  -3   2 -22    6.34    1.87   0
   3   2  22    4.35    1.92   0
  -3  -2 -22    6.14    1.91   0
   3  -2  22    4.90    1.86   0
  -4  -2 -22    2.43    2.03   0
   4   2  22   -0.95    2.11   0
   4  -2  22    0.47    1.40   0
  -4   2 -22    0.97    1.99   0
  -5  -2 -22    2.11    2.21   0
   5  -2  22   -0.57    2.12   0
   5   2  22   -0.05    2.18   0
  -5   2 -22   -0.30    2.16   0
   7  -3 -22    0.24    2.27   0
   7   3 -22    1.11    2.70   0
   6  -3 -22    0.91    1.40   0
   6   3 -22   -1.47    1.97   0
  -6  -3  22    2.28    2.05   0
   5  -3 -22    3.49    1.89   0
   5   3 -22    1.24    1.86   0
  -5  -3  22    3.62    1.94   0
   4  -3 -22   11.26    1.89   0
   4   3 -22   10.48    1.94   0
  -4  -3  22    9.04    1.87   0
  -3  -3  22    9.74    1.32   0
   3  -3 -22   10.66    1.92   0
   3   3 -22    9.26    1.81   0
   2  -3 -22   28.37    1.89   0
   2   3 -22   26.21    1.95   0
  -2  -3  22   21.72    1.95   0
   1   3 -22   -0.07    1.20   0
  -1  -3  22    1.22    1.71   0
   1  -3 -22    1.92    1.70   0
   0   3 -22    4.06    1.73   0
   0  -3  22    1.99    1.22   0
   0   3  22    3.61    1.80   0
   0  -3 -22    1.30    1.79   0
  -1   3 -22    0.67    1.71   0
   1  -3  22    1.17    1.77   0
  -1  -3 -22    0.19    1.82   0
   1   3  22    0.81    1.76   0
  -2   3 -22   -0.95    1.81   0
   2  -3  22    0.56    1.84   0
   2   3  22   -0.09    1.77   0
  -2  -3 -22   -0.47    1.25   0
  -3   3 -22    1.24    1.89   0
   3  -3  22   -0.33    1.88   0
   3   3  22    1.53    1.97   0
  -3  -3 -22    1.19    1.91   0
  -4  -3 -22    2.52    2.07   0
   4  -3  22    1.13    1.40   0
   4   3  22    2.24    2.07   0
  -4   3 -22    3.27    2.09   0
  -5  -3 -22    1.62    2.19   0
   5  -3  22   -0.57    2.23   0
   5   3  22    1.58    2.18   0
  -5   3 -22    2.56    2.21   0
   7   4 -22    0.84    2.37   0
   7  -4 -22   -1.50    2.29   0
   6   4 -22   -0.48    2.03   0
   6  -4 -22    0.78    2.06   0
  -6  -4  22    0.23    2.06   0
   5   4 -22    0.24    2.05   0
   5  -4 -22    1.05    1.95   0
  -5  -4  22    0.55    1.97   0
   4   4 -22    0.53    1.88   0
  -4  -4  22    1.64    1.87   0
   4  -4 -22    2.07    1.89   0
   3   4 -22    0.83    1.72   0
   3  -4 -22   -0.68    1.80   0
  -3  -4  22   -1.16    1.69   0
   2   4 -22   11.89    1.85   0
   2  -4 -22   13.19    1.82   0
  -2  -4  22   10.97    1.35   0
   1  -4 -22    6.51    1.74   0
   1   4 -22    7.47    1.32   0
  -1  -4  22    7.67    1.80   0
   0  -4 -22    1.19    1.82   0
   0   4 -22    0.11    1.73   0
   0  -4  22    0.42    1.74   0
  -1   4 -22    0.55    1.70   0
   1  -4  22    2.95    1.75   0
  -1  -4 -22    3.23    1.85   0
  -2   4 -22   -0.50    1.88   0
   2  -4  22    1.87    1.34   0
  -2  -4 -22    1.56    1.85   0
   3  -4  22    1.31    1.94   0
  -3  -4 -22    1.31    1.98   0
  -3   4 -22   -0.77    1.93   0
   4  -4  22    0.90    2.11   0
  -4  -4 -22    0.57    2.07   0
  -4   4 -22    0.95    2.10   0
  -5  -4 -22    0.77    2.29   0
   5  -4  22    0.56    2.22   0
  -5   4 -22   -1.42    2.21   0
   7  -5 -22    0.93    2.32   0
   7   5 -22    0.71    2.81   0
   6   5 -22    1.36    2.17   0
   6  -5 -22    0.95    1.52   0
  -6  -5  22    1.71    2.11   0
   5   5 -22   -0.38    1.97   0
   5  -5 -22    1.98    2.03   0
  -5  -5  22   -0.80    1.98   0
   4   5 -22    2.40    1.93   0
   4  -5 -22    1.90    1.94   0
  -4  -5  22    3.56    1.89   0
   3   5 -22    2.41    1.30   0
   3  -5 -22    5.33    1.84   0
  -3  -5  22    1.77    1.90   0
   2   5 -22    2.68    1.87   0
   2  -5 -22    0.20    1.79   0
  -2  -5  22    3.47    1.80   0
   1   5 -22    1.26    1.28   0
   1  -5 -22    2.82    1.83   0
  -1  -5  22    0.36    1.85   0
   0   5 -22    9.13    1.26   0
   0  -5 -22    9.51    1.91   0
   0  -5  22    7.10    1.30   0
   1  -5  22    2.07    1.80   0
  -1  -5 -22    1.38    1.82   0
  -1   5 -22    4.17    1.82   0
   2  -5  22   -0.93    1.89   0
  -2  -5 -22    0.57    1.29   0
  -2   5 -22    0.62    1.38   0
   3  -5  22    1.37    1.95   0
  -3  -5 -22    1.15    2.05   0
  -3   5 -22    0.78    1.99   0
   4  -5  22    2.66    2.12   0
  -4  -5 -22    3.36    2.18   0
  -4   5 -22    2.28    1.46   0
   5  -5  22    0.68    2.28   0
  -6  -6  22    1.40    2.10   0
   6  -6 -22   -0.44    2.12   0
   6   6 -22    0.79    2.20   0
  -5  -6  22   -0.03    2.07   0
   5  -6 -22    2.05    2.07   0
   5   6 -22   -0.25    2.09   0
   4   6 -22    5.30    2.04   0
   4  -6 -22    2.77    1.94   0
  -4  -6  22    2.12    1.95   0
   3   6 -22    0.42    1.89   0
  -3  -6  22    1.07    1.90   0
   3  -6 -22    1.72    1.79   0
   2   6 -22    1.05    1.82   0
  -2  -6  22    0.52    1.86   0
   2  -6 -22    1.74    1.30   0
  -1  -6  22    2.50    1.88   0
   1  -6 -22    2.60    1.79   0
   1   6 -22    1.80    1.28   0
   0  -6  22   -0.75    1.87   0
   0  -6 -22    0.16    1.84   0
   0   6 -22    0.50    1.81   0
   1  -6  22    3.94    1.89   0
  -1  -6 -22    4.17    1.91   0
  -1   6 -22    2.54    1.90   0
   2  -6  22    0.78    1.40   0
  -2   6 -22    1.40    1.94   0
  -2  -6 -22    0.52    1.37   0
   3  -6  22   -0.26    2.02   0
  -3  -6 -22    2.96    2.15   0
  -3   6 -22    1.03    2.08   0
   4  -6  22    0.03    2.27   0
  -4  -6 -22   -0.20    2.21   0
  -4   6 -22    0.31    2.24   0
  -6  -7  22    0.68    2.31   0
   6  -7 -22   -0.52    2.26   0
   6   7 -22    2.01    2.28   0
   5  -7 -22    0.70    1.52   0
   5   7 -22    0.49    2.15   0
  -5  -7  22    0.08    2.13   0
  -4  -7  22    0.58    2.02   0
   4  -7 -22    1.61    2.02   0
   4   7 -22    1.74    1.97   0
  -3  -7  22    2.64    1.96   0
   3  -7 -22    1.68    1.30   0
   3   7 -22    2.29    1.93   0
  -2  -7  22    0.97    1.89   0
   2  -7 -22    0.10    1.85   0
   2   7 -22   -0.09    1.90   0
  -1  -7  22    1.15    1.90   0
   1  -7 -22   -0.34    1.91   0
   1   7 -22    1.41    1.90   0
   0  -7  22    1.21    1.92   0
   0  -7 -22   -0.35    1.99   0
   0   7 -22    2.32    1.93   0
  -1  -7 -22   -0.21    1.93   0
  -1   7 -22    1.06    1.89   0
   1  -7  22    0.83    1.87   0
  -2  -7 -22    0.12    1.94   0
  -2   7 -22    0.53    1.97   0
   2  -7  22    1.54    2.03   0
  -3   7 -22    3.53    2.09   0
  -3  -7 -22    2.09    2.20   0
   3  -7  22    2.00    2.11   0
  -4  -7 -22    2.13    2.33   0
  -4   7 -22    1.40    2.29   0
   4  -7  22   -0.71    1.62   0
   5   8 -22    0.49    2.24   0
   5  -8 -22    0.97    1.64   0
  -5  -8  22    1.31    2.25   0
  -4  -8  22    0.55    2.17   0
   4  -8 -22    0.09    2.04   0
   4   8 -22    0.29    2.13   0
  -3  -8  22   -1.08    1.95   0
   3  -8 -22   -0.91    1.43   0
   3   8 -22    1.23    2.02   0
  -2  -8  22    1.48    1.96   0
   2  -8 -22    2.76    2.03   0
   2   8 -22    3.13    2.00   0
  -1  -8  22    1.62    2.00   0
   1  -8 -22   -0.21    1.98   0
   1   8 -22   -0.88    2.02   0
   0  -8 -22    2.29    1.99   0
   0   8 -22    1.65    1.96   0
   0  -8  22   -0.62    1.98   0
  -1  -8 -22    1.55    1.94   0
  -1   8 -22    0.45    1.97   0
   1  -8  22   -1.37    1.40   0
  -2  -8 -22    0.23    2.15   0
  -2   8 -22    0.44    2.02   0
   2  -8  22    0.19    2.01   0
  -3   8 -22    2.47    2.23   0
   3  -8  22    2.76    2.25   0
  -3  -8 -22   -0.39    2.30   0
  -4  -9  22    0.49    1.63   0
   4   9 -22   -0.91    2.28   0
   4  -9 -22    1.53    2.23   0
  -3  -9  22    1.05    2.16   0
   3   9 -22    1.79    2.11   0
   3  -9 -22    2.95    2.08   0
  -2  -9  22   -1.02    2.07   0
   2   9 -22    1.24    2.07   0
   2  -9 -22    1.02    2.15   0
   1  -9 -22    2.67    2.04   0
   1   9 -22    0.88    1.49   0
  -1  -9  22    0.36    2.09   0
   0  -9 -22    2.98    2.16   0
   0   9 -22   -0.39    2.06   0
   0  -9  22    0.69    2.07   0
  -1  -9 -22    2.73    2.22   0
  -1   9 -22    3.79    2.09   0
   1  -9  22   -0.88    2.05   0
  -2  -9 -22    3.04    2.29   0
  -2   9 -22    1.05    1.59   0
   2  -9  22    0.07    2.15   0
   3 -10 -22    0.37    2.14   0
  -3 -10  22    0.53    2.21   0
   3  10 -22    0.56    2.28   0
   2  10 -22    1.34    2.13   0
   2 -10 -22   -0.06    2.13   0
  -2 -10  22    0.11    2.19   0
   1  10 -22    2.88    2.17   0
   1 -10 -22    1.75    2.17   0
  -1 -10  22    0.89    1.55   0
   0 -10 -22    1.06    1.59   0
   0  10 -22    0.20    2.28   0
   0 -10  22   -0.27    1.62   0
  -1 -10 -22   -0.83    2.20   0
  -1  10 -22    2.28    2.21   0
   1 -10  22   -0.35    2.21   0
   7   1 -23    1.09    2.24   0
   7  -1 -23   -0.44    2.24   0
   6   1 -23    0.60    2.11   0
   6  -1 -23    1.19    1.98   0
   5   1 -23    2.33    1.97   0
   5  -1 -23    2.46    1.88   0
   4   1 -23    2.16    1.29   0
   4  -1 -23    1.39    1.83   0
  -4  -1  23    1.47    1.95   0
  -3  -1  23    4.87    1.31   0
  -3   1  23    5.36    1.83   0
   3   1 -23    4.32    1.81   0
   3  -1 -23    5.35    1.80   0
   2   1 -23    2.34    1.75   0
  -2  -1  23    3.52    1.79   0
   2  -1 -23    2.22    1.76   0
  -2   1  23    2.43    1.29   0
  -1  -1  23    6.12    1.27   0
  -1   1  23    7.46    1.28   0
   1   1 -23   10.51    1.31   0
   1  -1 -23    8.93    1.27   0
   0  -1  23   -0.03    1.70   0
   0   1 -23    2.91    1.71   0
   0  -1 -23    1.82    1.25   0
   0   1  23    0.38    1.74   0
  -1   1 -23    6.38    1.76   0
  -1  -1 -23    7.62    1.84   0
   1   1  23   10.17    1.84   0
   1  -1  23    4.76    1.31   0
  -2   1 -23    2.24    1.82   0
  -2  -1 -23   -0.18    1.28   0
   2   1  23    1.59    1.84   0
   2  -1  23    2.33    1.84   0
  -3   1 -23    6.83    1.91   0
  -3  -1 -23    5.83    1.99   0
   3   1  23    6.35    1.99   0
   3  -1  23    9.07    1.94   0
  -4   1 -23    0.49    2.03   0
  -4  -1 -23    0.70    2.08   0
   4   1  23    1.00    2.07   0
   4  -1  23    1.84    2.08   0
  -5  -1 -23    2.08    2.25   0
   5  -1  23    3.40    2.22   0
   5   1  23    0.19    2.22   0
  -5   1 -23    2.17    2.26   0
   7   2 -23    0.69    2.27   0
   7  -2 -23   -1.07    2.28   0
   6   2 -23    0.53    2.15   0
   6  -2 -23    1.09    2.05   0
   5   2 -23    3.54    1.91   0
  -5  -2  23    3.49    1.97   0
   5  -2 -23    3.68    1.40   0
  -4  -2  23   12.93    1.97   0
   4   2 -23   13.69    1.95   0
   4  -2 -23   13.56    1.40   0
   3   2 -23   16.81    1.83   0
  -3  -2  23   15.85    1.39   0
   3  -2 -23   17.65    1.88   0
  -2   2  23   11.23    1.82   0
  -2  -2  23    9.72    1.36   0
   2   2 -23    9.95    1.82   0
   2  -2 -23    9.82    1.80   0
   1   2 -23   -0.63    1.74   0
  -1   2  23   -1.63    1.67   0
   1  -2 -23   -0.64    1.72   0
  -1  -2  23    0.46    1.75   0
   0   2 -23    0.36    1.71   0
   0  -2 -23    2.58    1.74   0
   0  -2  23    3.10    1.73   0
   0   2  23   -0.62    1.76   0
  -1   2 -23   -0.44    1.79   0
   1   2  23    1.41    1.29   0
  -1  -2 -23    0.09    1.79   0
   1  -2  23   -0.14    1.28   0
  -2   2 -23    1.94    1.82   0
   2   2  23    2.08    1.86   0
  -2  -2 -23    3.97    1.88   0
   2  -2  23    3.06    1.32   0
  -3   2 -23    5.20    1.99   0
   3   2  23    4.52    1.96   0
  -3  -2 -23    5.52    1.98   0
   3  -2  23    4.35    1.41   0
  -4  -2 -23    0.94    2.13   0
   4   2  23   -0.29    2.11   0
   4  -2  23    1.61    2.01   0
  -4   2 -23    0.67    1.51   0
   5   2  23    2.16    2.34   0
  -5  -2 -23    5.64    2.30   0
   5  -2  23    5.67    2.34   0
  -5   2 -23    5.10    2.36   0
   7  -3 -23    0.75    2.28   0
   7   3 -23    0.07    2.34   0
   6  -3 -23   -0.18    2.15   0
   6   3 -23    0.27    2.07   0
  -6  -3  23    1.54    2.08   0
   5  -3 -23   -0.19    1.40   0
   5   3 -23    1.72    1.46   0
  -5  -3  23    2.04    2.04   0
   4  -3 -23    7.74    1.84   0
   4   3 -23    7.73    1.91   0
  -4  -3  23    7.32    1.40   0
   3  -3 -23    7.33    1.32   0
  -3  -3  23    7.98    1.91   0
   3   3 -23    7.72    1.89   0
   2  -3 -23   -0.15    1.73   0
   2   3 -23    2.95    1.80   0
  -2  -3  23   -0.29    1.80   0
   1   3 -23    4.41    1.82   0
  -1  -3  23    1.50    1.27   0
   1  -3 -23    3.14    1.25   0
   0   3 -23    0.73    1.21   0
   0   3  23    0.33    1.76   0
   0  -3  23    0.47    1.74   0
   0  -3 -23    0.19    1.28   0
  -1   3 -23    3.35    1.29   0
   1  -3  23    2.46    1.32   0
  -1  -3 -23    1.67    1.86   0
   1   3  23    3.51    1.27   0
  -2   3 -23   -0.11    1.91   0
   2  -3  23    1.43    1.88   0
  -2  -3 -23   -0.91    1.91   0
   2   3  23   -0.01    1.89   0
  -3   3 -23    0.09    1.93   0
  -3  -3 -23   -0.83    1.94   0
   3  -3  23   -0.44    2.00   0
   3   3  23   -0.55    1.93   0
  -4  -3 -23    2.86    2.14   0
   4   3  23    1.21    2.16   0
   4  -3  23    1.88    2.16   0
  -4   3 -23   -0.10    2.07   0
  -5  -3 -23    0.70    2.82   0
   5  -3  23   -0.64    2.28   0
  -5   3 -23    0.74    1.65   0
   6   4 -23    1.18    2.12   0
   6  -4 -23    0.70    2.10   0
  -6  -4  23    0.39    2.13   0
  -5  -4  23    0.90    2.01   0
   5   4 -23    1.30    2.01   0
   5  -4 -23   -1.33    2.05   0
   4   4 -23   15.35    2.06   0
   4  -4 -23   15.76    1.98   0
  -4  -4  23   13.68    2.10   0
   3   4 -23   -0.16    1.25   0
   3  -4 -23   -1.07    1.87   0
  -3  -4  23    0.60    1.83   0
   2  -4 -23    1.41    1.27   0
   2   4 -23    1.09    1.85   0
  -2  -4  23    0.38    1.85   0
   1  -4 -23    1.68    1.81   0
   1   4 -23    2.33    1.78   0
  -1  -4  23    1.93    1.80   0
   0   4 -23    6.58    1.75   0
   0  -4  23    5.05    1.32   0
   0  -4 -23    7.99    1.95   0
  -1   4 -23    1.66    1.80   0
   1  -4  23    2.22    1.81   0
  -1  -4 -23   -0.69    1.91   0
  -2   4 -23    6.38    1.97   0
   2  -4  23    4.11    2.03   0
  -2  -4 -23    8.26    1.95   0
   3  -4  23   -0.52    1.97   0
  -3  -4 -23    1.26    2.03   0
  -3   4 -23    1.28    2.01   0
   4  -4  23    3.28    2.15   0
  -4  -4 -23    4.68    2.25   0
  -4   4 -23    4.17    2.13   0
   6   5 -23    0.36    2.21   0
   6  -5 -23    1.14    2.13   0
  -6  -5  23    1.30    2.74   0
   5   5 -23   -0.62    2.06   0
   5  -5 -23    2.14    2.03   0
  -5  -5  23    0.76    2.07   0
  -4  -5  23    3.35    1.39   0
   4   5 -23    4.48    2.07   0
   4  -5 -23    4.03    1.99   0
   3   5 -23    1.19    1.88   0
   3  -5 -23    1.78    1.90   0
  -3  -5  23    0.65    1.90   0
   2   5 -23    0.71    1.83   0
   2  -5 -23    1.50    1.82   0
  -2  -5  23    0.05    1.86   0
   1   5 -23    2.34    1.88   0
   1  -5 -23    3.56    1.85   0
  -1  -5  23    1.72    1.90   0
   0   5 -23    0.77    1.85   0
   0  -5 -23   -0.08    1.91   0
   0  -5  23    0.61    1.83   0
   1  -5  23   -0.06    1.89   0
  -1  -5 -23    0.46    1.40   0
  -1   5 -23    0.88    1.87   0
   2  -5  23   -1.86    1.94   0
  -2  -5 -23   -0.39    1.99   0
  -2   5 -23    1.05    1.44   0
   3  -5  23    5.44    2.10   0
  -3  -5 -23    4.90    2.10   0
  -3   5 -23    1.61    2.06   0
   4  -5  23   -0.10    2.13   0
  -4  -5 -23    1.02    2.19   0
  -4   5 -23    0.83    2.24   0
  -6  -6  23    1.16    2.82   0
   6  -6 -23    0.44    1.62   0
   6   6 -23    1.35    2.34   0
  -5  -6  23   -1.44    2.18   0
   5  -6 -23    0.19    2.10   0
   5   6 -23    1.47    2.10   0
   4   6 -23    4.25    2.03   0
   4  -6 -23    1.23    2.01   0
  -4  -6  23    0.57    2.06   0
   3   6 -23    0.11    2.01   0
   3  -6 -23    1.08    1.96   0
  -3  -6  23    1.10    1.91   0
   2   6 -23   -0.36    1.90   0
   2  -6 -23    0.56    1.34   0
  -2  -6  23    0.51    1.92   0
   1  -6 -23    1.58    1.93   0
  -1  -6  23    3.11    1.92   0
   1   6 -23    1.77    1.34   0
   0  -6  23    0.60    1.37   0
   0  -6 -23    2.46    1.90   0
   0   6 -23   -0.40    1.86   0
  -1  -6 -23    4.02    1.98   0
   1  -6  23    4.76    1.96   0
  -1   6 -23    5.39    1.41   0
   2  -6  23    1.91    1.98   0
  -2   6 -23    1.31    1.42   0
  -2  -6 -23    0.49    2.04   0
   3  -6  23    4.16    2.14   0
  -3  -6 -23    6.43    2.25   0
  -3   6 -23    5.17    2.14   0
   4  -6  23    1.28    2.25   0
  -4  -6 -23    2.71    2.31   0
  -4   6 -23    0.23    2.31   0
  -5  -7  23    0.37    2.23   0
   5  -7 -23   -0.54    2.11   0
   5   7 -23    1.11    2.22   0
   4  -7 -23    2.50    2.14   0
  -4  -7  23    1.02    2.13   0
   4   7 -23    0.65    1.51   0
  -3  -7  23    2.69    2.07   0
   3  -7 -23    2.62    1.46   0
   3   7 -23    1.00    2.05   0
  -2  -7  23    2.36    2.00   0
   2  -7 -23    1.63    1.95   0
   2   7 -23   -0.51    1.94   0
  -1  -7  23   -0.11    1.98   0
   1  -7 -23    0.03    1.93   0
   1   7 -23    2.29    1.93   0
   0  -7  23    1.21    1.91   0
   0  -7 -23    1.35    2.05   0
   0   7 -23    1.79    1.91   0
   1  -7  23    0.85    1.98   0
  -1  -7 -23    0.54    2.05   0
  -1   7 -23    0.43    1.97   0
   2  -7  23    0.90    1.96   0
  -2   7 -23    0.02    1.50   0
  -2  -7 -23    2.29    2.13   0
   3  -7  23   -0.48    2.26   0
  -3   7 -23    1.51    2.24   0
  -3  -7 -23    0.72    2.26   0
  -5  -8  23   -0.90    2.34   0
  -4  -8  23    2.05    2.19   0
   4  -8 -23    0.40    2.17   0
   4   8 -23    0.58    2.20   0
  -3  -8  23    0.22    1.48   0
   3  -8 -23   -0.61    1.43   0
   3   8 -23   -1.41    2.04   0
  -2  -8  23   -0.88    2.06   0
   2  -8 -23    1.14    2.03   0
   2   8 -23   -0.68    2.10   0
  -1  -8  23    2.34    2.07   0
   1  -8 -23    1.88    2.13   0
   1   8 -23    0.26    2.03   0
   0  -8  23   -0.62    2.06   0
   0  -8 -23    1.29    2.05   0
   0   8 -23    1.24    2.14   0
  -1  -8 -23    1.62    2.04   0
  -1   8 -23    0.10    2.01   0
   1  -8  23    0.56    1.41   0
  -2  -8 -23    0.75    2.21   0
  -2   8 -23   -0.31    1.54   0
   2  -8  23   -0.41    2.16   0
  -4  -9  23    0.05    2.30   0
  -3  -9  23   -0.40    1.66   0
   3   9 -23    0.96    2.21   0
   3  -9 -23    1.38    2.19   0
  -2  -9  23   -1.33    2.17   0
   2  -9 -23    0.51    2.16   0
   2   9 -23   -1.24    2.22   0
  -1  -9  23   -0.34    2.05   0
   1  -9 -23    0.43    2.18   0
   1   9 -23    0.53    2.17   0
   0  -9 -23    0.30    2.17   0
   0   9 -23   -0.22    2.21   0
   0  -9  23    1.73    2.15   0
  -1  -9 -23    5.16    2.32   0
  -1   9 -23    2.26    2.16   0
   1  -9  23    2.21    2.20   0
   2  -9  23    2.97    2.27   0
  -2 -10  23   -0.24    2.23   0
   1  10 -23    1.16    1.66   0
  -1 -10  23    0.61    1.62   0
   0 -10  23    2.30    1.57   0
   7   0 -24   -0.13    2.32   0
[truncated: 40,405 more chars]
