# Supplementary material for: Crystal structure and mol­ecular docking study of (E)-2-{[(E)-2-hy­droxy-5-methyl­benzyl­idene]hydrazinyl­idene}-1,2-di­phenyl­ethan-1-one
Source: Acta Crystallogr E Crystallogr Commun. 2021 May 28;77(Pt 6):658–62. doi: 10.1107/S2056989021005442 (PMC8183453; doi:10.1107/S2056989021005442)
Supplement: Supplementary file 2 [file e-77-00658-Isup2.hkl]

data_I                                                                          
_shelx_title ' shelxt_a.res in P2(1)/c'                                         
_shelx_refln_list_code          4                                               
_shelx_F_calc_maximum      195.77                                               
_exptl_crystal_F_000       720.00                                               
_reflns_d_resolution_high  0.8393                                               
                                                                                
loop_                                                                           
 _space_group_symop_operation_xyz                                               
 'x, y, z'                                                                      
 '-x, y+1/2, -z+1/2'                                                            
 '-x, -y, -z'                                                                   
 'x, -y-1/2, z-1/2'                                                             
                                                                                
_cell_length_a     7.4089                                                       
_cell_length_b    11.4544                                                       
_cell_length_c    21.9491                                                       
_cell_angle_alpha  90.000                                                       
_cell_angle_beta   97.814                                                       
_cell_angle_gamma  90.000                                                       
                                                                                
_shelx_F_squared_multiplier     1.000                                           
                                                                                
loop_                                                                           
 _refln_index_h                                                                 
 _refln_index_k                                                                 
 _refln_index_l                                                                 
 _refln_F_squared_calc                                                          
 _refln_F_squared_meas                                                          
 _refln_F_squared_sigma                                                         
 _refln_observed_status                                                         
   1   0   0        911.10        802.52        66.02 o                         
   2   0   0       8700.32       7867.11        55.95 o                         
   3   0   0          0.66          1.00         6.36 o                         
   4   0   0         65.11        114.87         8.37 o                         
   5   0   0         11.36         -0.25         7.15 o                         
   6   0   0          8.55         30.03         9.51 o                         
   7   0   0         25.90         37.99         9.44 o                         
   1   1   0       2272.12       2207.05        62.23 o                         
   2   1   0         76.49         59.74         6.86 o                         
   3   1   0         46.91         28.07         5.51 o                         
   4   1   0        152.01         99.78         6.58 o                         
   5   1   0         26.67         30.53         6.76 o                         
   6   1   0         23.55         20.56         7.36 o                         
   7   1   0         16.18         26.06         7.97 o                         
   8   1   0          9.04          5.26         7.38 o                         
   0   2   0       1811.82       1811.82        21.13 o                         
   1   2   0       4808.04       4303.72        29.32 o                         
   2   2   0        919.96        835.94        10.87 o                         
   3   2   0         10.37          3.61         5.01 o                         
   4   2   0        111.66         69.50         6.69 o                         
   5   2   0          4.07         -2.00         6.83 o                         
   6   2   0         45.24         36.29         7.19 o                         
   7   2   0         15.72         17.73         7.33 o                         
   8   2   0          6.63          9.33         8.01 o                         
   1   3   0        190.77        149.35         4.62 o                         
   2   3   0          0.36         -0.04         4.21 o                         
   3   3   0        112.39        106.90         8.42 o                         
   4   3   0          8.52         14.52         5.47 o                         
   5   3   0         91.73         80.09         6.08 o                         
   6   3   0          4.98         -1.57         5.79 o                         
   7   3   0         24.52         14.48         7.58 o                         
   8   3   0          4.39          3.43         6.65 o                         
   0   4   0        242.10        256.27         7.76 o                         
   1   4   0       3588.38       3579.78        53.31 o                         
   2   4   0         48.34         60.78         4.19 o                         
   3   4   0        137.70         98.49         4.92 o                         
   4   4   0         54.58         21.17         5.40 o                         
   5   4   0         54.54         16.59         5.26 o                         
   6   4   0         13.42         40.58         5.61 o                         
   7   4   0          1.10          4.36         7.47 o                         
   8   4   0          0.19          0.46         6.61 o                         
   1   5   0        216.71        177.40         4.71 o                         
   2   5   0         54.27         29.48         3.70 o                         
   3   5   0         12.68         30.07         3.85 o                         
   4   5   0          0.63          0.95         3.73 o                         
   5   5   0          0.35          1.22         5.29 o                         
   6   5   0         10.01         11.01         5.72 o                         
   7   5   0          5.23          4.93         6.54 o                         
   8   5   0          6.21          6.19         7.01 o                         
   0   6   0        733.00        579.19         7.72 o                         
   1   6   0          6.86          3.41         3.68 o                         
   2   6   0          9.50         19.75         2.93 o                         
   3   6   0         22.46         35.59         4.17 o                         
   4   6   0         12.45          2.91         3.44 o                         
   5   6   0        111.93        129.57         6.72 o                         
   6   6   0         24.36          9.90         5.97 o                         
   7   6   0          0.00          3.15         6.44 o                         
   1   7   0         15.00         29.65         3.07 o                         
   2   7   0          0.16          0.15         3.51 o                         
   3   7   0         14.41         27.62         3.99 o                         
   4   7   0         27.80         25.93         4.39 o                         
   5   7   0         71.32         62.20         4.70 o                         
   6   7   0         12.02         17.95         6.58 o                         
   7   7   0          2.57          5.83         6.47 o                         
   0   8   0         82.77         39.79         5.51 o                         
   1   8   0         72.25        103.07         4.12 o                         
   2   8   0         84.59         49.25         3.26 o                         
   3   8   0          9.82          3.70         3.85 o                         
   4   8   0        132.64        137.02         5.42 o                         
   5   8   0         25.96         20.48         4.15 o                         
   6   8   0          1.00          1.72         6.44 o                         
   7   8   0          0.19          0.86         6.97 o                         
   1   9   0         13.12         10.49         3.97 o                         
   2   9   0          4.98         10.04         3.75 o                         
   3   9   0         20.92         27.02         4.06 o                         
   4   9   0        106.56        106.86         6.19 o                         
   5   9   0          8.63          9.68         4.69 o                         
   6   9   0         12.63         14.87         6.44 o                         
   0  10   0          4.53          9.69         5.43 o                         
   1  10   0         30.83         45.36         3.54 o                         
   2  10   0         79.11         75.06         4.28 o                         
   3  10   0         11.96         15.82         4.45 o                         
   4  10   0          4.09         17.42         4.47 o                         
   5  10   0          0.01          3.79         4.88 o                         
   1  11   0          1.48          0.87         3.29 o                         
   2  11   0          2.14          5.62         3.43 o                         
   3  11   0          7.49          8.16         4.30 o                         
   4  11   0          2.36          1.07         3.90 o                         
   5  11   0          0.07          2.27         5.25 o                         
   0  12   0          5.15          8.33         6.26 o                         
   1  12   0         13.71         20.33         4.65 o                         
   2  12   0          0.35          7.09         4.31 o                         
   3  12   0          6.39          4.76         3.58 o                         
   4  12   0          7.29         10.25         4.87 o                         
   1  13   0          0.93          7.17         4.59 o                         
   2  13   0          0.04          2.05         4.76 o                         
  -8   1   1          8.58          5.53         6.99 o                         
  -7   1   1         55.85         46.84         8.97 o                         
  -6   1   1         23.95         12.91         6.97 o                         
  -5   1   1          2.96          1.32         5.15 o                         
  -4   1   1         27.38         50.23         5.76 o                         
  -3   1   1        390.86        358.31         9.22 o                         
  -2   1   1         70.24         72.29         7.58 o                         
  -1   1   1       1197.45       1084.70        77.44 o                         
   0   1   1       5005.73       4972.69       164.05 o                         
   1   1   1        123.35        147.70         6.14 o                         
   2   1   1        855.25        752.32        26.05 o                         
   3   1   1          0.60          0.24         3.38 o                         
   4   1   1          0.92          7.75         4.78 o                         
   5   1   1          0.24          3.11         5.33 o                         
   6   1   1         57.68         60.53         7.72 o                         
   7   1   1          0.01          1.36         7.15 o                         
   8   1   1          0.28          3.93        10.62 o                         
  -8   2   1          0.94          3.50         8.01 o                         
  -7   2   1         43.48         35.29         7.72 o                         
  -6   2   1         16.50          6.33         6.83 o                         
  -5   2   1          3.03          4.08         5.40 o                         
  -4   2   1          0.61          4.29         4.72 o                         
  -3   2   1        398.51        436.32         8.94 o                         
  -2   2   1       3236.50       3096.83        20.92 o                         
  -1   2   1       1706.29       1573.25        39.52 o                         
   0   2   1       7957.86       7028.99       138.41 o                         
   1   2   1       7706.42       7183.42       112.57 o                         
   2   2   1         53.17         46.11         3.30 o                         
   3   2   1        763.01        595.44        17.77 o                         
   4   2   1        287.29        241.01         7.04 o                         
   5   2   1        241.66        240.08         7.47 o                         
   6   2   1         45.81         55.34         6.11 o                         
   7   2   1          3.84          3.11         7.44 o                         
   8   2   1          0.38          2.25         7.94 o                         
  -8   3   1         10.10         11.91         8.12 o                         
  -7   3   1          5.73          1.47         7.40 o                         
  -6   3   1          7.00         23.78         6.90 o                         
  -5   3   1          4.66         26.67         5.47 o                         
  -4   3   1          4.36          8.58         4.86 o                         
  -3   3   1        641.54        468.20        19.86 o                         
  -2   3   1       2010.77       1875.27        12.47 o                         
  -1   3   1        142.09        124.79         3.83 o                         
   0   3   1        873.47        721.95         8.09 o                         
   1   3   1       1003.16        908.61        22.70 o                         
   2   3   1        430.50        419.63         9.13 o                         
   3   3   1         25.96         10.48         4.11 o                         
   4   3   1         11.34          3.97         5.08 o                         
   5   3   1        140.91        226.78         7.19 o                         
   6   3   1         99.68         79.55         6.26 o                         
   7   3   1          5.85          5.58         6.15 o                         
   8   3   1          1.06          1.39         6.51 o                         
  -8   4   1          6.19          4.43         6.61 o                         
  -7   4   1         16.70          4.25         5.90 o                         
  -6   4   1          0.20          4.43         5.43 o                         
  -5   4   1          0.07          0.21         5.08 o                         
  -4   4   1         16.82         16.45         5.40 o                         
  -3   4   1        203.07        203.23         7.95 o                         
  -2   4   1         18.27         24.46         3.88 o                         
  -1   4   1       2514.29       2471.22        16.18 o                         
   0   4   1        945.65        841.57         6.24 o                         
   1   4   1        104.84         83.35         3.50 o                         
   2   4   1         39.18         28.44         2.90 o                         
   3   4   1        255.64        224.12         5.78 o                         
   4   4   1         10.71          6.22         5.22 o                         
   5   4   1        113.20        133.14         6.33 o                         
   6   4   1          2.94         -0.97         5.47 o                         
   7   4   1         46.77         70.65         8.01 o                         
   8   4   1         10.59          8.54         6.83 o                         
  -8   5   1          0.07          2.11         8.37 o                         
  -7   5   1          5.66          7.97         7.47 o                         
  -6   5   1          2.63          8.15         5.58 o                         
  -5   5   1         13.78         33.29         5.43 o                         
  -4   5   1          0.51          8.49         4.25 o                         
  -3   5   1          0.40          3.36         3.15 o                         
  -2   5   1         62.55         66.64         3.91 o                         
  -1   5   1        855.12        789.36        33.82 o                         
   0   5   1         11.52          9.92         3.91 o                         
   1   5   1       2436.95       2176.03        23.19 o                         
   2   5   1        302.31        369.83         5.08 o                         
   3   5   1        194.40        149.73         4.91 o                         
   4   5   1          1.33          2.69         3.72 o                         
   5   5   1          5.58          3.22         5.47 o                         
   6   5   1          1.18          1.07         5.68 o                         
   7   5   1          8.84          5.26         6.26 o                         
   8   5   1          0.03         -0.07         6.83 o                         
  -7   6   1          7.49          3.25         6.26 o                         
  -6   6   1         87.08        106.08         6.65 o                         
  -5   6   1          2.24          5.08         5.72 o                         
  -4   6   1          0.21         -1.08         3.34 o                         
  -3   6   1        103.31        135.43         4.69 o                         
  -2   6   1        195.56        156.91         4.27 o                         
  -1   6   1        120.63        184.79         5.61 o                         
   0   6   1        275.78        298.04         5.40 o                         
   1   6   1       1409.58       1366.45         8.26 o                         
   2   6   1        242.98        236.83         4.60 o                         
   3   6   1         27.62         22.16         3.84 o                         
   4   6   1          1.42          4.30         2.95 o                         
   5   6   1         55.21         68.43         6.40 o                         
   6   6   1          0.63         -5.83         5.83 o                         
   7   6   1          3.33          8.19         6.29 o                         
  -7   7   1          3.41          0.54         6.65 o                         
  -6   7   1         95.02        110.44         7.47 o                         
  -5   7   1          1.37          4.76         4.25 o                         
  -4   7   1          0.37          4.52         3.33 o                         
  -3   7   1        212.96        151.77         4.09 o                         
  -2   7   1          0.05          3.59         3.54 o                         
  -1   7   1          9.98         14.23         3.05 o                         
   0   7   1        108.91        126.57         4.03 o                         
   1   7   1         25.12         15.89         3.60 o                         
   2   7   1         36.70         47.06         4.14 o                         
   3   7   1          0.03          8.57         3.89 o                         
   4   7   1        158.48        231.30         5.40 o                         
   5   7   1         24.33         28.95         4.50 o                         
   6   7   1          5.02          0.50         6.76 o                         
   7   7   1          9.66         10.80         6.51 o                         
  -7   8   1          0.12          2.79         6.97 o                         
  -6   8   1          8.62         10.90         6.61 o                         
  -5   8   1          3.50          7.00         4.82 o                         
  -4   8   1         27.59          7.05         4.22 o                         
  -3   8   1          0.53          5.71         3.82 o                         
  -2   8   1         11.62         13.07         3.68 o                         
  -1   8   1          3.69          3.86         3.02 o                         
   0   8   1         17.80         13.43         3.82 o                         
   1   8   1          8.29          7.13         3.74 o                         
   2   8   1         83.18         96.98         4.84 o                         
   3   8   1         19.30         25.64         4.01 o                         
   4   8   1        249.92        281.12        11.12 o                         
   5   8   1          2.30         12.47         4.26 o                         
   6   8   1         44.43         44.65         6.47 o                         
   7   8   1          0.26          4.50         6.76 o                         
  -6   9   1          8.02          7.94         6.54 o                         
  -5   9   1          2.35          6.05         4.90 o                         
  -4   9   1         11.40          5.80         4.25 o                         
  -3   9   1          7.19          5.29         3.96 o                         
  -2   9   1          1.98          7.79         4.81 o                         
  -1   9   1          6.55          5.34         3.78 o                         
   0   9   1         11.34          1.22         3.77 o                         
   1   9   1         12.64         13.27         3.04 o                         
   2   9   1         23.85         13.33         4.34 o                         
   3   9   1          0.22          0.40         3.90 o                         
   4   9   1         32.21          8.13         4.27 o                         
   5   9   1          4.39          9.66         4.10 o                         
   6   9   1         12.65          9.58         6.65 o                         
  -5  10   1          2.17          0.59         3.95 o                         
  -4  10   1          1.92          2.82         3.50 o                         
  -3  10   1         12.59         20.02         3.39 o                         
  -2  10   1         58.28         51.57         4.47 o                         
  -1  10   1         47.59         55.43         7.22 o                         
   0  10   1          4.36         18.81         3.28 o                         
   1  10   1          9.76          5.63         4.10 o                         
   2  10   1         19.51         12.14         4.08 o                         
   3  10   1          4.38          1.80         4.07 o                         
   4  10   1          0.00          5.90         4.71 o                         
   5  10   1          0.03          1.61         3.49 o                         
  -5  11   1          7.01         13.63         8.03 o                         
  -4  11   1         11.59         10.65         4.53 o                         
  -3  11   1          1.76          5.41         4.21 o                         
  -2  11   1          0.43          2.10         4.04 o                         
  -1  11   1          3.53          0.13         3.32 o                         
   0  11   1          0.36          2.74         4.07 o                         
   1  11   1          4.89         10.46         3.46 o                         
   2  11   1         14.45         20.25         4.27 o                         
   3  11   1          4.20          3.91         4.22 o                         
   4  11   1          1.98          1.35         4.51 o                         
   5  11   1          0.23          1.58         3.73 o                         
  -4  12   1          4.34          3.78         4.80 o                         
  -3  12   1          0.56          0.52         4.45 o                         
  -2  12   1          8.83          3.42         4.36 o                         
  -1  12   1          8.78          2.49         4.42 o                         
   0  12   1          4.22          4.59         4.20 o                         
   1  12   1          3.10          1.98         3.58 o                         
   2  12   1          2.62          0.66         4.51 o                         
   3  12   1         40.13         36.73         4.77 o                         
   4  12   1          7.56         12.08         4.25 o                         
  -2  13   1          0.00         -1.78         4.80 o                         
  -1  13   1          2.41          5.74         3.78 o                         
   0  13   1          3.91          5.88         4.51 o                         
   1  13   1          0.35          0.02         4.63 o                         
   2  13   1          0.17          4.60         3.88 o                         
  -7   0   2         25.75         52.80         9.04 o                         
  -6   0   2          0.70         16.96         6.19 o                         
  -5   0   2         17.39          2.28         5.16 o                         
  -4   0   2          1.03          0.21         6.69 o                         
  -1   0   2        292.07        404.59        24.69 o                         
   0   0   2       2053.03       2351.54       133.62 o                         
   1   0   2       2261.17       2400.42        77.46 o                         
   2   0   2       1544.20       1587.54        14.70 o                         
   3   0   2        121.39        153.72         5.99 o                         
   4   0   2        171.90        151.84         5.94 o                         
   5   0   2         39.48         21.34         6.54 o                         
   6   0   2         74.15         72.33         8.90 o                         
   7   0   2          0.00          4.29        10.83 o                         
  -8   1   2          5.96          9.28         7.03 o                         
  -7   1   2          0.23          1.57         5.84 o                         
  -6   1   2         30.22         33.68         7.08 o                         
  -5   1   2         11.56          1.97         6.29 o                         
  -4   1   2       1107.05       1153.87        71.90 o                         
  -3   1   2       1151.34       1373.10        26.81 o                         
  -2   1   2      38325.14      33456.70      2412.31 o                         
  -1   1   2      13214.44      12774.85       313.83 o                         
   0   1   2        660.06        643.13        11.25 o                         
   1   1   2       2988.80       2950.38        59.04 o                         
   2   1   2         19.33         17.19         3.34 o                         
   3   1   2        100.35         61.59         3.58 o                         
   4   1   2         36.52         47.92         3.62 o                         
   5   1   2          0.08          1.13         4.61 o                         
   6   1   2         33.36         21.99         7.01 o                         
   7   1   2          9.42         17.09         7.54 o                         
   8   1   2          0.69          0.79         9.44 o                         
  -8   2   2          0.77          2.14         5.99 o                         
  -7   2   2          1.87          6.01         7.22 o                         
  -6   2   2          0.11          1.68         6.69 o                         
  -5   2   2          8.19         15.30         5.61 o                         
  -4   2   2         10.63          0.50         4.86 o                         
  -3   2   2        217.44        235.64         7.44 o                         
  -2   2   2       4444.49       4539.42        67.04 o                         
  -1   2   2        262.71        304.31         9.37 o                         
   0   2   2        233.10        224.13         6.79 o                         
   1   2   2        458.99        439.72         6.74 o                         
   2   2   2          0.15          0.61         3.27 o                         
   3   2   2         34.41         32.49         3.82 o                         
   4   2   2         63.96         69.54         3.98 o                         
   5   2   2        341.40        365.71         8.44 o                         
   6   2   2         13.76          8.94         7.04 o                         
   7   2   2         18.55         16.66         7.54 o                         
   8   2   2          1.56          3.93         8.04 o                         
  -8   3   2          0.04          1.11         6.51 o                         
  -7   3   2         62.09         62.46         6.79 o                         
  -6   3   2          5.16         15.37         6.94 o                         
  -5   3   2         41.32         55.74         5.72 o                         
  -4   3   2         94.44         94.21         6.61 o                         
  -3   3   2        599.93        534.56        33.75 o                         
  -2   3   2        359.94        304.65         7.66 o                         
  -1   3   2       1616.72       1464.79        21.00 o                         
   0   3   2          5.01          0.61         3.34 o                         
   1   3   2        104.17        113.00         4.66 o                         
   2   3   2         77.15         57.59         4.11 o                         
   3   3   2          6.72          8.92         3.38 o                         
   4   3   2        143.62        104.29         5.97 o                         
   5   3   2        252.05        248.55         7.33 o                         
   6   3   2          5.14          8.22         6.94 o                         
   7   3   2          4.51          9.15         6.11 o                         
   8   3   2          0.06         -0.04         6.76 o                         
  -8   4   2          4.39          4.68         6.76 o                         
  -7   4   2          2.49          8.08         6.40 o                         
  -6   4   2          0.61         -0.32         5.22 o                         
  -5   4   2         35.59         14.48         5.33 o                         
  -4   4   2          4.68          2.32         5.18 o                         
  -3   4   2          3.29         13.80         4.29 o                         
  -2   4   2         43.46         32.36         3.24 o                         
  -1   4   2        220.48        211.69         6.35 o                         
   0   4   2        490.09        483.94         6.37 o                         
   1   4   2         18.10          7.56         3.06 o                         
   2   4   2         37.22         17.16         3.86 o                         
   3   4   2        411.18        372.05        14.29 o                         
   4   4   2          3.04          8.23         4.08 o                         
   5   4   2         14.33         28.74         5.51 o                         
   6   4   2          9.42         22.85         6.94 o                         
   7   4   2         36.22         63.75         8.15 o                         
   8   4   2          3.89          3.61         8.29 o                         
  -8   5   2          1.79          0.61         6.83 o                         
  -7   5   2         22.28         29.60         6.26 o                         
  -6   5   2          6.95          0.61         5.58 o                         
  -5   5   2         24.89         48.66         5.61 o                         
  -4   5   2         31.81         21.13         4.51 o                         
  -3   5   2        330.77        284.22         5.28 o                         
  -2   5   2        357.00        538.65         6.19 o                         
  -1   5   2        147.79        124.53         3.41 o                         
   0   5   2        638.45        707.73         6.89 o                         
   1   5   2        271.54        291.04        10.78 o                         
   2   5   2        201.26        180.51         3.70 o                         
   3   5   2         30.61         33.55         4.16 o                         
   4   5   2         47.36         42.05         3.93 o                         
   5   5   2         21.54          9.05         5.40 o                         
   6   5   2          3.59          2.82         5.86 o                         
   7   5   2         35.15         16.55         7.76 o                         
   8   5   2          2.30          4.25         7.08 o                         
  -7   6   2         17.28         17.48         6.36 o                         
  -6   6   2         29.09         24.17         6.22 o                         
  -5   6   2          0.27          6.94         5.61 o                         
  -4   6   2         26.66         17.05         4.22 o                         
  -3   6   2        207.45        237.86         5.09 o                         
  -2   6   2         52.76         33.56         3.02 o                         
  -1   6   2        270.39        285.08         8.01 o                         
   0   6   2        177.12        262.25         4.06 o                         
   1   6   2        100.40        131.62         4.38 o                         
   2   6   2         73.02         77.53         3.37 o                         
   3   6   2         14.56         40.78         3.26 o                         
   4   6   2         72.43         46.76         3.25 o                         
   5   6   2         65.15         71.05         5.42 o                         
   6   6   2         15.01         22.42         5.97 o                         
   7   6   2          8.33          8.08         6.54 o                         
  -7   7   2          0.04          1.43         6.76 o                         
  -6   7   2        110.11        121.81         6.79 o                         
  -5   7   2         42.01         33.08         5.09 o                         
  -4   7   2         11.98         36.23         4.41 o                         
  -3   7   2         14.83         35.48         4.00 o                         
  -2   7   2        401.48        369.62         5.22 o                         
  -1   7   2         75.89         63.78         3.88 o                         
   0   7   2          1.10          1.64         2.53 o                         
   1   7   2          0.80         11.86         3.64 o                         
   2   7   2          0.49          3.25         3.56 o                         
   3   7   2         52.13         37.12         4.07 o                         
   4   7   2        317.88        266.05        15.99 o                         
   5   7   2          5.42         -0.09         3.32 o                         
   6   7   2         11.62         10.98         4.79 o                         
   7   7   2          4.60          7.15         6.47 o                         
  -7   8   2         13.64          7.15         6.86 o                         
  -6   8   2         43.60         37.75         6.69 o                         
  -5   8   2         20.78         24.09         4.93 o                         
  -4   8   2         20.29         19.18         4.24 o                         
  -3   8   2         16.60         22.05         4.23 o                         
  -2   8   2         28.25         42.71         5.38 o                         
  -1   8   2         22.50         28.92         3.78 o                         
   0   8   2          0.50          3.37         3.07 o                         
   1   8   2         71.78         83.45         4.77 o                         
   2   8   2         82.47         79.02         3.37 o                         
   3   8   2          0.67          1.02         3.92 o                         
   4   8   2         78.73         80.08         4.19 o                         
   5   8   2         20.66         19.59         3.53 o                         
   6   8   2          0.95          2.29         6.61 o                         
  -6   9   2          0.91          2.11         6.40 o                         
  -5   9   2          8.75          2.97         3.53 o                         
  -4   9   2          4.62         10.93         4.58 o                         
  -3   9   2          0.26          4.79         3.80 o                         
  -2   9   2         64.89         60.70         4.04 o                         
  -1   9   2          8.35         12.39         3.22 o                         
   0   9   2          0.05         14.55         3.89 o                         
   1   9   2         13.12         31.38         3.98 o                         
   2   9   2         31.80         35.56         3.34 o                         
   3   9   2         69.68         51.19         4.71 o                         
   4   9   2          0.00          2.77         4.61 o                         
   5   9   2          3.08          1.95         4.05 o                         
   6   9   2          0.21         -1.43         6.58 o                         
  -6  10   2          0.80          1.93         5.13 o                         
  -5  10   2          1.80          4.58         4.94 o                         
  -4  10   2          5.83         18.03         4.42 o                         
  -3  10   2          0.05          1.90         4.04 o                         
  -2  10   2          6.10          7.14         4.00 o                         
  -1  10   2          8.90         11.42         3.98 o                         
   0  10   2          3.18          4.68         3.88 o                         
   1  10   2          0.68          4.94         3.94 o                         
   2  10   2        118.23        115.04         3.88 o                         
   3  10   2          5.53         10.96         4.08 o                         
   4  10   2          5.62          2.05         4.83 o                         
   5  10   2          2.24          1.01         4.01 o                         
  -5  11   2          0.14         -0.12         5.26 o                         
  -4  11   2          2.77          6.28         4.39 o                         
  -3  11   2          0.12          5.76         4.20 o                         
  -2  11   2         16.01         16.20         4.17 o                         
  -1  11   2          0.32         -2.46         3.40 o                         
   0  11   2         12.93         16.11         4.02 o                         
   1  11   2         41.33         23.35         3.45 o                         
   2  11   2          0.22          6.26         4.08 o                         
   3  11   2          0.97          4.34         4.59 o                         
   4  11   2          0.12          2.75         4.84 o                         
   5  11   2          0.16         -0.25         4.53 o                         
  -4  12   2          1.58          1.09         3.88 o                         
  -3  12   2          1.86          0.10         4.37 o                         
  -2  12   2          0.23          2.73         3.54 o                         
  -1  12   2          0.39          2.66         4.34 o                         
   0  12   2          3.66          6.56         4.26 o                         
   1  12   2          0.42          8.24         4.45 o                         
   2  12   2          5.87          5.63         4.40 o                         
   3  12   2          0.01          2.64         4.46 o                         
   4  12   2          1.50          3.80         5.35 o                         
  -2  13   2          0.04          1.23         4.79 o                         
  -1  13   2         11.83          9.37         4.71 o                         
   0  13   2          0.95          0.35         3.84 o                         
   1  13   2          0.19          1.88         4.60 o                         
   2  13   2          0.08          1.68         4.75 o                         
  -8   1   3          0.10          0.13         6.50 o                         
  -7   1   3          0.37          2.18         5.98 o                         
  -6   1   3         16.04          6.01         6.79 o                         
  -5   1   3          6.03          1.75         4.76 o                         
  -4   1   3         52.17         43.04         5.51 o                         
  -3   1   3         66.28         56.10         9.15 o                         
  -2   1   3      19791.88      19267.06       726.99 o                         
  -1   1   3       8697.85       8407.09       154.83 o                         
   0   1   3       1417.37       1397.77        24.51 o                         
   1   1   3          9.65          6.82         3.44 o                         
   2   1   3        213.40        179.21         4.15 o                         
   3   1   3          0.00          0.54         2.76 o                         
   4   1   3         19.92         15.84         3.22 o                         
   5   1   3         15.93         17.99         4.60 o                         
   6   1   3         11.80          2.55         5.87 o                         
   7   1   3          5.39          1.75         7.51 o                         
   8   1   3          0.68          0.61        10.65 o                         
  -8   2   3          3.47          9.44         6.53 o                         
  -7   2   3          2.75          1.75         7.15 o                         
  -6   2   3          1.08          2.00         5.51 o                         
  -5   2   3          1.62          3.86         5.18 o                         
  -4   2   3          0.29          7.08         5.08 o                         
  -3   2   3        858.41       1142.84        15.61 o                         
  -2   2   3         21.52          7.02         5.54 o                         
  -1   2   3        960.31        899.17        10.29 o                         
   0   2   3        101.24         87.05         5.70 o                         
   1   2   3       1353.83       1332.37        65.22 o                         
   2   2   3       1024.94        969.94        30.89 o                         
   3   2   3        142.95        110.14         4.19 o                         
   4   2   3        415.63        536.09        11.94 o                         
   5   2   3          0.33          5.04         6.79 o                         
   6   2   3          0.15          1.43         7.08 o                         
   7   2   3          3.62          4.18         7.65 o                         
   8   2   3          0.58          0.46         8.26 o                         
  -8   3   3          0.02          3.43         7.90 o                         
  -7   3   3          7.44          9.47         6.04 o                         
  -6   3   3         10.26         10.48         5.47 o                         
  -5   3   3          1.29          0.61         5.26 o                         
  -4   3   3         14.41         27.39         6.69 o                         
  -3   3   3        157.64        171.10         7.02 o                         
  -2   3   3       2073.96       1842.50        13.85 o                         
  -1   3   3         11.09          7.95         3.94 o                         
   0   3   3       1012.55        846.33         8.26 o                         
   1   3   3        271.47        243.09         5.33 o                         
   2   3   3         10.61         17.47         2.93 o                         
   3   3   3         13.82          6.77         3.32 o                         
   4   3   3          7.89          8.48         3.39 o                         
   5   3   3        191.87        186.56         6.86 o                         
   6   3   3         66.92         73.08         6.36 o                         
   7   3   3          0.00          5.58         7.44 o                         
   8   3   3          0.07          4.04         6.72 o                         
  -8   4   3          7.13          5.36         6.76 o                         
  -7   4   3         11.64         12.62         6.51 o                         
  -6   4   3          0.26          9.80         6.76 o                         
  -5   4   3          4.43         -0.54         5.08 o                         
  -4   4   3        153.82        229.83        11.46 o                         
  -3   4   3         21.39         22.75         4.94 o                         
  -2   4   3        485.73        531.16        13.21 o                         
  -1   4   3       3541.04       3445.24       136.25 o                         
   0   4   3       2480.75       2235.31        37.27 o                         
   1   4   3        556.32        498.63         6.04 o                         
   2   4   3        154.11        149.97         7.70 o                         
   3   4   3        628.42        739.15        23.82 o                         
   4   4   3         30.58         41.42         3.51 o                         
   5   4   3         26.90         18.05         5.29 o                         
   6   4   3          3.49          7.15         5.58 o                         
   7   4   3          0.12          1.47         7.47 o                         
   8   4   3          0.17          2.90         6.83 o                         
  -8   5   3         12.46         10.76         6.90 o                         
  -7   5   3          5.09         10.90         6.15 o                         
  -6   5   3         12.30         18.31         5.54 o                         
  -5   5   3          3.27          0.25         5.22 o                         
  -4   5   3        126.32        160.08         5.17 o                         
  -3   5   3       1291.97       1239.67        37.52 o                         
  -2   5   3        226.45        201.94         4.88 o                         
  -1   5   3       2721.50       2617.48        15.34 o                         
   0   5   3       1164.79        982.38        19.27 o                         
   1   5   3        832.77        659.10         6.33 o                         
   2   5   3         42.16         61.74         3.99 o                         
   3   5   3        493.00        527.98        18.71 o                         
   4   5   3         16.11          7.05         3.58 o                         
   5   5   3          0.00          4.00         5.54 o                         
   6   5   3          0.30          4.58         5.68 o                         
   7   5   3          7.36          4.15         6.29 o                         
  -7   6   3          0.01          0.57         6.22 o                         
  -6   6   3          3.64         11.48         6.15 o                         
  -5   6   3          6.04          2.70         3.85 o                         
  -4   6   3         65.98         47.03         4.48 o                         
  -3   6   3        356.51        408.90         8.33 o                         
  -2   6   3          6.22          2.33         2.85 o                         
  -1   6   3         75.89        109.82         4.35 o                         
   0   6   3        394.18        445.48         5.57 o                         
   1   6   3         36.98         31.34         2.59 o                         
   2   6   3         39.93         60.51         3.73 o                         
   3   6   3         43.74         50.47         3.27 o                         
   4   6   3         18.03         28.20         3.72 o                         
   5   6   3         16.41         12.13         4.53 o                         
   6   6   3          0.29          1.79         5.72 o                         
   7   6   3         14.75         22.02         6.47 o                         
  -7   7   3          2.08          1.04         6.69 o                         
  -6   7   3         15.79         10.48         4.79 o                         
  -5   7   3          0.08         -0.35         4.60 o                         
  -4   7   3         37.33         40.69         4.38 o                         
  -3   7   3          0.25          1.60         4.12 o                         
  -2   7   3        250.99        284.92         5.74 o                         
  -1   7   3         16.03         24.56         3.16 o                         
   0   7   3          9.59          2.48         2.86 o                         
   1   7   3         33.41         29.49         3.00 o                         
   2   7   3          0.89          0.27         2.59 o                         
   3   7   3         62.20         50.73         3.70 o                         
   4   7   3        132.74        171.44         9.52 o                         
   5   7   3          0.42          3.58         4.32 o                         
   6   7   3         34.49         36.79         6.44 o                         
   7   7   3         26.71         19.34         6.79 o                         
  -7   8   3          0.08         -2.61         6.97 o                         
  -6   8   3         12.75         10.83         4.25 o                         
  -5   8   3         28.10         35.83         7.15 o                         
  -4   8   3          0.47          3.82         3.53 o                         
  -3   8   3          2.14          6.19         3.05 o                         
  -2   8   3          6.30          2.51         3.58 o                         
  -1   8   3         10.17         16.30         3.09 o                         
   0   8   3          3.36          5.99         3.78 o                         
   1   8   3          6.77          3.60         3.74 o                         
   2   8   3        327.39        347.28         7.29 o                         
   3   8   3         96.68         72.92         3.64 o                         
   4   8   3         90.13         39.97         3.71 o                         
   5   8   3          0.26          6.43         3.43 o                         
   6   8   3         49.66         41.26         6.61 o                         
  -6   9   3          1.75          6.46         5.36 o                         
  -5   9   3          1.28          5.80         4.80 o                         
  -4   9   3          1.19          2.25         3.62 o                         
  -3   9   3          8.11         18.08         4.37 o                         
  -2   9   3         62.53         74.87         4.16 o                         
  -1   9   3         83.90         84.36         5.47 o                         
   0   9   3         42.96         30.49         4.88 o                         
   1   9   3         60.73         55.41         3.98 o                         
   2   9   3        651.34        663.69        15.37 o                         
   3   9   3         22.60         36.73         4.88 o                         
   4   9   3         48.12         71.87         4.92 o                         
   5   9   3         11.00         14.82         3.46 o                         
   6   9   3          5.87          7.22         6.65 o                         
  -6  10   3          1.93          3.98         5.09 o                         
  -5  10   3          0.05          1.29         4.60 o                         
  -4  10   3          1.21          1.78         3.47 o                         
  -3  10   3          0.08          1.26         4.47 o                         
  -2  10   3         19.73         17.36         4.03 o                         
  -1  10   3         10.33         11.16         3.30 o                         
   0  10   3         39.39         88.75         4.26 o                         
   1  10   3         29.64         71.31         4.35 o                         
   2  10   3         43.63         42.95         3.49 o                         
   3  10   3          3.37          3.62         4.48 o                         
   4  10   3          0.91          2.60         3.69 o                         
   5  10   3          1.58          5.97         4.29 o                         
  -5  11   3          0.40          2.10         5.32 o                         
  -4  11   3          8.17         10.37         4.99 o                         
  -3  11   3          4.24          2.53         4.39 o                         
  -2  11   3          0.06          2.50         3.38 o                         
  -1  11   3          0.21          1.91         4.02 o                         
   0  11   3          0.01          1.33         5.47 o                         
   1  11   3         40.24         40.22         4.31 o                         
   2  11   3          8.86         13.13         3.37 o                         
   3  11   3          3.94         -0.01         3.47 o                         
   4  11   3          0.69          1.07         4.61 o                         
  -4  12   3          0.49          0.06         4.80 o                         
  -3  12   3          0.17          2.09         3.66 o                         
  -2  12   3          0.73          2.21         4.46 o                         
  -1  12   3          0.90          0.82         3.46 o                         
   0  12   3          7.43          8.83         3.60 o                         
   1  12   3         23.52         22.32         3.75 o                         
   2  12   3          0.97          3.35         4.45 o                         
   3  12   3          4.65          5.16         4.51 o                         
  -2  13   3          0.12          3.64         3.89 o                         
  -1  13   3          0.18          2.67         4.52 o                         
   0  13   3          4.35          2.34         4.54 o                         
   1  13   3          9.49         11.46         4.69 o                         
   2  13   3          0.06          2.16         4.79 o                         
  -7   0   4         23.84          7.23         7.21 o                         
  -6   0   4        185.94        264.47        20.63 o                         
  -5   0   4        166.55        168.06        11.58 o                         
  -4   0   4       2093.26       1858.90        19.41 o                         
  -3   0   4       2605.41       2960.11        23.49 o                         
  -2   0   4      25494.14      25169.79        67.75 o                         
  -1   0   4         22.32         33.93         4.38 o                         
   0   0   4       3178.76       3250.57        70.72 o                         
   1   0   4       2490.80       2458.85        25.03 o                         
   2   0   4         98.88         81.30         5.00 o                         
   3   0   4        243.19        239.57         6.08 o                         
   4   0   4          4.20          2.94         4.65 o                         
   5   0   4          3.22          1.24         4.52 o                         
   6   0   4          4.14          0.11         6.86 o                         
   7   0   4         20.62         40.33         9.47 o                         
  -8   1   4          1.12          0.75         6.42 o                         
  -7   1   4         10.48         12.98         5.23 o                         
  -6   1   4         27.33         42.49         4.18 o                         
  -5   1   4          7.58         20.68         4.50 o                         
  -4   1   4        324.28        335.75        12.51 o                         
  -3   1   4        885.09        900.39        15.77 o                         
  -2   1   4       1886.22       2215.18        46.96 o                         
  -1   1   4        955.21        967.84        12.62 o                         
   0   1   4       9550.95       9245.25       137.63 o                         
   1   1   4      12659.38      11825.16       146.63 o                         
   2   1   4         56.54         65.32         3.28 o                         
   3   1   4        351.31        333.33         4.45 o                         
   4   1   4        168.10        157.85         3.76 o                         
   5   1   4          0.30          3.56         3.31 o                         
   6   1   4          5.34         11.06         5.88 o                         
   7   1   4          3.11          4.72         7.54 o                         
   8   1   4          3.03          2.68         9.80 o                         
  -8   2   4          0.58          1.99         5.60 o                         
  -7   2   4          2.53          2.94         5.31 o                         
  -6   2   4         64.58         52.70         6.11 o                         
  -5   2   4        103.47        102.14         6.26 o                         
  -4   2   4       1620.05       1810.03        26.81 o                         
  -3   2   4         19.76         36.78         5.88 o                         
  -2   2   4        105.26         92.70         5.47 o                         
  -1   2   4        661.44        734.14         8.76 o                         
   0   2   4       1184.82       1214.51        19.52 o                         
   1   2   4        312.67        330.56        13.55 o                         
   2   2   4       1089.61       1088.08         8.46 o                         
   3   2   4         13.91         13.98         2.96 o                         
   4   2   4         72.18         52.99         3.29 o                         
   5   2   4          0.26          3.94         3.86 o                         
   6   2   4          0.48          0.86         5.76 o                         
   7   2   4          6.58          0.00         7.69 o                         
   8   2   4          0.07          2.40         9.76 o                         
  -8   3   4          1.84          2.19         5.01 o                         
  -7   3   4          8.17          8.04         6.04 o                         
  -6   3   4          7.89         10.58         5.40 o                         
  -5   3   4         20.03         23.10         5.54 o                         
  -4   3   4        898.67        926.90        34.38 o                         
  -3   3   4        839.09        709.75        21.92 o                         
  -2   3   4         56.77         58.57         4.51 o                         
  -1   3   4        228.16        186.07         5.13 o                         
   0   3   4         97.65        105.13         4.07 o                         
   1   3   4       1602.37       1757.98        10.06 o                         
   2   3   4         37.12         56.54         3.15 o                         
   3   3   4       2117.49       2104.07        72.34 o                         
   4   3   4        111.13        107.54         4.89 o                         
   5   3   4        255.69        245.26         7.63 o                         
   6   3   4         51.55         71.72         6.33 o                         
   7   3   4          5.69         -1.07         6.08 o                         
   8   3   4          0.21         -1.68         8.37 o                         
  -8   4   4          1.15         -4.18         6.72 o                         
  -7   4   4         15.18         13.73         6.40 o                         
  -6   4   4          3.93          3.58         5.47 o                         
  -5   4   4          7.87         18.09         5.18 o                         
  -4   4   4        216.75        255.78         7.70 o                         
  -3   4   4        123.31        103.90         5.55 o                         
  -2   4   4          3.35          4.26         4.09 o                         
  -1   4   4         28.86         53.95         4.26 o                         
   0   4   4          3.08          4.99         3.08 o                         
   1   4   4         17.00         14.94         3.70 o                         
   2   4   4         44.66         41.97         3.34 o                         
   3   4   4        823.59        778.92        30.59 o                         
   4   4   4          4.74         19.71         2.87 o                         
   5   4   4        120.38        157.10         6.51 o                         
   6   4   4          4.31          3.50         5.58 o                         
   7   4   4          1.64          1.64         6.26 o                         
   8   4   4          2.44          3.04         8.54 o                         
  -8   5   4         18.08         16.05         6.97 o                         
  -7   5   4          3.97          8.08         6.15 o                         
  -6   5   4          1.53          0.00         5.40 o                         
  -5   5   4          0.00         13.98         5.40 o                         
  -4   5   4          7.09         24.03         4.54 o                         
  -3   5   4          1.27          1.97         4.44 o                         
  -2   5   4          1.28          4.32         3.54 o                         
  -1   5   4       1142.00       1203.95        36.91 o                         
   0   5   4        411.92        425.09         5.66 o                         
   1   5   4        236.26        295.69         4.52 o                         
   2   5   4         58.40         58.88         3.25 o                         
   3   5   4          0.88          3.71         3.00 o                         
   4   5   4          0.68          0.16         2.86 o                         
   5   5   4          3.84          7.21         4.60 o                         
   6   5   4          2.97         16.98         5.93 o                         
   7   5   4          5.84          2.29         6.22 o                         
  -7   6   4          6.09          2.22         6.22 o                         
  -6   6   4         17.80         18.45         6.15 o                         
  -5   6   4         31.48         25.80         5.16 o                         
  -4   6   4          7.45         14.40         4.17 o                         
  -3   6   4          8.22          2.88         3.48 o                         
  -2   6   4         47.17         12.34         3.84 o                         
  -1   6   4         59.37         67.01         4.08 o                         
   0   6   4          5.54         17.01         3.11 o                         
   1   6   4         28.25         47.69         3.13 o                         
   2   6   4         44.19         44.12         4.45 o                         
   3   6   4        281.25        313.93        11.13 o                         
   4   6   4          0.06          1.39         2.93 o                         
   5   6   4          6.12         10.27         4.20 o                         
   6   6   4          0.87          1.00         6.19 o                         
   7   6   4          0.02          3.72         6.54 o                         
  -7   7   4          0.33          1.82         6.61 o                         
  -6   7   4          1.53          0.68         4.25 o                         
  -5   7   4         94.22         80.03         5.03 o                         
  -4   7   4          6.92          2.87         3.77 o                         
  -3   7   4         42.80         27.96         4.26 o                         
  -2   7   4          1.81          8.51         2.62 o                         
  -1   7   4          1.36         -1.22         3.68 o                         
   0   7   4         43.55         26.15         3.06 o                         
   1   7   4         14.35          2.13         3.34 o                         
   2   7   4        491.22        441.01        10.78 o                         
   3   7   4        530.65        472.04         8.77 o                         
   4   7   4         15.20         30.30         3.32 o                         
   5   7   4         18.78         33.67         4.42 o                         
   6   7   4          0.57          0.79         6.29 o                         
   7   7   4         16.08         13.98         6.86 o                         
  -7   8   4          0.85          5.54         6.94 o                         
  -6   8   4          1.28          1.36         6.08 o                         
  -5   8   4          9.43         14.99         4.59 o                         
  -4   8   4          8.66          9.71         3.39 o                         
  -3   8   4          0.43          1.85         4.08 o                         
  -2   8   4         18.78         15.30         3.70 o                         
  -1   8   4        133.62        128.57         3.49 o                         
   0   8   4         49.28         42.70         3.21 o                         
   1   8   4        102.52         71.82         2.89 o                         
   2   8   4        571.03        551.29        17.89 o                         
   3   8   4         40.90         54.81         4.48 o                         
   4   8   4          0.08          1.35         3.46 o                         
   5   8   4          7.03          7.71         3.31 o                         
   6   8   4         64.26         65.00         6.90 o                         
  -6   9   4          8.61         10.71         5.76 o                         
  -5   9   4          0.01          0.35         4.86 o                         
  -4   9   4          2.67          3.38         4.56 o                         
  -3   9   4         11.30          4.05         3.87 o                         
  -2   9   4         31.90         19.46         3.89 o                         
  -1   9   4         14.76         22.36         3.87 o                         
   0   9   4          1.59         16.01         3.17 o                         
   1   9   4          1.74         17.73         3.92 o                         
   2   9   4         53.26         35.43         4.14 o                         
   3   9   4         30.62         20.97         4.52 o                         
   4   9   4         49.18         68.71         4.94 o                         
   5   9   4          1.36          7.16         4.18 o                         
   6   9   4         30.87         32.99         4.49 o                         
  -5  10   4          0.20          1.04         5.03 o                         
  -4  10   4          7.11          2.74         4.66 o                         
  -3  10   4          0.89          6.26         3.27 o                         
  -2  10   4          0.08          2.97         3.83 o                         
  -1  10   4          5.75          5.15         3.99 o                         
   0  10   4        126.17        131.31         7.13 o                         
   1  10   4         12.93          8.64         3.94 o                         
   2  10   4          5.85         10.28         3.33 o                         
   3  10   4          0.26          0.42         3.61 o                         
   4  10   4         17.75         13.46         3.87 o                         
   5  10   4          3.51          1.43         3.47 o                         
  -5  11   4          1.35          2.42         5.10 o                         
  -4  11   4          2.78          3.06         4.53 o                         
  -3  11   4          0.40          2.11         4.28 o                         
  -2  11   4          0.91          0.79         4.23 o                         
  -1  11   4          2.61          2.63         4.11 o                         
   0  11   4          1.44          7.66         4.13 o                         
   1  11   4         23.43         10.22         4.15 o                         
   2  11   4          4.44          6.89         5.17 o                         
   3  11   4          1.71          3.82         4.32 o                         
   4  11   4          0.89          2.85         4.11 o                         
  -4  12   4          2.53          0.23         4.82 o                         
  -3  12   4          5.41          0.16         4.42 o                         
  -2  12   4          2.09          7.51         3.73 o                         
  -1  12   4         13.51          7.43         4.30 o                         
   0  12   4          4.33          7.99         4.34 o                         
   1  12   4          4.94          8.33         4.40 o                         
   2  12   4          2.44          1.33         4.40 o                         
   3  12   4          0.71         -2.30         4.49 o                         
  -2  13   4          1.94          3.36         5.47 o                         
  -1  13   4          0.01          0.93         4.70 o                         
   0  13   4          0.70          4.05         4.65 o                         
   1  13   4         15.93         15.86         3.87 o                         
   2  13   4          0.10          0.64         3.92 o                         
  -8   1   5          0.57          1.47         6.60 o                         
  -7   1   5          0.43          2.19         4.89 o                         
  -6   1   5          1.37          3.72         3.91 o                         
  -5   1   5         88.97        110.09         5.87 o                         
  -4   1   5       2778.01       2728.08        28.08 o                         
  -3   1   5       1336.80       1263.77        27.99 o                         
  -2   1   5        533.01        535.75        11.98 o                         
  -1   1   5        582.50        599.55         5.38 o                         
   0   1   5        886.04        959.71        13.30 o                         
   1   1   5       2965.08       3015.16        20.77 o                         
   2   1   5        140.46        109.70         3.40 o                         
   3   1   5        265.46        304.52         4.17 o                         
   4   1   5        107.34        114.08         3.47 o                         
   5   1   5         24.99         33.90         3.31 o                         
   6   1   5          1.18          0.83         5.58 o                         
   7   1   5         22.19         13.80         7.69 o                         
   8   1   5         14.35         15.05         9.94 o                         
  -8   2   5          0.27          1.95         5.55 o                         
  -7   2   5         12.79          9.63         5.23 o                         
  -6   2   5          0.52          4.18         5.65 o                         
  -5   2   5          0.13          1.14         9.01 o                         
  -4   2   5       2302.86       2387.22        24.60 o                         
  -3   2   5         13.46          0.22         4.23 o                         
  -2   2   5       1891.87       1898.95        18.72 o                         
  -1   2   5        423.41        478.07         6.91 o                         
   0   2   5       1651.72       1628.52        20.62 o                         
   1   2   5        358.75        391.62         5.08 o                         
   2   2   5         26.70         38.01         2.67 o                         
   3   2   5        159.06        160.04         3.87 o                         
   4   2   5        378.45        420.79         9.87 o                         
   5   2   5          4.22          2.48         3.17 o                         
   6   2   5          0.04          1.50         5.79 o                         
   7   2   5          5.56          1.07         7.62 o                         
   8   2   5          2.19          4.97         8.29 o                         
  -8   3   5          0.00          1.83         5.04 o                         
  -7   3   5          1.56          1.72         5.93 o                         
  -6   3   5          5.68          4.79         5.26 o                         
  -5   3   5        426.42        323.88         7.94 o                         
  -4   3   5         50.77         10.57         5.66 o                         
  -3   3   5       1544.30       1257.06        25.22 o                         
  -2   3   5        659.68        726.26         8.04 o                         
  -1   3   5         27.04         22.73         3.85 o                         
   0   3   5       2067.64       1865.12        34.55 o                         
   1   3   5          5.27          5.31         3.07 o                         
   2   3   5        765.12        786.16        29.51 o                         
   3   3   5         91.92        137.02         6.17 o                         
   4   3   5        540.73        421.86        17.74 o                         
   5   3   5         51.69         27.40         3.72 o                         
   6   3   5          0.72          0.43         5.51 o                         
   7   3   5          2.43          8.94         6.69 o                         
   8   3   5          0.09          4.18         8.54 o                         
  -8   4   5          9.72          6.86         6.61 o                         
  -7   4   5          0.69         -3.15         6.01 o                         
  -6   4   5          0.15          5.58         5.36 o                         
  -5   4   5         14.73          3.61         5.01 o                         
  -4   4   5        134.22        145.82        10.08 o                         
  -3   4   5        815.45        876.53        23.92 o                         
  -2   4   5       1097.03       1033.33        23.70 o                         
  -1   4   5          1.66         -0.94         3.13 o                         
   0   4   5         92.52        103.06         4.29 o                         
   1   4   5        257.97        237.25         4.75 o                         
   2   4   5         28.47         40.07         2.65 o                         
   3   4   5         23.22         32.14         3.44 o                         
   4   4   5         58.62         69.74         3.72 o                         
   5   4   5         63.62         51.52         3.86 o                         
   6   4   5         11.38         15.02         6.01 o                         
   7   4   5          0.63          5.79         7.62 o                         
  -8   5   5          1.66         -1.25         6.79 o                         
  -7   5   5          0.34          1.47         6.04 o                         
  -6   5   5         27.32         39.08         6.08 o                         
  -5   5   5          0.90          0.58         4.80 o                         
  -4   5   5        249.81        220.58        10.03 o                         
  -3   5   5          3.56          2.82         3.62 o                         
  -2   5   5        842.26        793.54        22.83 o                         
  -1   5   5         16.42         32.79         3.88 o                         
   0   5   5        207.14        151.62         5.08 o                         
   1   5   5        581.33        528.15        12.37 o                         
   2   5   5         12.07         13.65         2.55 o                         
   3   5   5          0.15          0.12         2.56 o                         
   4   5   5         11.35         22.43         3.47 o                         
   5   5   5        171.00        137.03         5.80 o                         
   6   5   5          0.10         -1.72         5.68 o                         
   7   5   5          0.34          1.93         6.54 o                         
  -7   6   5          2.58          3.65         6.15 o                         
  -6   6   5         25.72         11.37         6.11 o                         
  -5   6   5        206.86        223.45        18.93 o                         
  -4   6   5         41.45         31.58         3.49 o                         
  -3   6   5         37.67         47.27         4.47 o                         
  -2   6   5          0.89          2.42         3.55 o                         
  -1   6   5        163.00        142.59         6.04 o                         
   0   6   5          7.32          4.77         2.87 o                         
   1   6   5        126.33        127.82         3.52 o                         
   2   6   5          1.23         -1.04         3.51 o                         
   3   6   5         44.95         65.24         3.39 o                         
   4   6   5          4.38          3.74         3.28 o                         
   5   6   5         75.19         83.99         4.50 o                         
   6   6   5          0.05          1.32         4.68 o                         
   7   6   5          4.05          7.47         6.54 o                         
  -7   7   5          5.60         10.69         6.58 o                         
  -6   7   5          8.71          6.15         4.18 o                         
  -5   7   5         45.51         60.29         3.84 o                         
  -4   7   5          0.15          3.26         4.24 o                         
  -3   7   5         12.01          0.21         3.05 o                         
  -2   7   5          0.01          8.42         3.65 o                         
  -1   7   5         38.56         39.57         4.08 o                         
   0   7   5         11.98          7.04         3.64 o                         
   1   7   5         38.17         35.40         3.10 o                         
   2   7   5        317.14        296.34         4.38 o                         
   3   7   5          1.18         -1.26         2.76 o                         
   4   7   5         35.49         43.86         3.11 o                         
   5   7   5         30.48         18.84         4.11 o                         
   6   7   5          0.75          0.07         6.36 o                         
   7   7   5          0.32         -1.61         6.97 o                         
  -7   8   5          4.84          1.32         6.90 o                         
  -6   8   5          1.84          5.34         5.81 o                         
  -5   8   5          0.01          1.71         3.60 o                         
  -4   8   5         28.78         57.09         9.31 o                         
  -3   8   5          0.18          3.27         3.78 o                         
  -2   8   5         36.42         41.31         3.13 o                         
  -1   8   5         50.49         61.55         7.65 o                         
   0   8   5         22.31         19.31         3.88 o                         
   1   8   5        110.05        118.21         4.25 o                         
   2   8   5        220.83        235.17         9.56 o                         
   3   8   5         31.12         39.21         3.30 o                         
   4   8   5         27.21          6.64         3.74 o                         
   5   8   5          0.93          8.63         3.47 o                         
   6   8   5         18.05         25.46         6.61 o                         
  -6   9   5          0.00          3.17         4.27 o                         
  -5   9   5          0.90          3.04         3.61 o                         
  -4   9   5          0.04          1.04         4.69 o                         
  -3   9   5          1.43          2.04         3.83 o                         
  -2   9   5          0.79          1.42         3.89 o                         
  -1   9   5         10.99          8.46         2.72 o                         
   0   9   5        226.96        257.97         4.60 o                         
   1   9   5          0.88          9.95         3.19 o                         
   2   9   5          0.38          1.72         3.96 o                         
   3   9   5         19.82         21.75         4.02 o                         
   4   9   5         89.97         98.82         7.14 o                         
   5   9   5          0.03          2.87         4.21 o                         
   6   9   5         50.25         52.00         5.71 o                         
  -5  10   5          1.50          4.14         3.87 o                         
  -4  10   5          3.02          6.81         3.71 o                         
  -3  10   5          2.77          1.85         4.03 o                         
  -2  10   5          0.71          2.89         4.25 o                         
  -1  10   5         66.68         53.51         4.18 o                         
   0  10   5        116.30         89.88         5.09 o                         
   1  10   5         15.99         44.61         4.03 o                         
   2  10   5          0.00          1.03         3.32 o                         
   3  10   5         40.20         45.88         4.45 o                         
   4  10   5          0.06          2.02         3.85 o                         
   5  10   5          4.39          4.91         4.75 o                         
  -5  11   5          1.70          0.99         4.27 o                         
  -4  11   5          0.04          1.98         4.63 o                         
  -3  11   5          0.59         -0.93         3.40 o                         
  -2  11   5          1.94          5.59         5.63 o                         
  -1  11   5         21.93         17.71         4.36 o                         
   0  11   5         18.41          7.10         3.48 o                         
   1  11   5          3.74          3.09         4.06 o                         
   2  11   5          2.58          6.74         4.30 o                         
   3  11   5          3.62         -1.71         4.37 o                         
   4  11   5          0.43         -1.00         3.82 o                         
  -4  12   5          2.11          2.44         4.89 o                         
  -3  12   5          7.02          5.78         4.61 o                         
  -2  12   5          1.31          1.24         3.73 o                         
  -1  12   5          2.02          4.71         3.52 o                         
   0  12   5          6.11          5.45         4.39 o                         
   1  12   5         29.91         24.16         3.79 o                         
   2  12   5          1.42          1.82         4.43 o                         
   3  12   5          0.36          1.41         3.75 o                         
  -2  13   5          1.77          0.48         4.93 o                         
  -1  13   5          0.16          4.12         3.79 o                         
   0  13   5          0.97          3.80         4.63 o                         
   1  13   5          0.82          8.07         4.80 o                         
  -8   0   6          0.78          1.79         9.43 o                         
  -7   0   6          0.26          0.60         6.13 o                         
  -6   0   6        185.77        175.07        16.73 o                         
  -5   0   6        581.09        429.78        10.58 o                         
  -4   0   6       6025.30       7371.52        31.75 o                         
  -3   0   6       2808.56       3266.11        21.09 o                         
  -2   0   6        845.20        881.47        31.41 o                         
  -1   0   6       1950.60       2050.00        12.02 o                         
   0   0   6       7396.08       7425.26        96.05 o                         
   1   0   6      22015.06      20312.43       113.41 o                         
   2   0   6        807.71        755.90         7.62 o                         
   3   0   6         33.89         25.44         3.68 o                         
   4   0   6          0.52          0.19         3.68 o                         
   5   0   6         12.75         21.39         4.69 o                         
   6   0   6          6.28          0.79         4.82 o                         
   7   0   6          0.12          2.07         7.69 o                         
   8   0   6          6.39          6.69        11.08 o                         
  -8   1   6         10.64          8.56         5.65 o                         
  -7   1   6         15.50         23.75         5.20 o                         
  -6   1   6         88.43         50.21         3.89 o                         
  -5   1   6         54.03         82.62         5.15 o                         
  -4   1   6       2306.87       2359.77        29.39 o                         
  -3   1   6        804.80        805.32         9.47 o                         
  -2   1   6         76.13         84.76         3.74 o                         
  -1   1   6        505.08        495.28         5.91 o                         
   0   1   6        202.38        205.10         3.86 o                         
   1   1   6       2213.57       2204.75        15.92 o                         
   2   1   6        628.65        697.26         8.82 o                         
   3   1   6          0.69          0.89         2.62 o                         
   4   1   6          9.49          6.87         3.04 o                         
   5   1   6          5.61          8.95         3.13 o                         
   6   1   6          0.06          3.25         3.25 o                         
   7   1   6          7.86          8.91         6.43 o                         
   8   1   6         15.59          9.33        10.19 o                         
  -8   2   6          1.05          2.71         5.65 o                         
  -7   2   6          0.31          0.43         5.21 o                         
  -6   2   6         18.56         16.06         4.58 o                         
  -5   2   6          0.03          0.32         4.48 o                         
  -4   2   6         95.24        138.00         8.80 o                         
  -3   2   6        253.25        363.61         7.95 o                         
  -2   2   6         21.65          9.12         3.19 o                         
  -1   2   6       1726.20       1756.62         9.87 o                         
   0   2   6        138.63        157.82         3.74 o                         
   1   2   6        117.58        148.46         3.92 o                         
   2   2   6        158.73        176.82         3.49 o                         
   3   2   6        858.81        891.75        19.42 o                         
   4   2   6        122.21        180.17         3.71 o                         
   5   2   6         38.82         25.94         3.46 o                         
   6   2   6          0.24          2.23         3.68 o                         
   7   2   6          0.79          5.22         7.69 o                         
   8   2   6          1.90          4.08         8.80 o                         
  -8   3   6          4.90          5.95         5.69 o                         
  -7   3   6          4.03          3.36         4.66 o                         
  -6   3   6         31.74         45.30         7.29 o                         
  -5   3   6         32.71         21.95         9.15 o                         
  -4   3   6          2.05          6.41         5.17 o                         
  -3   3   6         94.26         88.48         5.30 o                         
  -2   3   6        241.11        269.44         5.43 o                         
  -1   3   6         88.92         94.18         4.38 o                         
   0   3   6        744.75        852.45        29.41 o                         
   1   3   6         78.32         89.33         3.55 o                         
   2   3   6        341.46        360.21        10.45 o                         
   3   3   6        433.45        405.94         8.16 o                         
   4   3   6         19.46         18.16         3.30 o                         
   5   3   6         39.40         31.02         3.59 o                         
   6   3   6          4.41         12.16         4.49 o                         
   7   3   6          0.00          2.75         6.44 o                         
   8   3   6          1.86          0.57         6.83 o                         
  -8   4   6          0.00         -0.46         5.29 o                         
  -7   4   6          0.61          3.50         6.08 o                         
  -6   4   6        113.27         63.46         6.40 o                         
  -5   4   6        112.92        190.02        11.98 o                         
  -4   4   6         13.62         52.28         5.09 o                         
  -3   4   6         81.09        167.24         4.95 o                         
  -2   4   6         45.89         50.42         4.06 o                         
  -1   4   6         12.90         31.87         3.97 o                         
   0   4   6        138.44        151.56         4.50 o                         
   1   4   6       1378.04       1258.55        19.01 o                         
   2   4   6        107.64        115.24         3.17 o                         
   3   4   6          2.90          4.38         3.05 o                         
   4   4   6         69.26         52.80         3.40 o                         
   5   4   6         71.97        112.82         6.19 o                         
   6   4   6          0.47          4.25         4.11 o                         
   7   4   6          0.32          1.79         6.36 o                         
  -8   5   6          2.00         -0.79         6.86 o                         
  -7   5   6          0.01          3.47         6.15 o                         
  -6   5   6         22.74         37.08         6.22 o                         
  -5   5   6         51.39         38.83         4.17 o                         
  -4   5   6          2.17          4.15         4.68 o                         
  -3   5   6         75.92         83.56         4.99 o                         
  -2   5   6          2.66          2.13         3.51 o                         
  -1   5   6         89.40         50.74         4.03 o                         
   0   5   6         66.43         86.41         3.95 o                         
   1   5   6        269.47        312.16         4.45 o                         
   2   5   6         22.06         17.73         2.92 o                         
   3   5   6          0.38          3.77         3.23 o                         
   4   5   6          1.66          0.11         3.27 o                         
   5   5   6         26.67         24.25         3.63 o                         
   6   5   6          1.32          2.65         5.83 o                         
   7   5   6          0.50          1.18         6.61 o                         
  -7   6   6          0.08          5.47         6.15 o                         
  -6   6   6          0.07          3.93         6.04 o                         
  -5   6   6         12.24          6.58         4.40 o                         
  -4   6   6          2.04          4.14         3.76 o                         
  -3   6   6         37.26         87.37         4.66 o                         
  -2   6   6         85.41        136.14         4.31 o                         
  -1   6   6         56.71         40.47         3.83 o                         
   0   6   6         35.34         41.36         3.12 o                         
   1   6   6         51.08         99.21         7.08 o                         
   2   6   6         25.56         27.72         3.04 o                         
   3   6   6        100.26         96.84         4.80 o                         
   4   6   6         12.00          5.77         2.84 o                         
   5   6   6          6.47         16.77         3.44 o                         
   6   6   6          3.77          6.33         6.29 o                         
   7   6   6          3.74         12.73         6.79 o                         
  -7   7   6          5.09          5.79         6.58 o                         
  -6   7   6          0.03          0.11         6.47 o                         
  -5   7   6          1.88          2.60         3.54 o                         
  -4   7   6         61.53         53.17         3.83 o                         
  -3   7   6          2.57          6.24         4.20 o                         
  -2   7   6         24.35          9.56         3.65 o                         
  -1   7   6         32.87         43.20         4.50 o                         
   0   7   6         81.26        104.24         4.10 o                         
   1   7   6        620.26        569.82         5.37 o                         
   2   7   6         20.32         14.34         3.70 o                         
   3   7   6         21.01         23.86         3.26 o                         
   4   7   6        107.83         95.06         8.91 o                         
   5   7   6         54.88         54.63         4.39 o                         
   6   7   6          4.50          9.55         6.29 o                         
  -7   8   6          2.59          3.00         6.72 o                         
  -6   8   6          3.94          3.04         5.30 o                         
  -5   8   6         15.91         18.92         4.67 o                         
  -4   8   6         12.72         10.46         4.16 o                         
  -3   8   6          3.17          4.46         2.69 o                         
  -2   8   6         23.52         15.93         3.80 o                         
  -1   8   6        142.09        119.40         8.88 o                         
   0   8   6         60.68         37.76         3.35 o                         
   1   8   6        272.83        153.57         3.83 o                         
   2   8   6        121.74        133.70         3.73 o                         
   3   8   6          7.18          6.02         2.87 o                         
   4   8   6         69.29         67.29         3.37 o                         
   5   8   6          8.53          7.25         3.43 o                         
   6   8   6          9.02         10.20         5.30 o                         
  -6   9   6          0.29          2.22         5.35 o                         
  -5   9   6          1.32          4.31         4.39 o                         
  -4   9   6          4.97          9.17         3.36 o                         
  -3   9   6          5.47          5.47         3.15 o                         
  -2   9   6         59.94         55.68         4.90 o                         
  -1   9   6         43.87         44.53         2.61 o                         
   0   9   6        563.35        575.33        33.88 o                         
   1   9   6          2.28          2.65         3.89 o                         
   2   9   6        110.52        117.77         3.85 o                         
   3   9   6         29.23         32.26         3.19 o                         
   4   9   6          0.02          0.40         3.76 o                         
   5   9   6          6.17         11.91         4.30 o                         
  -5  10   6          3.89          7.27         4.98 o                         
  -4  10   6          0.06         -0.84         4.27 o                         
  -3  10   6          0.39          6.16         4.17 o                         
  -2  10   6          5.04          8.85         3.27 o                         
  -1  10   6          1.35          2.45         4.04 o                         
   0  10   6        286.50        284.05         4.20 o                         
   1  10   6          4.66         10.90         3.49 o                         
   2  10   6         64.49         63.17         5.27 o                         
   3  10   6          2.76          0.43         4.27 o                         
   4  10   6          8.51          4.32         3.16 o                         
   5  10   6          0.00          2.95         4.21 o                         
  -5  11   6          2.43          0.12         4.22 o                         
  -4  11   6          0.36         -0.42         3.77 o                         
  -3  11   6          5.81         10.10         4.37 o                         
  -2  11   6         20.58         26.01         3.63 o                         
  -1  11   6         39.80         41.42         3.68 o                         
   0  11   6          0.43         -0.20         4.23 o                         
   1  11   6          0.30          1.74         4.15 o                         
   2  11   6          0.00          0.96         4.22 o                         
   3  11   6          1.26          4.91         3.55 o                         
   4  11   6          0.13          4.74         4.10 o                         
  -3  12   6          0.66          0.53         4.53 o                         
  -2  12   6          1.58          3.00         4.15 o                         
  -1  12   6          0.21         -0.82         3.62 o                         
   0  12   6          1.90          8.80         3.73 o                         
   1  12   6          0.01         -2.85         3.73 o                         
   2  12   6          0.14          2.22         3.62 o                         
   3  12   6          1.52          1.77         4.61 o                         
  -2  13   6          2.49          3.40         4.93 o                         
  -1  13   6          5.95          7.02         3.71 o                         
   0  13   6          0.36         -2.51         3.73 o                         
   1  13   6          0.11          3.85         3.98 o                         
  -8   1   7          0.66          1.92         6.01 o                         
  -7   1   7          0.49          2.63         4.23 o                         
  -6   1   7         14.13          6.95         5.28 o                         
  -5   1   7        248.12        340.54         6.45 o                         
  -4   1   7        488.13        425.00         6.64 o                         
  -3   1   7        398.09        346.50         4.89 o                         
  -2   1   7        313.66        291.92         6.08 o                         
  -1   1   7         65.10         85.77         3.21 o                         
   0   1   7       1186.55       1348.96        11.15 o                         
   1   1   7        783.08        924.93         7.97 o                         
   2   1   7         14.32          6.13         2.90 o                         
   3   1   7        201.47        163.79         3.23 o                         
   4   1   7         23.30         24.03         2.85 o                         
   5   1   7          0.10          0.98         3.14 o                         
   6   1   7         17.39         20.74         3.75 o                         
   7   1   7         21.20         25.21         6.44 o                         
   8   1   7         28.83         32.64         9.12 o                         
  -8   2   7          1.43          1.93         5.07 o                         
  -7   2   7         42.33         43.96         4.61 o                         
  -6   2   7        400.66        348.98        17.57 o                         
  -5   2   7         27.54         49.41         4.74 o                         
  -4   2   7         64.50         66.26         3.54 o                         
  -3   2   7          3.56          4.42         3.15 o                         
  -2   2   7         68.43         94.21         4.54 o                         
  -1   2   7         46.37         67.65         3.46 o                         
   0   2   7        294.85        336.48         3.95 o                         
   1   2   7        923.87        992.95         5.59 o                         
   2   2   7       3706.22       3891.07        47.42 o                         
   3   2   7        165.82        197.91         3.53 o                         
   4   2   7        100.98         87.32         3.22 o                         
   5   2   7         42.97         32.71         3.13 o                         
   6   2   7          1.39          2.45         3.35 o                         
   7   2   7          0.35          1.89         7.90 o                         
   8   2   7          2.76          2.68         8.87 o                         
  -8   3   7          1.44          4.19         5.76 o                         
  -7   3   7          0.01          0.50         4.21 o                         
  -6   3   7        270.92        313.28         9.67 o                         
  -5   3   7         60.75        110.19         9.47 o                         
  -4   3   7          4.24         44.65         5.03 o                         
  -3   3   7         55.60        154.59         4.75 o                         
  -2   3   7         15.88          6.33         3.69 o                         
  -1   3   7         51.35         52.10         3.39 o                         
   0   3   7        134.32        123.06         4.13 o                         
   1   3   7        643.00        747.46        20.10 o                         
   2   3   7        368.13        482.78         8.51 o                         
   3   3   7       1047.59       1125.19        36.55 o                         
   4   3   7        119.39        101.45         3.54 o                         
   5   3   7          2.87         18.45         3.41 o                         
   6   3   7          0.19         -0.15         3.96 o                         
   7   3   7          0.28          2.86         8.01 o                         
  -8   4   7          0.39          3.39         5.18 o                         
  -7   4   7         25.70         14.02         4.46 o                         
  -6   4   7         14.66          8.76         6.01 o                         
  -5   4   7          2.82          4.98         5.61 o                         
  -4   4   7         82.29         79.37         5.36 o                         
  -3   4   7        154.18        184.90         5.11 o                         
  -2   4   7        134.13        114.00         8.81 o                         
  -1   4   7         73.43         82.18         4.27 o                         
   0   4   7         11.78         25.95         2.78 o                         
   1   4   7       2659.65       2940.50        13.10 o                         
   2   4   7        246.67        220.61         6.03 o                         
   3   4   7        692.39        723.92        26.78 o                         
   4   4   7         40.22         44.08         3.38 o                         
   5   4   7          1.07          2.59         3.37 o                         
   6   4   7          6.01          7.20         4.24 o                         
   7   4   7          1.13          0.97         6.40 o                         
  -8   5   7          0.15          1.04         5.34 o                         
  -7   5   7          0.82          5.18         6.19 o                         
  -6   5   7         31.56         31.61         6.22 o                         
  -5   5   7         37.43         40.89         5.98 o                         
  -4   5   7          1.74          3.90         4.22 o                         
  -3   5   7        295.21        253.39         5.21 o                         
  -2   5   7        112.47        116.96         4.32 o                         
  -1   5   7         15.52          3.45         3.87 o                         
   0   5   7          2.99          0.75         3.72 o                         
   1   5   7         40.70         47.11         2.71 o                         
   2   5   7         25.36         15.85         2.95 o                         
   3   5   7         36.70         29.62         3.21 o                         
   4   5   7          2.60          8.62         2.89 o                         
   5   5   7         21.63         16.98         3.14 o                         
   6   5   7          1.73          2.39         3.97 o                         
   7   5   7         23.52         35.90         6.97 o                         
  -7   6   7          1.53          4.15         6.22 o                         
  -6   6   7          9.16          2.07         5.93 o                         
  -5   6   7          1.13         -0.51         3.76 o                         
  -4   6   7         13.61          8.95         3.74 o                         
  -3   6   7          1.17          2.30         3.80 o                         
  -2   6   7         17.58         18.44         3.66 o                         
  -1   6   7         95.93         71.40         4.25 o                         
   0   6   7         14.57         13.69         3.60 o                         
   1   6   7         51.73         48.75         3.74 o                         
   2   6   7        121.59        114.27         6.18 o                         
   3   6   7         59.12         45.34         2.95 o                         
   4   6   7          2.67          6.18         3.43 o                         
   5   6   7          6.62         16.53         3.15 o                         
   6   6   7          8.28         12.51         5.40 o                         
   7   6   7          0.11          1.36         6.58 o                         
  -7   7   7         22.73         21.06         6.72 o                         
  -6   7   7          1.78          2.02         5.50 o                         
  -5   7   7          0.01         -2.69         4.38 o                         
  -4   7   7          2.10          4.80         3.99 o                         
  -3   7   7          0.02          6.33         4.25 o                         
  -2   7   7          2.84         -0.14         3.56 o                         
  -1   7   7          2.82          4.02         2.57 o                         
   0   7   7          4.69          1.86         4.25 o                         
   1   7   7        182.60        182.35        10.62 o                         
   2   7   7         24.32         24.43         3.01 o                         
   3   7   7          1.92          0.66         3.16 o                         
   4   7   7         66.94        110.39         5.46 o                         
   5   7   7         10.57          4.13         3.39 o                         
   6   7   7          3.43          4.93         5.28 o                         
  -7   8   7          5.70          6.01         7.01 o                         
  -6   8   7          0.03          1.80         5.26 o                         
  -5   8   7         10.77         11.09         4.71 o                         
  -4   8   7         10.05          9.46         3.64 o                         
  -3   8   7          2.44          3.26         3.88 o                         
  -2   8   7          0.46          6.01         3.74 o                         
  -1   8   7        122.04        119.12         4.33 o                         
   0   8   7        348.38        372.01         6.74 o                         
   1   8   7         60.32         59.14         3.77 o                         
   2   8   7        586.29        532.22        39.49 o                         
   3   8   7         30.64         31.40         3.86 o                         
   4   8   7        343.98        368.82        20.08 o                         
   5   8   7         10.82         10.59         3.52 o                         
   6   8   7          0.04          1.90         5.05 o                         
  -6   9   7          7.26         13.79         5.39 o                         
  -5   9   7          0.30         -1.47         4.90 o                         
  -4   9   7          0.86          5.85         4.17 o                         
  -3   9   7          5.89         19.29         3.28 o                         
  -2   9   7          1.63          0.87         4.03 o                         
  -1   9   7         74.43         98.57        10.71 o                         
   0   9   7        292.49        331.31        12.01 o                         
   1   9   7          6.35         -0.73         2.74 o                         
   2   9   7         12.11         13.25         6.88 o                         
   3   9   7         24.50         28.83         3.05 o                         
   4   9   7         23.00         10.79         3.18 o                         
   5   9   7          2.78          1.37         4.33 o                         
  -5  10   7          0.74          5.24         4.99 o                         
  -4  10   7          0.31          4.48         4.38 o                         
  -3  10   7          0.47          2.20         4.01 o                         
  -2  10   7          1.34          1.14         3.40 o                         
  -1  10   7         90.28         73.22         3.47 o                         
   0  10   7         38.66         49.24         3.12 o                         
   1  10   7         21.22         34.04         3.51 o                         
   2  10   7         79.49         73.05         3.08 o                         
   3  10   7          0.94          5.66         3.66 o                         
   4  10   7          0.11          1.82         3.93 o                         
   5  10   7          9.31          5.31         4.29 o                         
  -4  11   7          0.18          0.71         4.29 o                         
  -3  11   7          0.45          3.69         4.33 o                         
  -2  11   7         41.57         44.68         4.60 o                         
  -1  11   7         20.82         23.56         3.44 o                         
   0  11   7          0.28          2.71         3.40 o                         
   1  11   7          0.01          7.43         3.49 o                         
   2  11   7         20.79         27.66         5.29 o                         
   3  11   7          0.00         -1.23         4.08 o                         
   4  11   7          1.56          4.95         3.91 o                         
  -3  12   7          0.26         -1.91         4.55 o                         
  -2  12   7         12.69         10.54         4.46 o                         
  -1  12   7          5.65          7.94         3.70 o                         
   0  12   7          0.91          6.11         4.46 o                         
   1  12   7          8.17          4.42         4.57 o                         
   2  12   7          8.74         10.15         6.94 o                         
   3  12   7          2.61          5.54         3.39 o                         
  -1  13   7          1.87          3.07         3.31 o                         
   0  13   7          1.07         -2.05         3.81 o                         
  -8   0   8          3.78          6.64         7.08 o                         
  -7   0   8          0.11          1.36         5.58 o                         
  -6   0   8         14.43         41.65         7.69 o                         
  -5   0   8        776.61        550.23        10.65 o                         
  -4   0   8         10.68          4.50         6.58 o                         
  -3   0   8        162.43        226.02        21.18 o                         
  -2   0   8         47.56         45.28         4.10 o                         
  -1   0   8        167.40        221.17         5.12 o                         
   0   0   8        426.21        421.47         6.03 o                         
   1   0   8       1615.11       1850.28        51.98 o                         
   2   0   8        882.30        963.26         7.99 o                         
   3   0   8          0.26         -0.96         3.53 o                         
   4   0   8         35.77         35.06         4.15 o                         
   5   0   8        168.59        145.25         5.20 o                         
   6   0   8        122.20        118.34         5.90 o                         
   7   0   8          4.39          6.81         5.48 o                         
  -8   1   8         10.47          5.01         5.79 o                         
  -7   1   8         54.24         35.77         4.23 o                         
  -6   1   8        294.21        351.58         6.85 o                         
  -5   1   8         14.98         25.99         4.88 o                         
  -4   1   8         60.07         50.53         4.42 o                         
  -3   1   8        263.32        247.22         4.20 o                         
  -2   1   8         38.93         52.26         2.68 o                         
  -1   1   8        373.18        339.03         3.58 o                         
   0   1   8        496.53        600.27         9.18 o                         
   1   1   8       2777.54       3080.71        44.07 o                         
   2   1   8          0.68          4.61         2.71 o                         
   3   1   8         15.87         14.15         2.56 o                         
   4   1   8          1.18          2.20         2.63 o                         
   5   1   8          1.67          2.08         3.05 o                         
   6   1   8          0.01          0.64         3.27 o                         
   7   1   8         11.93         18.09         4.29 o                         
  -8   2   8         10.31          9.37         4.70 o                         
  -7   2   8          2.38          3.45         3.96 o                         
  -6   2   8        584.31        543.63         8.92 o                         
  -5   2   8        318.21        300.27        11.14 o                         
  -4   2   8        115.67         85.63         3.69 o                         
  -3   2   8        286.16        202.53         3.79 o                         
  -2   2   8         10.64         20.90         3.20 o                         
  -1   2   8        268.18        223.85         5.52 o                         
   0   2   8         83.34         86.17         2.63 o                         
   1   2   8       2277.65       2435.52        19.56 o                         
   2   2   8         43.19         53.50         2.74 o                         
   3   2   8         60.33         66.97         2.98 o                         
   4   2   8          8.91          8.65         2.80 o                         
   5   2   8         10.40         10.63         3.02 o                         
   6   2   8          0.82          2.93         3.76 o                         
   7   2   8         31.11         42.51         5.86 o                         
  -8   3   8          1.07          1.94         4.66 o                         
  -7   3   8          0.41          2.89         4.21 o                         
  -6   3   8        135.46        163.32         6.49 o                         
  -5   3   8         27.81         15.53         4.21 o                         
  -4   3   8          0.16          1.83         2.79 o                         
  -3   3   8          9.34          9.83         2.96 o                         
  -2   3   8         35.35         23.86         3.14 o                         
  -1   3   8        754.67        734.60        21.62 o                         
   0   3   8        797.08        804.50        12.98 o                         
   1   3   8        621.35        724.10         8.18 o                         
   2   3   8         35.55         34.14         2.87 o                         
   3   3   8        210.50        245.78         4.23 o                         
   4   3   8          2.19          7.96         3.21 o                         
   5   3   8          0.94          2.47         3.33 o                         
   6   3   8          0.04          1.06         3.67 o                         
   7   3   8          8.62          9.80         8.44 o                         
  -8   4   8          3.24          0.87         5.38 o                         
  -7   4   8          4.47          2.97         4.37 o                         
  -6   4   8         10.82          5.68        10.01 o                         
  -5   4   8         49.66         26.30         5.15 o                         
  -4   4   8          0.22          7.89         4.22 o                         
  -3   4   8          2.54         11.28         3.59 o                         
  -2   4   8        428.99        417.97        17.48 o                         
  -1   4   8        481.25        511.25        17.34 o                         
   0   4   8       1053.40       1115.14        21.88 o                         
   1   4   8         60.49         72.97         3.23 o                         
   2   4   8         32.39         57.43         2.79 o                         
   3   4   8        673.77        749.72        11.03 o                         
   4   4   8         21.09         24.91         3.36 o                         
   5   4   8          1.32          2.54         3.49 o                         
   6   4   8          0.34          2.78         3.77 o                         
   7   4   8         14.51          6.72         6.61 o                         
  -8   5   8         10.83          9.95         4.91 o                         
  -7   5   8          9.65          9.58         5.97 o                         
  -6   5   8          7.42          6.87         5.00 o                         
  -5   5   8         13.07         44.10         6.00 o                         
  -4   5   8         74.02        122.99         6.15 o                         
  -3   5   8          8.01          7.50         3.65 o                         
  -2   5   8          3.78          0.44         3.04 o                         
  -1   5   8        645.65        794.26        13.73 o                         
   0   5   8         24.99         28.50         3.05 o                         
   1   5   8        332.49        297.20         7.69 o                         
   2   5   8        131.09        151.84         5.21 o                         
   3   5   8         23.58         23.15         2.93 o                         
   4   5   8          2.57         -0.75         2.85 o                         
   5   5   8         19.62         14.07         3.68 o                         
   6   5   8          0.08          2.70         3.89 o                         
   7   5   8          7.17          8.01         6.76 o                         
  -7   6   8         19.35         19.63         6.65 o                         
  -6   6   8          0.03          1.02         5.12 o                         
  -5   6   8          0.08          2.10         4.98 o                         
  -4   6   8        123.43        117.15         4.89 o                         
  -3   6   8          3.17          0.44         4.13 o                         
  -2   6   8          4.36          5.54         3.61 o                         
  -1   6   8          4.96         17.49         3.64 o                         
   0   6   8        131.23        140.19         4.17 o                         
   1   6   8         82.28        111.91         3.09 o                         
   2   6   8        270.56        231.33        12.67 o                         
   3   6   8         58.13         57.47         3.80 o                         
   4   6   8         16.75         25.73         2.91 o                         
   5   6   8          0.64          0.74         3.67 o                         
   6   6   8          3.07          3.49         3.79 o                         
   7   6   8         18.46         11.66         6.97 o                         
  -7   7   8          5.15          6.83         6.58 o                         
  -6   7   8          2.04          0.37         5.34 o                         
  -5   7   8         51.90         51.76         3.61 o                         
  -4   7   8         20.64         14.89         4.18 o                         
  -3   7   8          0.03          6.71         4.22 o                         
  -2   7   8          3.30         16.42         3.60 o                         
  -1   7   8          0.01          1.98         3.00 o                         
   0   7   8         30.23         28.08         3.85 o                         
   1   7   8        102.58        117.93         6.15 o                         
   2   7   8         49.16         30.93         3.05 o                         
   3   7   8         49.88         35.03         3.31 o                         
   4   7   8          0.52          2.97         2.95 o                         
   5   7   8         15.22          5.60         3.72 o                         
   6   7   8         10.72          7.34         4.94 o                         
  -6   8   8          9.22          8.19         5.15 o                         
  -5   8   8          1.02         -0.35         4.27 o                         
  -4   8   8         62.69         68.06         5.85 o                         
  -3   8   8          0.60          3.43         4.19 o                         
  -2   8   8         45.24         66.89         4.11 o                         
  -1   8   8        313.04        261.88         6.47 o                         
   0   8   8        103.73         84.32         4.18 o                         
   1   8   8          7.52          1.25         3.07 o                         
   2   8   8        103.02        135.31         8.87 o                         
   3   8   8         28.61         22.10         2.96 o                         
   4   8   8        241.02        248.87        14.86 o                         
   5   8   8         17.77         18.59         3.48 o                         
   6   8   8          0.52          2.85         4.84 o                         
  -6   9   8          0.28          1.85         4.11 o                         
  -5   9   8          0.01          1.92         4.94 o                         
  -4   9   8          2.05          2.64         4.15 o                         
  -3   9   8          0.00          2.11         3.98 o                         
  -2   9   8         11.75          6.92         4.10 o                         
  -1   9   8        152.67        137.18         7.70 o                         
   0   9   8          4.41         -0.13         3.31 o                         
   1   9   8         19.06         32.02         3.34 o                         
   2   9   8         11.15          3.66         2.82 o                         
   3   9   8         21.84         22.02         3.44 o                         
   4   9   8         32.18         39.96         3.40 o                         
   5   9   8          0.00         -0.28         4.08 o                         
  -5  10   8          0.93          3.52         4.67 o                         
  -4  10   8          8.20         11.25         3.60 o                         
  -3  10   8         61.86         41.73         3.55 o                         
  -2  10   8        174.91        177.88         4.08 o                         
  -1  10   8          4.39          4.40         3.35 o                         
   0  10   8         11.22         14.27         3.46 o                         
   1  10   8          0.02          2.86         4.01 o                         
   2  10   8         15.10          8.62         3.36 o                         
   3  10   8          5.63          7.16         2.75 o                         
   4  10   8          9.08         14.26         3.91 o                         
  -4  11   8          3.83          5.29         3.86 o                         
  -3  11   8          1.39          2.54         7.13 o                         
  -2  11   8         80.14         71.12         7.36 o                         
  -1  11   8          0.01          2.64         3.47 o                         
   0  11   8         12.43         13.59         2.67 o                         
   1  11   8          3.63          7.48         3.56 o                         
   2  11   8          0.57          2.66         4.32 o                         
   3  11   8          0.00         -0.35         3.13 o                         
   4  11   8          2.58          2.64         4.02 o                         
  -3  12   8          2.46         -0.35         4.63 o                         
  -2  12   8          4.07          6.92         3.69 o                         
  -1  12   8          3.99          2.66         3.22 o                         
   0  12   8          0.39          6.18         3.62 o                         
   1  12   8          0.30         -2.73         4.76 o                         
   2  12   8          0.37          2.67         3.64 o                         
  -8   1   9         13.61         11.81         4.96 o                         
  -7   1   9         58.35         48.44         5.24 o                         
  -6   1   9        177.18        233.11         6.67 o                         
  -5   1   9        126.00        189.36         6.86 o                         
  -4   1   9         55.57         95.03         4.64 o                         
  -3   1   9         35.61         30.88         3.20 o                         
  -2   1   9          0.50          1.61         2.71 o                         
  -1   1   9        112.71        104.40         3.10 o                         
   0   1   9        781.57        759.91        13.10 o                         
   1   1   9        511.41        566.87         7.21 o                         
   2   1   9         92.69         90.13         2.83 o                         
   3   1   9         24.67         23.45         2.68 o                         
   4   1   9          8.87          8.33         2.71 o                         
   5   1   9          7.72          8.54         2.86 o                         
   6   1   9          0.37          1.51         3.76 o                         
   7   1   9          1.23          0.57         4.09 o                         
  -8   2   9          2.21          4.14         5.85 o                         
  -7   2   9          0.77          2.21         3.87 o                         
  -6   2   9         73.73         70.30         5.29 o                         
  -5   2   9         35.73         34.41         4.45 o                         
  -4   2   9          2.78          3.89         3.25 o                         
  -3   2   9         22.41         33.36         3.21 o                         
  -2   2   9        116.90         64.83         3.40 o                         
  -1   2   9         64.29         58.20         3.44 o                         
   0   2   9         61.87         67.28         2.91 o                         
   1   2   9       1660.15       1777.68        17.27 o                         
   2   2   9       1027.58       1031.39         5.38 o                         
   3   2   9          3.20          6.37         2.63 o                         
   4   2   9         28.05         21.25         2.71 o                         
   5   2   9          1.64          7.52         3.11 o                         
   6   2   9         36.56         45.95         3.71 o                         
   7   2   9          2.28          2.11         4.18 o                         
  -8   3   9         24.84         22.70         4.91 o                         
  -7   3   9          1.65          2.08         4.40 o                         
  -6   3   9          0.18          0.93         4.91 o                         
  -5   3   9        169.58        211.75         4.61 o                         
  -4   3   9         28.59         21.67         3.37 o                         
  -3   3   9        196.98        170.05         3.84 o                         
  -2   3   9         11.06         12.16         2.19 o                         
  -1   3   9        491.17        483.39        10.66 o                         
   0   3   9       1975.08       2119.56        10.62 o                         
   1   3   9        332.08        487.07         6.26 o                         
   2   3   9          1.84          2.05         2.63 o                         
   3   3   9         78.71         73.58         3.30 o                         
   4   3   9         21.43         19.69         2.72 o                         
   5   3   9          2.84          3.80         3.25 o                         
   6   3   9          4.54          6.19         3.73 o                         
   7   3   9          7.41          6.62         4.73 o                         
  -8   4   9         19.17         19.25         5.40 o                         
  -7   4   9          3.70          4.98         4.45 o                         
  -6   4   9         22.96         23.71         4.86 o                         
  -5   4   9        228.97        176.84         4.01 o                         
  -4   4   9        108.13         74.36         4.91 o                         
  -3   4   9        122.73        158.08         3.71 o                         
  -2   4   9          1.51          1.31         3.00 o                         
  -1   4   9        382.05        414.32        14.82 o                         
   0   4   9        319.11        433.51        11.12 o                         
   1   4   9        246.32        242.03         4.43 o                         
   2   4   9         68.41         76.14         3.23 o                         
   3   4   9         13.23          9.86         3.19 o                         
   4   4   9          0.77          0.79         3.36 o                         
   5   4   9          5.78         11.07         3.53 o                         
   6   4   9          1.75          0.70         3.89 o                         
   7   4   9         15.04         24.23         5.38 o                         
  -7   5   9          6.37          3.37         4.42 o                         
  -6   5   9          0.57          1.79         8.51 o                         
  -5   5   9          0.97          0.53         4.38 o                         
  -4   5   9        109.00        103.65         4.83 o                         
  -3   5   9         54.40         64.44         4.21 o                         
  -2   5   9        105.67        106.30         7.51 o                         
  -1   5   9       1452.39       1384.72        25.58 o                         
   0   5   9        232.17        225.48         9.40 o                         
   1   5   9         34.74         26.15         3.00 o                         
   2   5   9         41.87         29.41         3.13 o                         
   3   5   9         49.11         29.49         3.30 o                         
   4   5   9          4.62          2.89         2.94 o                         
   5   5   9         21.69         29.78         3.46 o                         
   6   5   9          1.74          5.81         4.01 o                         
   7   5   9         11.49          9.01         6.79 o                         
  -7   6   9          5.75          3.83         6.40 o                         
  -6   6   9          0.07          0.45         4.33 o                         
  -5   6   9         19.10         32.66         5.24 o                         
  -4   6   9          8.69          1.23         4.02 o                         
  -3   6   9        116.60         93.77         4.63 o                         
  -2   6   9          5.64         22.46         3.75 o                         
  -1   6   9         57.93         33.85         4.99 o                         
   0   6   9         26.49         17.86         2.65 o                         
   1   6   9          3.43          3.55         2.60 o                         
   2   6   9        119.61        107.08         3.42 o                         
   3   6   9         53.04         65.08         4.05 o                         
   4   6   9          0.17          0.96         3.47 o                         
   5   6   9          1.02          1.13         3.68 o                         
   6   6   9          0.67          4.80         4.08 o                         
  -7   7   9          5.49          5.15         6.86 o                         
  -6   7   9         12.25          9.53         4.15 o                         
  -5   7   9          0.35          0.70         5.04 o                         
  -4   7   9          5.46          3.35         4.54 o                         
  -3   7   9          1.10          0.22         3.83 o                         
  -2   7   9         16.91         20.08         3.11 o                         
  -1   7   9         45.47         43.12         4.13 o                         
   0   7   9        119.49        111.42         4.84 o                         
   1   7   9          0.12          1.55         3.01 o                         
   2   7   9        543.16        542.19        22.13 o                         
   3   7   9         30.06         35.31         3.36 o                         
   4   7   9          2.12          1.05         2.69 o                         
   5   7   9          5.61          2.85         3.77 o                         
   6   7   9          0.71          1.44         3.34 o                         
  -6   8   9          0.18          0.86         5.19 o                         
  -5   8   9          1.23          0.88         3.54 o                         
  -4   8   9          1.57          5.81         4.23 o                         
  -3   8   9          0.01         11.06         3.95 o                         
  -2   8   9          6.37          4.25         3.97 o                         
  -1   8   9        250.90        270.66        10.14 o                         
   0   8   9          2.97         -0.61         3.15 o                         
   1   8   9         92.16         95.55         3.46 o                         
   2   8   9         18.38         24.31         4.86 o                         
   3   8   9          0.13          3.07         2.92 o                         
   4   8   9         47.80         36.64         3.60 o                         
   5   8   9          0.03          4.12         3.89 o                         
   6   8   9          0.18          5.27         4.86 o                         
  -6   9   9          1.15          0.30         5.22 o                         
  -5   9   9          0.54          3.01         4.98 o                         
  -4   9   9          0.75          2.70         3.00 o                         
  -3   9   9         65.76         62.43         4.76 o                         
  -2   9   9        323.59        383.19        23.76 o                         
  -1   9   9         95.76        109.04         5.38 o                         
   0   9   9        349.58        327.85         9.80 o                         
   1   9   9         11.98         20.21         4.07 o                         
   2   9   9          1.40         -0.28         3.30 o                         
   3   9   9         73.22         79.66         5.16 o                         
   4   9   9          7.44          5.82         3.87 o                         
   5   9   9          1.16          4.39         3.09 o                         
  -5  10   9          0.88          0.52         5.09 o                         
  -4  10   9          2.23          5.34         3.68 o                         
  -3  10   9          1.53          2.87         3.49 o                         
  -2  10   9        129.57        119.17         9.62 o                         
  -1  10   9         10.80          9.98         3.41 o                         
   0  10   9          7.36         -1.61         3.41 o                         
   1  10   9         11.39         35.32         4.20 o                         
   2  10   9          0.89         -0.44         2.83 o                         
   3  10   9          0.45         -0.49         3.08 o                         
   4  10   9         12.37          9.17         3.04 o                         
  -4  11   9          1.19         -1.05         3.78 o                         
  -3  11   9          1.74          2.61         4.45 o                         
  -2  11   9          7.44          8.93         3.59 o                         
  -1  11   9         10.33         16.35         3.58 o                         
   0  11   9         36.31         39.30         3.59 o                         
   1  11   9          0.32          3.51         3.57 o                         
   2  11   9          1.95          5.61         3.16 o                         
   3  11   9          0.21          3.11         3.81 o                         
  -3  12   9          0.48          0.31         4.73 o                         
  -2  12   9          4.96          4.55         3.74 o                         
  -1  12   9          1.04          5.59         3.70 o                         
   0  12   9          0.35          6.44         4.55 o                         
   1  12   9          9.68         10.38         8.51 o                         
   2  12   9          2.80          4.19         3.92 o                         
  -8   0  10         26.43         21.28         6.84 o                         
  -7   0  10         78.25         68.54         8.54 o                         
  -6   0  10        106.54         66.61         7.90 o                         
  -5   0  10         28.95         13.23         5.76 o                         
  -4   0  10         11.62         15.52         5.43 o                         
  -3   0  10          1.08          4.31         3.75 o                         
  -2   0  10        202.21        193.81         4.78 o                         
  -1   0  10        127.86        106.08         4.31 o                         
   0   0  10        229.68        328.48         5.25 o                         
   1   0  10        100.00         94.27         3.73 o                         
   2   0  10          2.11          0.33         3.91 o                         
   3   0  10         25.77         21.54         3.76 o                         
   4   0  10         71.04         72.97         4.31 o                         
   5   0  10        120.32        125.35         5.18 o                         
   6   0  10        201.05        206.77         6.54 o                         
   7   0  10         23.31         20.65         5.96 o                         
  -8   1  10          0.80          1.25         4.24 o                         
  -7   1  10          1.03          2.49         4.84 o                         
  -6   1  10          1.79          3.68         4.76 o                         
  -5   1  10          8.74         16.17         4.43 o                         
  -4   1  10          0.01          4.71         3.19 o                         
  -3   1  10         18.56         27.36         3.09 o                         
  -2   1  10         34.01         27.35         2.72 o                         
  -1   1  10          1.99          1.91         2.66 o                         
   0   1  10        699.55        833.30         6.63 o                         
   1   1  10       1475.29       1545.34         8.69 o                         
   2   1  10       2205.88       2328.03        11.79 o                         
   3   1  10        198.36        195.23         4.12 o                         
   4   1  10         87.41         88.69         3.18 o                         
   5   1  10          9.54         14.86         3.22 o                         
   6   1  10        167.81        190.96         4.08 o                         
   7   1  10         74.82         69.59         4.18 o                         
  -8   2  10         17.08         11.74         5.37 o                         
  -7   2  10         63.64         60.46         5.80 o                         
  -6   2  10          8.63          6.05         4.40 o                         
  -5   2  10          4.31          6.13         4.27 o                         
  -4   2  10         58.83         56.11         3.35 o                         
  -3   2  10        272.65        219.78         6.54 o                         
  -2   2  10         86.88        114.92         3.26 o                         
  -1   2  10        172.11        177.63         3.07 o                         
   0   2  10         22.54         32.49         2.80 o                         
   1   2  10        471.56        480.22         5.39 o                         
   2   2  10         86.34         88.22         2.98 o                         
   3   2  10         77.73         90.91         2.97 o                         
   4   2  10          8.26          9.34         2.69 o                         
   5   2  10         12.19          9.17         3.13 o                         
   6   2  10         60.61         49.90         3.56 o                         
   7   2  10          0.51          4.57         5.00 o                         
  -8   3  10         53.23         43.62         6.14 o                         
  -7   3  10          0.00          3.16         5.23 o                         
  -6   3  10          7.54          5.17         4.78 o                         
  -5   3  10         12.54          8.45         3.46 o                         
  -4   3  10         16.41         18.55         3.65 o                         
  -3   3  10         81.19        106.62         3.41 o                         
  -2   3  10          8.42          3.58         3.05 o                         
  -1   3  10        336.99        343.29        10.32 o                         
   0   3  10        180.13        166.96         3.86 o                         
   1   3  10       1307.06       1393.54         7.78 o                         
   2   3  10         52.56         68.80         2.82 o                         
   3   3  10          0.54          0.41         2.43 o                         
   4   3  10          0.48          2.09         2.48 o                         
   5   3  10         14.40         14.29         3.66 o                         
   6   3  10          1.60          2.13         3.82 o                         
   7   3  10         18.28         23.67         4.48 o                         
  -8   4  10         30.10         26.97         4.94 o                         
  -7   4  10          1.49          3.24         4.09 o                         
  -6   4  10         24.34         21.36         4.68 o                         
  -5   4  10          0.03          4.79         3.27 o                         
  -4   4  10          0.33          0.38         3.16 o                         
  -3   4  10         56.26         67.32         4.73 o                         
  -2   4  10        268.77        250.90         6.23 o                         
  -1   4  10        928.06        933.70        22.92 o                         
   0   4  10         87.90         87.62         4.01 o                         
   1   4  10         66.37         62.97         3.13 o                         
   2   4  10         81.84         84.81         4.30 o                         
   3   4  10         25.71         28.78         2.87 o                         
   4   4  10         35.26         23.49         3.04 o                         
   5   4  10         38.49         22.17         3.79 o                         
   6   4  10          4.74          6.36         3.80 o                         
   7   4  10          1.66          2.96         4.48 o                         
  -7   5  10          3.48          4.48         4.41 o                         
  -6   5  10         14.00         10.22         3.99 o                         
  -5   5  10          1.05          7.74         3.75 o                         
  -4   5  10         33.85         98.73         4.91 o                         
  -3   5  10          7.28         21.42         2.77 o                         
  -2   5  10         22.30         15.49         3.10 o                         
  -1   5  10        371.54        441.13         8.77 o                         
   0   5  10         34.86         54.81         6.33 o                         
   1   5  10        261.41        277.68         3.88 o                         
   2   5  10          3.98         12.64         2.73 o                         
   3   5  10         15.62         18.07         2.80 o                         
   4   5  10          0.47         -0.12         3.27 o                         
   5   5  10          1.95          1.14         3.03 o                         
   6   5  10          1.64          4.06         3.91 o                         
  -7   6  10          5.30          4.65         4.77 o                         
  -6   6  10          3.87          9.73         6.21 o                         
  -5   6  10          1.96          1.89         4.97 o                         
  -4   6  10          3.33          0.36         4.84 o                         
  -3   6  10          8.50          8.42         3.91 o                         
  -2   6  10         11.52          1.66         2.96 o                         
  -1   6  10          7.71          2.47         3.05 o                         
   0   6  10         22.72         19.73         3.12 o                         
   1   6  10        342.07        378.25        16.23 o                         
   2   6  10          5.81          5.01         3.07 o                         
   3   6  10          1.24          3.86         2.44 o                         
   4   6  10          3.79          7.62         3.50 o                         
   5   6  10         63.15         59.88         3.99 o                         
   6   6  10          1.73          1.81         4.11 o                         
  -7   7  10          0.02         -0.77         5.04 o                         
  -6   7  10          9.09         10.98         4.37 o                         
  -5   7  10          1.64          3.28         4.69 o                         
  -4   7  10         10.99          7.53         4.32 o                         
  -3   7  10          0.67          0.11         3.94 o                         
  -2   7  10          3.32          3.16         3.77 o                         
  -1   7  10         75.23        108.83         8.10 o                         
   0   7  10        103.37        102.31         5.04 o                         
   1   7  10          0.29          8.79         2.77 o                         
   2   7  10        394.69        356.01        17.83 o                         
   3   7  10        166.19        163.09         5.11 o                         
   4   7  10         22.39         19.93         2.70 o                         
   5   7  10          5.23         12.53         3.26 o                         
   6   7  10          5.83          3.96         4.25 o                         
  -6   8  10          0.08         -1.42         5.35 o                         
  -5   8  10          5.30          6.14         4.86 o                         
  -4   8  10          0.03          0.95         4.09 o                         
  -3   8  10         46.97         59.03         6.49 o                         
  -2   8  10         33.82         33.86         4.06 o                         
  -1   8  10         58.00         45.65         4.17 o                         
   0   8  10        152.30        139.18         6.97 o                         
   1   8  10         12.09         18.49         3.30 o                         
   2   8  10        192.85        219.72        10.80 o                         
   3   8  10          0.47          0.91         3.41 o                         
   4   8  10          6.53          9.65         3.57 o                         
   5   8  10          1.03          2.88         3.99 o                         
  -6   9  10          1.94          5.23         5.27 o                         
  -5   9  10         12.00         10.76         4.02 o                         
  -4   9  10         13.79         11.23         4.89 o                         
  -3   9  10         41.11         70.81         6.17 o                         
  -2   9  10        225.97        185.77         4.92 o                         
  -1   9  10         34.29         32.78         4.23 o                         
   0   9  10        106.91        134.73         4.68 o                         
   1   9  10         44.20         72.04         5.45 o                         
   2   9  10         21.45         39.12         3.41 o                         
   3   9  10        120.16        126.18        13.62 o                         
   4   9  10          0.28          0.32         3.74 o                         
   5   9  10          3.66          2.41         3.19 o                         
  -5  10  10          0.62         -3.05         4.79 o                         
  -4  10  10          0.00         -0.07         3.49 o                         
  -3  10  10         21.34         12.08         4.41 o                         
  -2  10  10         16.54          8.44         4.42 o                         
  -1  10  10          0.28          5.94         3.45 o                         
   0  10  10          0.01          2.85         3.31 o                         
   1  10  10          8.31          7.15         3.43 o                         
   2  10  10          2.21          3.18         4.22 o                         
   3  10  10          1.41         -1.16         3.59 o                         
   4  10  10         20.64         24.30         3.23 o                         
  -4  11  10         28.86         28.26         5.22 o                         
  -3  11  10          5.05          6.53         3.63 o                         
  -2  11  10          1.50         -0.98         4.47 o                         
  -1  11  10          0.13          0.81         4.23 o                         
   0  11  10         12.26          4.98         3.69 o                         
   1  11  10          1.22          0.83         3.05 o                         
   2  11  10          0.40          3.07         3.60 o                         
   3  11  10          3.84          8.91         3.42 o                         
  -2  12  10          0.01          3.85         4.73 o                         
  -1  12  10          0.01          0.88         3.26 o                         
   0  12  10          1.11          3.54         3.73 o                         
   1  12  10          2.54          0.62         3.31 o                         
   2  12  10          0.93          5.29         3.90 o                         
  -8   1  11          3.97          5.70         4.49 o                         
  -7   1  11         66.60         60.52         5.32 o                         
  -6   1  11          7.74          5.40         4.61 o                         
  -5   1  11         14.46         12.64         4.92 o                         
  -4   1  11          9.44         19.60         3.29 o                         
  -3   1  11        115.21         81.74         3.07 o                         
  -2   1  11          9.52         10.24         2.06 o                         
  -1   1  11       1478.02       1618.65        13.97 o                         
   0   1  11         43.08         54.25         2.50 o                         
   1   1  11        231.82        261.94         4.07 o                         
   2   1  11        244.17        259.36         3.56 o                         
   3   1  11          7.98          6.58         2.63 o                         
   4   1  11        117.51        131.59         3.32 o                         
   5   1  11         58.74         58.84         3.15 o                         
   6   1  11        347.85        382.86        10.00 o                         
   7   1  11          0.01          2.58         4.19 o                         
  -8   2  11         56.64         41.96         4.50 o                         
  -7   2  11          0.28          2.91         4.84 o                         
  -6   2  11         20.33         16.20         4.57 o                         
  -5   2  11         84.37         65.78         4.31 o                         
  -4   2  11         15.65         26.16         3.21 o                         
  -3   2  11         22.28         11.38         3.07 o                         
  -2   2  11        145.35        108.13         3.19 o                         
  -1   2  11          0.88          2.06         2.53 o                         
   0   2  11         44.55         69.89         2.40 o                         
   1   2  11         60.61         72.07         2.64 o                         
   2   2  11         22.50         19.58         2.65 o                         
   3   2  11          1.47          0.49         2.36 o                         
   4   2  11          8.86          8.67         2.94 o                         
   5   2  11          0.00         -1.08         3.00 o                         
   6   2  11          0.13          1.90         3.86 o                         
   7   2  11         33.28         26.63         4.49 o                         
  -8   3  11         14.44         13.69         4.85 o                         
  -7   3  11         74.20         57.31         6.18 o                         
  -6   3  11         37.73         42.23         4.64 o                         
  -5   3  11         18.38         12.85         3.27 o                         
  -4   3  11          4.46          1.63         3.27 o                         
  -3   3  11         34.98         71.34         3.58 o                         
  -2   3  11         50.04         93.38         5.09 o                         
  -1   3  11        164.34        135.44         3.46 o                         
   0   3  11        160.33        170.62         6.87 o                         
   1   3  11        109.33        122.30         2.95 o                         
   2   3  11          8.80          9.96         2.65 o                         
   3   3  11          4.08          3.42         2.70 o                         
   4   3  11         70.18         60.84         2.77 o                         
   5   3  11          2.07         -1.03         3.15 o                         
   6   3  11          0.24          3.04         4.08 o                         
   7   3  11          7.65         12.06         4.69 o                         
  -8   4  11          6.08          6.92         4.98 o                         
  -7   4  11          1.74          1.37         5.15 o                         
  -6   4  11         30.68         40.71         4.78 o                         
  -5   4  11         36.78         66.03         3.65 o                         
  -4   4  11         93.71         50.90         3.36 o                         
  -3   4  11        127.88        130.84         3.59 o                         
  -2   4  11        467.05        485.26        11.04 o                         
  -1   4  11          3.23          1.43         2.53 o                         
   0   4  11        111.58         95.24         4.78 o                         
   1   4  11          6.61          3.27         2.58 o                         
   2   4  11         15.85         12.53         3.09 o                         
   3   4  11         21.92         17.21         3.23 o                         
   4   4  11         37.15         39.72         3.43 o                         
   5   4  11          2.59          2.68         3.49 o                         
   6   4  11          3.75          1.95         4.23 o                         
   7   4  11          9.17          9.34         4.59 o                         
  -7   5  11          4.51          3.59         5.63 o                         
  -6   5  11          0.46          2.32         4.13 o                         
  -5   5  11         25.19         31.45         3.97 o                         
  -4   5  11          0.04          2.74         3.01 o                         
  -3   5  11          5.84         15.37         3.14 o                         
  -2   5  11          0.50          6.42         2.98 o                         
  -1   5  11         89.20         86.31         3.73 o                         
   0   5  11         60.61         78.57         3.30 o                         
   1   5  11        466.64        456.57        16.17 o                         
   2   5  11         49.38         52.83         2.86 o                         
   3   5  11         29.50         25.07         3.23 o                         
   4   5  11          1.50         -2.89         3.43 o                         
   5   5  11        143.19        174.74         4.27 o                         
   6   5  11          0.61         -1.14         4.04 o                         
  -7   6  11          0.29          1.85         4.73 o                         
  -6   6  11          3.89          4.83         4.26 o                         
  -5   6  11          4.94          4.56         3.65 o                         
  -4   6  11         22.08         27.94         3.16 o                         
  -3   6  11        293.11        264.37         4.75 o                         
  -2   6  11        111.21        144.09         6.39 o                         
  -1   6  11          0.85         -0.18         2.35 o                         
   0   6  11        565.22        612.00        21.28 o                         
   1   6  11          6.02          7.69         3.07 o                         
   2   6  11          0.71          5.13         2.67 o                         
   3   6  11          0.03          2.94         3.15 o                         
   4   6  11          4.84          6.92         3.47 o                         
   5   6  11         15.96         17.00         3.96 o                         
   6   6  11          7.08          7.08         3.54 o                         
  -7   7  11          1.04          5.72         4.05 o                         
  -6   7  11          0.16          1.12         4.20 o                         
  -5   7  11          4.44          4.81         4.77 o                         
  -4   7  11          5.09          1.22         4.43 o                         
  -3   7  11         58.65         62.94         4.30 o                         
  -2   7  11          0.03          9.24         3.92 o                         
  -1   7  11         65.96         42.70         3.26 o                         
   0   7  11          1.60          4.94         2.75 o                         
   1   7  11          0.02          4.04         3.14 o                         
   2   7  11         57.43         61.24         3.46 o                         
   3   7  11         13.50         12.70         3.41 o                         
   4   7  11          4.50          8.97         3.11 o                         
   5   7  11          1.26          4.36         3.94 o                         
   6   7  11          5.41          6.23         4.38 o                         
  -6   8  11          0.42          1.05         4.31 o                         
  -5   8  11          7.76         10.34         4.58 o                         
  -4   8  11         16.81         29.42         4.73 o                         
  -3   8  11         50.13         28.00         4.16 o                         
  -2   8  11         80.31        113.82         4.65 o                         
  -1   8  11         55.29         61.10         4.22 o                         
   0   8  11         58.68         54.89         3.64 o                         
   1   8  11         26.24         26.44         3.30 o                         
   2   8  11        143.78        157.23         3.82 o                         
   3   8  11          0.06          6.87         2.97 o                         
   4   8  11          4.12          2.61         3.68 o                         
   5   8  11          5.30         13.25         3.56 o                         
  -5   9  11          4.43          5.83         4.75 o                         
  -4   9  11          2.33          5.66         4.84 o                         
  -3   9  11        107.82         89.93        16.77 o                         
  -2   9  11          8.95         26.92         4.25 o                         
  -1   9  11          0.34          6.70         3.90 o                         
   0   9  11          3.77          7.01         3.42 o                         
   1   9  11          0.01          1.97         2.55 o                         
   2   9  11         89.94         74.04         3.56 o                         
   3   9  11         34.59         35.74         3.65 o                         
   4   9  11          0.02          0.66         3.23 o                         
  -5  10  11          3.59          9.11         4.93 o                         
  -4  10  11         49.71         48.85         5.21 o                         
  -3  10  11          3.55          4.68         4.27 o                         
  -2  10  11         40.91         49.64         4.64 o                         
  -1  10  11          0.33          1.78         3.41 o                         
   0  10  11          1.91          2.07         2.65 o                         
   1  10  11          0.62          9.32         2.80 o                         
   2  10  11          1.73         -0.94         3.48 o                         
   3  10  11          0.10          0.83         3.19 o                         
   4  10  11          0.34          2.29         3.43 o                         
  -4  11  11         47.57         46.71         5.14 o                         
  -3  11  11          4.93          2.43         4.76 o                         
  -2  11  11         12.13         11.94         4.77 o                         
  -1  11  11          0.15          2.69         3.57 o                         
   0  11  11         32.83         40.25         9.64 o                         
   1  11  11          0.66          1.33         3.67 o                         
   2  11  11          1.72          7.95         3.69 o                         
   3  11  11          0.10          3.19         3.29 o                         
  -2  12  11          0.28          0.65         3.85 o                         
  -1  12  11          2.76         -1.12         3.80 o                         
   0  12  11          0.18          2.84         3.31 o                         
   1  12  11          1.42          7.27         3.41 o                         
  -8   0  12          5.37          3.90         8.37 o                         
  -7   0  12         49.06         49.05         8.51 o                         
  -6   0  12          0.11          1.43         7.47 o                         
  -5   0  12          1.66          1.32         6.97 o                         
  -4   0  12         32.38         11.05         5.18 o                         
  -3   0  12        227.11        349.86        10.01 o                         
  -2   0  12        564.68        720.27        13.55 o                         
  -1   0  12         44.10         40.04         3.92 o                         
   0   0  12        393.34        415.09         5.21 o                         
   1   0  12       3298.36       3491.00        96.37 o                         
   2   0  12       1642.31       1736.48        33.75 o                         
   3   0  12          8.96         12.23         3.70 o                         
   4   0  12        201.77        195.93         8.90 o                         
   5   0  12        329.89        349.73        15.71 o                         
   6   0  12        414.31        392.68         6.72 o                         
   7   0  12         28.90         32.15         5.70 o                         
  -8   1  12         20.99         18.96         6.17 o                         
  -7   1  12          0.01          0.68         4.92 o                         
  -6   1  12          8.73         13.05         4.40 o                         
  -5   1  12        114.31        169.85         8.58 o                         
  -4   1  12         15.72          4.47         3.04 o                         
  -3   1  12         33.95         43.08         3.14 o                         
  -2   1  12        189.06        196.11         3.48 o                         
  -1   1  12        613.90        671.48        15.42 o                         
   0   1  12          4.53         12.48         1.91 o                         
   1   1  12         57.48         57.72         2.82 o                         
   2   1  12        337.13        364.30        23.25 o                         
   3   1  12        126.66        134.63         3.07 o                         
   4   1  12         71.27         73.50         3.06 o                         
   5   1  12          2.87          4.09         3.22 o                         
   6   1  12         43.35         37.19         3.39 o                         
   7   1  12          3.52          2.88         4.01 o                         
  -8   2  12          2.18          5.40         5.70 o                         
  -7   2  12         19.26         18.81         5.35 o                         
  -6   2  12         20.70         12.36         4.28 o                         
  -5   2  12          0.73          3.41         3.27 o                         
  -4   2  12          0.12          5.03         3.10 o                         
  -3   2  12          0.66          6.83         3.07 o                         
  -2   2  12        116.47         98.70         3.49 o                         
  -1   2  12        951.52       1096.34         7.78 o                         
   0   2  12        416.99        390.08         4.88 o                         
   1   2  12        156.53        185.77         3.12 o                         
   2   2  12        151.58        181.91         3.25 o                         
   3   2  12          1.12          3.03         2.68 o                         
   4   2  12        237.73        242.21         3.58 o                         
   5   2  12         33.10         25.81         3.21 o                         
   6   2  12          1.78          3.10         3.71 o                         
   7   2  12         18.99         13.99         3.89 o                         
  -8   3  12          5.39          5.21         4.65 o                         
  -7   3  12          1.21          1.51         4.91 o                         
  -6   3  12         12.75          8.72         4.26 o                         
  -5   3  12         71.32         50.05         3.59 o                         
  -4   3  12         24.70         22.71         3.19 o                         
  -3   3  12         26.73         35.44         3.23 o                         
  -2   3  12        113.48        128.22         7.58 o                         
  -1   3  12        373.58        446.13        14.21 o                         
   0   3  12        132.43        135.30        21.48 o                         
   1   3  12         21.97         28.49         2.64 o                         
   2   3  12        187.16        235.27         3.90 o                         
   3   3  12         21.07         27.89         2.49 o                         
   4   3  12         49.79         46.60         3.16 o                         
   5   3  12         50.52         51.71         3.21 o                         
   6   3  12          6.91          4.63         3.88 o                         
  -7   4  12          0.09         -0.41         4.85 o                         
  -6   4  12          3.04          3.28         4.61 o                         
  -5   4  12          8.70          3.74         3.83 o                         
  -4   4  12          2.06         21.88         3.48 o                         
  -3   4  12         46.96         20.06         3.15 o                         
  -2   4  12        342.84        309.52         4.09 o                         
  -1   4  12         51.44         74.64         2.92 o                         
   0   4  12         16.25         23.15         2.67 o                         
   1   4  12        164.25        181.47         7.84 o                         
   2   4  12         67.39         80.80         4.61 o                         
   3   4  12          0.05          0.87         2.72 o                         
   4   4  12          5.58          8.34         2.91 o                         
   5   4  12         52.57         43.03         3.85 o                         
   6   4  12          0.04          3.44         3.97 o                         
  -7   5  12          0.05          1.37         5.31 o                         
  -6   5  12          1.62          2.40         3.95 o                         
  -5   5  12          1.87          8.90         3.67 o                         
  -4   5  12         16.18          7.80         2.82 o                         
  -3   5  12        442.32        487.28        15.07 o                         
  -2   5  12         30.94         33.19         2.75 o                         
  -1   5  12         52.54         65.89         2.94 o                         
   0   5  12          9.43          8.88         3.14 o                         
   1   5  12          9.06         16.30         3.06 o                         
   2   5  12         10.91         14.45         3.14 o                         
   3   5  12          8.10          6.10         2.88 o                         
   4   5  12          0.06          3.71         3.39 o                         
   5   5  12          5.05          3.58         3.25 o                         
   6   5  12          3.31          3.51         4.06 o                         
  -7   6  12          1.35          2.85         5.51 o                         
  -6   6  12          0.15          2.98         4.09 o                         
  -5   6  12          2.35          4.19         3.93 o                         
  -4   6  12          0.02          3.50         2.88 o                         
  -3   6  12        115.55         99.78         3.97 o                         
  -2   6  12         64.54        117.29         4.82 o                         
  -1   6  12          5.46         20.88         2.81 o                         
   0   6  12        819.46        737.02        32.37 o                         
   1   6  12         31.44         31.66         2.76 o                         
   2   6  12         10.16         14.51         3.15 o                         
   3   6  12         73.56         74.48         3.61 o                         
   4   6  12          2.37          4.77         2.68 o                         
   5   6  12          0.87          3.91         3.68 o                         
   6   6  12          3.06          2.95         4.27 o                         
  -6   7  12          0.03          4.28         4.23 o                         
  -5   7  12          1.98          3.04         3.72 o                         
  -4   7  12         17.63         14.17         3.48 o                         
  -3   7  12          0.96          0.02         2.97 o                         
  -2   7  12        112.19         96.69         3.52 o                         
  -1   7  12         33.98         72.10         3.43 o                         
   0   7  12        345.18        316.42         5.94 o                         
   1   7  12          1.53          6.26         3.23 o                         
   2   7  12         11.17         11.49         3.28 o                         
   3   7  12          5.22         10.35         3.33 o                         
   4   7  12         41.98         41.14         4.81 o                         
   5   7  12          0.62         -0.15         3.73 o                         
  -6   8  12          0.95          2.60         4.18 o                         
  -5   8  12          7.49          8.49         5.57 o                         
  -4   8  12         25.63         24.41         4.26 o                         
  -3   8  12         51.90         48.10         4.40 o                         
  -2   8  12          0.25         -0.44         3.18 o                         
  -1   8  12          3.76          7.52         3.32 o                         
   0   8  12         24.20         23.80         3.09 o                         
   1   8  12         73.59         58.09         3.33 o                         
   2   8  12         21.44         38.87         3.05 o                         
   3   8  12          2.77          2.42         3.68 o                         
   4   8  12          1.52          3.20         3.61 o                         
   5   8  12          0.48          2.29         4.13 o                         
  -5   9  12          3.60          3.13         5.32 o                         
  -4   9  12         36.57         45.38         6.86 o                         
  -3   9  12         72.27         88.98         4.60 o                         
  -2   9  12          0.03          0.87         4.20 o                         
  -1   9  12         36.30         36.63         3.00 o                         
   0   9  12          0.00          3.26         3.38 o                         
   1   9  12         13.35          8.95         2.95 o                         
   2   9  12         19.40         28.72         3.14 o                         
   3   9  12         16.94         24.46         3.67 o                         
   4   9  12          1.21          0.44         3.99 o                         
  -4  10  12         72.07         70.51         5.77 o                         
  -3  10  12          1.16          6.15         4.45 o                         
  -2  10  12         29.92         37.31         7.22 o                         
  -1  10  12          0.08          0.88         2.99 o                         
   0  10  12          3.54          6.09         3.00 o                         
   1  10  12          2.13          7.15         4.07 o                         
   2  10  12          0.26          0.02         3.11 o                         
   3  10  12          0.45         -0.26         3.69 o                         
  -3  11  12          0.83          5.13         4.75 o                         
  -2  11  12          1.27          3.95         4.52 o                         
  -1  11  12          8.12         14.00         4.40 o                         
   0  11  12          0.02          2.35         3.18 o                         
   1  11  12         10.65          8.17         4.88 o                         
   2  11  12          0.66          4.35         3.85 o                         
  -1  12  12          7.93         12.21         4.73 o                         
   0  12  12          1.09          1.58         4.00 o                         
  -8   1  13          0.02          1.14         6.09 o                         
  -7   1  13          3.45          6.72         5.04 o                         
  -6   1  13          1.18          2.52         4.53 o                         
  -5   1  13          5.93          2.07         4.07 o                         
  -4   1  13          0.31          3.49         3.00 o                         
  -3   1  13          9.06         24.97         2.97 o                         
  -2   1  13        117.22        109.51         2.97 o                         
  -1   1  13         11.72         14.05         2.55 o                         
   0   1  13         26.49         28.95         2.51 o                         
   1   1  13        283.66        342.72         3.52 o                         
   2   1  13        192.05        209.23         3.36 o                         
   3   1  13        239.71        203.70         3.27 o                         
   4   1  13        514.69        513.61         4.30 o                         
   5   1  13         40.21         45.78         3.29 o                         
   6   1  13          1.58          1.94         3.21 o                         
  -8   2  13          0.84         -0.91         5.75 o                         
  -7   2  13          1.22          1.26         5.66 o                         
  -6   2  13          2.37          5.92         4.64 o                         
  -5   2  13         51.57         33.15         3.40 o                         
  -4   2  13         18.44         15.75         3.06 o                         
  -3   2  13         48.54         52.71         3.26 o                         
  -2   2  13         22.03         21.20         3.03 o                         
  -1   2  13        400.64        381.68         3.45 o                         
   0   2  13          0.68          2.30         2.23 o                         
   1   2  13          0.85          1.81         2.57 o                         
   2   2  13        234.21        249.22         6.59 o                         
   3   2  13         89.10         90.88         3.02 o                         
   4   2  13        234.57        250.96         3.42 o                         
   5   2  13        155.14        150.60         3.69 o                         
   6   2  13          3.92          5.65         3.43 o                         
  -7   3  13          9.51         13.43         5.59 o                         
  -6   3  13          1.36          3.21         4.72 o                         
  -5   3  13          3.14          1.56         3.22 o                         
  -4   3  13          7.35         -0.74         3.15 o                         
  -3   3  13         12.42         -1.19         3.02 o                         
  -2   3  13        317.21        410.11         5.37 o                         
  -1   3  13        378.39        370.39         5.07 o                         
   0   3  13        106.54        100.59         2.65 o                         
   1   3  13         19.35         19.86         2.70 o                         
   2   3  13        129.96        138.20         2.83 o                         
   3   3  13         12.35         14.41         2.76 o                         
   4   3  13         10.83          9.45         2.92 o                         
   5   3  13         32.63         29.15         3.26 o                         
   6   3  13         19.44         30.10         4.07 o                         
  -7   4  13          0.00         -0.15         5.40 o                         
  -6   4  13          0.20          0.54         3.66 o                         
  -5   4  13          0.37          6.99         3.64 o                         
  -4   4  13         70.98         83.89         3.73 o                         
  -3   4  13        103.25        106.30         6.83 o                         
  -2   4  13          7.98         13.18         2.77 o                         
  -1   4  13        220.05        187.12         5.97 o                         
   0   4  13         95.41         96.02         3.41 o                         
   1   4  13        146.52        134.55         3.19 o                         
   2   4  13          6.14          4.72         2.81 o                         
   3   4  13         37.24         30.71         2.93 o                         
   4   4  13         43.18         46.61         3.58 o                         
   5   4  13         17.43         17.50         3.77 o                         
   6   4  13          0.82          2.76         4.00 o                         
  -7   5  13          3.68          5.68         5.46 o                         
  -6   5  13          6.21          3.23         3.85 o                         
  -5   5  13         21.87         22.14         3.63 o                         
  -4   5  13          5.05          5.86         2.82 o                         
  -3   5  13          6.14         19.43         3.27 o                         
  -2   5  13          1.96          1.51         2.70 o                         
  -1   5  13        196.27        244.23         7.05 o                         
   0   5  13         43.20         61.25         3.29 o                         
   1   5  13          1.40          2.28         2.34 o                         
   2   5  13         74.39         75.83         3.04 o                         
   3   5  13         61.78         68.30         3.91 o                         
   4   5  13         74.00         80.30         3.77 o                         
   5   5  13          0.00          0.34         3.97 o                         
   6   5  13         18.84         15.08         4.22 o                         
  -7   6  13          0.04          5.14         5.66 o                         
  -6   6  13          0.30          3.49         3.99 o                         
  -5   6  13          0.79          5.60         3.74 o                         
  -4   6  13         14.35          9.08         2.89 o                         
  -3   6  13          8.34          5.68         3.30 o                         
  -2   6  13         11.50         12.63         2.78 o                         
  -1   6  13          4.84          3.99         3.21 o                         
   0   6  13         39.83         30.77         2.88 o                         
   1   6  13          0.03          1.20         2.65 o                         
   2   6  13         12.92         14.65         3.25 o                         
   3   6  13        213.83        180.45         9.26 o                         
   4   6  13         20.54         29.75         3.56 o                         
   5   6  13          5.65          4.22         3.68 o                         
  -6   7  13          0.22          3.41         3.95 o                         
  -5   7  13         18.76         25.29         3.60 o                         
  -4   7  13         37.61         48.04         3.61 o                         
  -3   7  13         84.11         98.81         3.28 o                         
  -2   7  13         72.86         39.53         3.37 o                         
  -1   7  13          0.00          4.74         3.24 o                         
   0   7  13        282.55        276.35         4.04 o                         
   1   7  13          1.00          2.62         2.75 o                         
   2   7  13          0.08          4.84         2.79 o                         
   3   7  13         83.80         73.17         3.84 o                         
   4   7  13          4.92          5.99         3.67 o                         
   5   7  13          5.44          5.63         3.38 o                         
  -6   8  13          0.05          1.44         4.53 o                         
  -5   8  13          7.79          4.78         4.07 o                         
  -4   8  13          5.56          4.55         3.64 o                         
  -3   8  13         37.37         37.74         3.08 o                         
  -2   8  13         26.75         44.27         3.18 o                         
  -1   8  13         39.37         55.00         3.49 o                         
   0   8  13        190.52        204.21        10.58 o                         
   1   8  13         36.92         27.95         2.65 o                         
   2   8  13         29.84         38.02         3.70 o                         
   3   8  13         12.06         11.48         3.64 o                         
   4   8  13         10.14         11.04         3.23 o                         
  -5   9  13         22.03         23.27         3.46 o                         
  -4   9  13         48.84         48.36         4.20 o                         
  -3   9  13          0.08          2.00         3.58 o                         
  -2   9  13         20.03          7.42         3.51 o                         
  -1   9  13          2.20          7.43         3.39 o                         
   0   9  13         12.20         12.54         3.49 o                         
   1   9  13         27.73         43.37         3.57 o                         
   2   9  13          0.01          2.20         3.54 o                         
   3   9  13          4.53          5.51         3.14 o                         
   4   9  13          0.25          0.37         3.41 o                         
  -4  10  13          8.73          8.10         4.84 o                         
  -3  10  13          0.09          2.51         3.12 o                         
  -2  10  13          3.52          6.29         2.75 o                         
  -1  10  13         13.70         18.76         6.08 o                         
   0  10  13         17.05         21.52         3.64 o                         
   1  10  13          1.72          1.67         3.58 o                         
   2  10  13          0.12          4.47         3.62 o                         
   3  10  13          5.24          5.32         3.37 o                         
  -3  11  13          1.26          1.49         4.74 o                         
  -2  11  13          4.01          5.08         3.78 o                         
  -1  11  13          2.12          1.86         2.59 o                         
   0  11  13          5.20          5.68         3.01 o                         
   1  11  13          5.55          2.05         3.84 o                         
   2  11  13         26.15         50.73         4.09 o                         
  -8   0  14          0.78          2.86         8.83 o                         
  -7   0  14          5.56          7.65         8.08 o                         
  -6   0  14          8.77         10.08         7.54 o                         
  -5   0  14          3.80          0.32         5.58 o                         
  -4   0  14         23.98         -1.39         5.40 o                         
  -3   0  14        639.65        507.20         5.85 o                         
  -2   0  14         91.16        108.31         3.75 o                         
  -1   0  14         71.37         82.94         7.83 o                         
   0   0  14          6.25          7.44         3.63 o                         
   1   0  14         85.87        110.06         4.27 o                         
   2   0  14         55.02         83.39         4.23 o                         
   3   0  14         91.07         93.25         3.67 o                         
   4   0  14       1318.86       1301.22         8.75 o                         
   5   0  14         47.83         52.25         4.41 o                         
   6   0  14          0.09          1.39         4.63 o                         
  -8   1  14          0.02          2.77         5.51 o                         
  -7   1  14          2.61          5.88         5.05 o                         
  -6   1  14          6.94          7.42         4.23 o                         
  -5   1  14          0.82          6.62         3.99 o                         
  -4   1  14        114.67        133.04         3.65 o                         
  -3   1  14        283.61        309.63         5.42 o                         
  -2   1  14        182.10        190.40         4.69 o                         
  -1   1  14         54.66         45.72         2.46 o                         
   0   1  14         82.21         66.83         2.55 o                         
   1   1  14        153.46        181.60         3.24 o                         
   2   1  14         96.70         87.90         2.78 o                         
   3   1  14        295.25        275.49         5.80 o                         
   4   1  14        262.35        278.51         6.95 o                         
   5   1  14        159.82        170.49         3.80 o                         
   6   1  14          5.62          3.92         3.62 o                         
  -7   2  14         16.01         13.59         4.61 o                         
  -6   2  14          4.01          6.04         4.65 o                         
  -5   2  14         13.86          9.73         3.41 o                         
  -4   2  14          4.95          6.19         3.18 o                         
  -3   2  14         40.18         42.30         2.83 o                         
  -2   2  14         77.92         66.01         2.46 o                         
  -1   2  14         52.48         59.27         2.59 o                         
   0   2  14         16.79         19.64         2.43 o                         
   1   2  14          0.23         -1.48         2.43 o                         
   2   2  14         87.09         97.30         2.59 o                         
   3   2  14         50.58         57.12         2.99 o                         
   4   2  14        105.21        126.09         3.39 o                         
   5   2  14         16.63         19.62         3.18 o                         
   6   2  14          9.10          8.45         3.60 o                         
  -7   3  14          0.39          2.49         4.52 o                         
  -6   3  14          0.00          4.26         4.67 o                         
  -5   3  14          4.90          8.87         3.49 o                         
  -4   3  14         25.97         25.39         3.68 o                         
  -3   3  14         41.60         36.78         2.89 o                         
  -2   3  14         56.10         59.17         2.92 o                         
  -1   3  14         69.48         72.06         2.98 o                         
   0   3  14         23.57         23.99         2.42 o                         
   1   3  14          1.63          2.06         1.99 o                         
   2   3  14        132.46        125.51         3.00 o                         
   3   3  14          1.73          1.31         2.82 o                         
   4   3  14          0.58          2.51         3.05 o                         
   5   3  14          6.53         10.76         3.32 o                         
   6   3  14          0.34         -0.61         4.12 o                         
  -7   4  14          0.11         -0.57         5.14 o                         
  -6   4  14          9.12         13.12         3.94 o                         
  -5   4  14          5.27          4.40         3.87 o                         
  -4   4  14         32.58         74.26         4.59 o                         
  -3   4  14          0.51         13.18         3.19 o                         
  -2   4  14         13.23          8.41         2.47 o                         
  -1   4  14          8.14         12.68         2.39 o                         
   0   4  14          6.76          1.90         2.66 o                         
   1   4  14        102.97        122.92         3.12 o                         
   2   4  14        143.71        163.77         4.22 o                         
   3   4  14         55.75         30.85         3.36 o                         
   4   4  14          9.35         13.67         3.51 o                         
   5   4  14         16.17         13.22         3.22 o                         
   6   4  14          0.00          1.55         3.95 o                         
  -7   5  14          0.11          2.93         5.22 o                         
  -6   5  14          0.25          2.70         4.19 o                         
  -5   5  14          0.07          2.61         3.07 o                         
  -4   5  14        203.29        272.29         8.56 o                         
  -3   5  14          1.86          6.70         3.19 o                         
  -2   5  14        221.49        204.33         3.23 o                         
  -1   5  14          0.29          7.03         2.76 o                         
   0   5  14          3.59          1.85         2.61 o                         
   1   5  14         23.03         21.74         2.81 o                         
   2   5  14         22.68         24.46         2.85 o                         
   3   5  14          9.47         12.94         3.34 o                         
   4   5  14          8.60          7.20         3.48 o                         
   5   5  14          5.85          6.60         3.69 o                         
   6   5  14          1.45          1.07         4.32 o                         
  -6   6  14          1.70          5.71         4.00 o                         
  -5   6  14         67.07         50.78         3.63 o                         
  -4   6  14          5.56         14.16         3.45 o                         
  -3   6  14          6.42          6.05         3.35 o                         
  -2   6  14        199.70        178.12         3.86 o                         
  -1   6  14         55.92         55.37         3.35 o                         
   0   6  14         78.46         63.84         3.35 o                         
   1   6  14          9.83         13.35         3.17 o                         
   2   6  14          3.72          5.02         2.82 o                         
   3   6  14         90.70         84.72         5.55 o                         
   4   6  14         35.56         32.14         3.67 o                         
   5   6  14          8.07         10.67         3.86 o                         
  -6   7  14          0.41          2.29         4.18 o                         
  -5   7  14         17.40         27.22         4.22 o                         
  -4   7  14          8.46         12.20         3.71 o                         
  -3   7  14          2.40          4.02         3.66 o                         
  -2   7  14          5.60         -0.75         2.49 o                         
  -1   7  14         45.18         81.09         3.59 o                         
   0   7  14         39.28         37.30         3.49 o                         
   1   7  14          1.39          0.05         2.77 o                         
   2   7  14          9.70         11.70         2.85 o                         
   3   7  14          0.00          1.75         2.66 o                         
   4   7  14          1.68          3.33         2.83 o                         
   5   7  14         15.47         13.21         3.98 o                         
  -5   8  14          5.87          7.99         3.80 o                         
  -4   8  14         15.02         12.53         3.71 o                         
  -3   8  14          5.65          8.08         3.45 o                         
  -2   8  14         20.70         30.74         3.06 o                         
  -1   8  14         16.60          9.31         3.00 o                         
   0   8  14         33.00         41.44         3.12 o                         
   1   8  14          0.23         -0.62         3.26 o                         
   2   8  14          0.53          8.29         3.05 o                         
   3   8  14         20.63         26.81         3.23 o                         
   4   8  14         12.74         11.32         3.31 o                         
  -5   9  14         28.50         26.28         4.34 o                         
  -4   9  14          1.30          1.91         3.20 o                         
  -3   9  14          0.14         -0.41         3.56 o                         
  -2   9  14          0.06          1.85         3.53 o                         
  -1   9  14          0.45          0.33         3.09 o                         
   0   9  14         22.78         28.72         3.60 o                         
   1   9  14         50.93         62.24         7.20 o                         
   2   9  14          0.81          2.23         3.58 o                         
   3   9  14          1.34          2.92         3.25 o                         
  -4  10  14          0.11          2.61         3.36 o                         
  -3  10  14          0.05          2.55         3.77 o                         
  -2  10  14          7.62          6.45         3.60 o                         
  -1  10  14          0.64          3.58         3.63 o                         
   0  10  14         10.48         13.99         3.74 o                         
   1  10  14          8.19          7.64         3.19 o                         
   2  10  14          4.07          5.89         3.70 o                         
   3  10  14          2.69          1.83         4.05 o                         
  -2  11  14          1.15          4.88         3.42 o                         
  -1  11  14          0.23          4.57         3.78 o                         
   0  11  14          0.63          3.27         3.77 o                         
   1  11  14          1.59         -1.47         3.31 o                         
  -7   1  15          0.11         -1.78         5.10 o                         
  -6   1  15          0.30          0.12         4.66 o                         
  -5   1  15          4.89         16.81         4.18 o                         
  -4   1  15          0.18          5.04         3.17 o                         
  -3   1  15        341.51        377.57         3.75 o                         
  -2   1  15         19.25         12.78         2.78 o                         
  -1   1  15          6.05          7.67         2.40 o                         
   0   1  15          4.68          2.89         2.37 o                         
   1   1  15          5.11          6.65         2.77 o                         
   2   1  15          0.24          0.94         2.52 o                         
   3   1  15        263.55        280.33         3.72 o                         
   4   1  15        129.72        128.19         3.46 o                         
   5   1  15          5.62          5.12         3.22 o                         
   6   1  15          5.86          7.10         3.52 o                         
  -7   2  15          0.99          1.80         5.18 o                         
  -6   2  15          0.00          0.54         4.60 o                         
  -5   2  15         14.32         18.16         3.41 o                         
  -4   2  15         72.90         67.28         3.49 o                         
  -3   2  15        170.86        175.06         3.43 o                         
  -2   2  15        127.80        135.01         2.90 o                         
  -1   2  15         40.46         31.45         2.15 o                         
   0   2  15         18.83         20.10         2.44 o                         
   1   2  15          2.95          9.93         2.77 o                         
   2   2  15        282.80        278.67         3.77 o                         
   3   2  15        215.75        196.33         3.44 o                         
   4   2  15         69.61         78.32         3.23 o                         
   5   2  15         23.95         16.68         3.18 o                         
   6   2  15         13.56          9.38         3.42 o                         
  -7   3  15          0.71         -2.80         5.16 o                         
  -6   3  15          9.00          4.92         4.95 o                         
  -5   3  15         16.56         19.10         3.09 o                         
  -4   3  15          9.58          7.68         3.28 o                         
  -3   3  15          7.76          4.39         3.12 o                         
  -2   3  15          8.23         13.82         3.18 o                         
  -1   3  15        102.90         92.65         3.39 o                         
   0   3  15          0.01          2.94         2.60 o                         
   1   3  15        116.82        105.52         4.80 o                         
   2   3  15        276.61        242.81         3.61 o                         
   3   3  15          0.31          5.05         2.82 o                         
   4   3  15          3.88          3.42         2.94 o                         
   5   3  15          1.74          3.19         3.22 o                         
   6   3  15          3.09          3.18         4.15 o                         
  -7   4  15          1.51         -0.49         5.16 o                         
  -6   4  15          0.85         -0.80         3.71 o                         
  -5   4  15          0.05          1.90         3.56 o                         
  -4   4  15        191.95        148.50         3.89 o                         
  -3   4  15         67.35         56.02         2.73 o                         
  -2   4  15          0.56          4.32         3.13 o                         
  -1   4  15          0.95          5.07         3.09 o                         
   0   4  15         69.88         79.80         3.29 o                         
   1   4  15         48.54         34.77         4.68 o                         
   2   4  15         42.15         38.00         2.93 o                         
   3   4  15          0.34          0.54         2.88 o                         
   4   4  15         65.74         61.97         4.98 o                         
   5   4  15         15.87         13.37         3.81 o                         
   6   4  15          6.92          7.04         4.34 o                         
  -7   5  15          3.42          3.73         5.31 o                         
  -6   5  15          8.77          8.56         3.99 o                         
  -5   5  15         61.47         65.25         3.80 o                         
  -4   5  15          0.05          4.77         3.42 o                         
  -3   5  15          8.13         13.40         3.22 o                         
  -2   5  15         24.35         28.21         3.21 o                         
  -1   5  15          7.57         17.49         3.59 o                         
   0   5  15          1.36         11.03         3.09 o                         
   1   5  15         35.34         40.50         3.27 o                         
   2   5  15        154.73        143.33         6.96 o                         
   3   5  15         41.93         54.52         3.61 o                         
   4   5  15          7.67          3.69         2.70 o                         
   5   5  15          7.19          7.88         4.05 o                         
  -6   6  15          0.47          1.04         3.83 o                         
  -5   6  15          5.02          2.98         3.60 o                         
  -4   6  15         49.19         33.84         3.56 o                         
  -3   6  15          5.64         -0.48         2.94 o                         
  -2   6  15        392.04        400.21         8.67 o                         
  -1   6  15         13.07         22.75         2.59 o                         
   0   6  15         10.67         20.40         2.87 o                         
   1   6  15          0.00          2.43         2.76 o                         
   2   6  15          0.65          2.64         2.99 o                         
   3   6  15         11.44         12.28         3.57 o                         
   4   6  15          3.11          4.27         2.80 o                         
   5   6  15          5.55          7.89         3.94 o                         
  -6   7  15          5.04          5.24         4.00 o                         
  -5   7  15          1.47          5.08         3.71 o                         
  -4   7  15          0.47          4.98         3.61 o                         
  -3   7  15          6.64          9.27         3.03 o                         
  -2   7  15        125.27        146.58         3.81 o                         
  -1   7  15         28.48         23.80         3.49 o                         
   0   7  15         11.34         10.54         2.90 o                         
   1   7  15        119.12        109.92         3.28 o                         
   2   7  15          0.23          0.17         3.43 o                         
   3   7  15          2.83          2.51         3.14 o                         
   4   7  15          7.72          5.28         3.76 o                         
  -5   8  15         32.05         28.52         4.03 o                         
  -4   8  15          0.11          3.48         3.11 o                         
  -3   8  15          5.99          4.22         3.09 o                         
  -2   8  15          3.59         -2.40         3.01 o                         
  -1   8  15         36.49         13.10         3.02 o                         
   0   8  15         21.33         26.26         2.99 o                         
   1   8  15         55.72         46.58         3.55 o                         
   2   8  15          1.79         -0.54         3.10 o                         
   3   8  15          0.02          1.68         3.21 o                         
   4   8  15          1.27          4.78         3.90 o                         
  -4   9  15          0.94          1.16         3.83 o                         
  -3   9  15          4.40          4.85         3.75 o                         
  -2   9  15          4.58          3.78         3.53 o                         
  -1   9  15         18.09         26.66         3.59 o                         
   0   9  15          6.51          9.62         3.12 o                         
   1   9  15          6.32          2.53         3.09 o                         
   2   9  15          0.72          0.51         2.81 o                         
   3   9  15          6.94          8.61         3.46 o                         
  -3  10  15          8.17          9.47         3.34 o                         
  -2  10  15          0.37          3.08         3.19 o                         
  -1  10  15         17.38         19.34         3.05 o                         
   0  10  15          0.50          3.88         3.18 o                         
   1  10  15          5.94         15.74         3.72 o                         
   2  10  15          1.24          7.14         3.38 o                         
  -1  11  15          5.58          7.95         3.00 o                         
   0  11  15          1.32          6.65         3.98 o                         
  -7   0  16          3.99          2.86         6.79 o                         
  -6   0  16         19.97         15.02         6.44 o                         
  -5   0  16        102.28        160.64         7.01 o                         
  -4   0  16         22.35         10.40         3.31 o                         
  -3   0  16          7.98          3.97         3.93 o                         
  -2   0  16         15.02         16.06         3.92 o                         
  -1   0  16         14.01         21.93         3.72 o                         
   0   0  16        129.28        156.80         4.29 o                         
   1   0  16        530.79        481.54         5.08 o                         
   2   0  16         39.11         38.55         4.18 o                         
   3   0  16       1174.51       1184.79         7.77 o                         
   4   0  16         40.28         26.76         4.35 o                         
   5   0  16          6.05          7.84         4.92 o                         
   6   0  16          4.74          7.92         4.97 o                         
  -7   1  16          1.62          4.15         4.85 o                         
  -6   1  16          0.02          3.35         4.35 o                         
  -5   1  16         66.98         65.67         8.71 o                         
  -4   1  16          0.95          5.01         3.28 o                         
  -3   1  16         20.32         37.11         2.67 o                         
  -2   1  16        127.27        133.91         2.84 o                         
  -1   1  16          1.62          0.60         2.16 o                         
   0   1  16         98.64        111.90         2.54 o                         
   1   1  16          4.19         11.32         2.62 o                         
   2   1  16       1581.90       1574.86        14.84 o                         
   3   1  16         44.58         51.55         3.13 o                         
   4   1  16         13.18         11.06         2.99 o                         
   5   1  16          1.30          3.49         3.13 o                         
   6   1  16          0.23          1.67         3.63 o                         
  -7   2  16          0.51          0.98         5.76 o                         
  -6   2  16         17.10         18.19         4.43 o                         
  -5   2  16         26.09         22.62         3.47 o                         
  -4   2  16          9.45          8.81         3.29 o                         
  -3   2  16         60.89         77.98         3.51 o                         
  -2   2  16         15.79         21.46         2.33 o                         
  -1   2  16          5.50          7.49         2.36 o                         
   0   2  16        214.21        207.42         4.93 o                         
   1   2  16         26.46         25.37         2.51 o                         
   2   2  16        572.18        591.50        10.28 o                         
   3   2  16         24.73         26.07         2.96 o                         
   4   2  16          0.86          1.78         2.62 o                         
   5   2  16          9.08          7.82         3.25 o                         
   6   2  16          0.27          1.53         3.47 o                         
  -7   3  16          0.15          2.90         5.34 o                         
  -6   3  16          1.74          1.84         4.37 o                         
  -5   3  16          0.51         -0.01         3.43 o                         
  -4   3  16          0.13         -1.41         3.42 o                         
  -3   3  16         10.84          8.01         2.85 o                         
  -2   3  16         15.72         17.60         3.18 o                         
  -1   3  16          0.13          3.92         3.09 o                         
   0   3  16         14.91          9.48         2.44 o                         
   1   3  16          3.78          6.90         2.48 o                         
   2   3  16        162.23        159.27         4.12 o                         
   3   3  16        125.30        140.08         3.28 o                         
   4   3  16         14.85         20.76         3.20 o                         
   5   3  16          0.92          2.90         3.26 o                         
  -7   4  16          1.09         -0.27         4.78 o                         
  -6   4  16          2.09          1.00         4.03 o                         
  -5   4  16         11.34         12.37         3.59 o                         
  -4   4  16         72.19         77.16         3.63 o                         
  -3   4  16          1.19          1.51         3.28 o                         
  -2   4  16          1.71         -0.24         3.11 o                         
  -1   4  16         14.29         14.71         2.43 o                         
   0   4  16          0.06          2.08         2.82 o                         
   1   4  16        102.25         96.68         3.09 o                         
   2   4  16         59.98         61.79         3.15 o                         
   3   4  16         21.61         29.04         3.50 o                         
   4   4  16          0.01          2.70         3.47 o                         
   5   4  16          0.00          2.09         3.87 o                         
  -6   5  16         16.49         15.48         4.09 o                         
  -5   5  16          1.36          4.96         3.88 o                         
  -4   5  16         16.09          5.30         3.05 o                         
  -3   5  16         50.56         94.65         3.76 o                         
  -2   5  16          3.39          4.06         2.79 o                         
  -1   5  16         17.16         32.65         2.58 o                         
   0   5  16         27.39         41.65         2.91 o                         
   1   5  16        119.07        114.36         5.71 o                         
   2   5  16          0.68          6.01         2.93 o                         
   3   5  16          0.52         -1.30         3.44 o                         
   4   5  16          0.40         -0.38         3.07 o                         
   5   5  16          6.98          8.67         3.43 o                         
  -6   6  16         25.87         29.59         4.01 o                         
  -5   6  16          6.07          4.92         3.69 o                         
  -4   6  16          3.55          4.37         3.55 o                         
  -3   6  16          7.56          6.49         3.47 o                         
  -2   6  16        203.85        225.70         3.78 o                         
  -1   6  16          1.73         12.39         3.39 o                         
   0   6  16         37.47         22.35         3.00 o                         
   1   6  16         58.37         52.76         3.41 o                         
   2   6  16          7.20          4.77         2.95 o                         
   3   6  16         20.85         25.07         3.63 o                         
   4   6  16          0.31          1.03         3.18 o                         
   5   6  16          0.97          1.54         3.48 o                         
  -6   7  16          0.77          2.99         4.24 o                         
  -5   7  16          0.34          2.09         3.73 o                         
  -4   7  16         13.42         21.35         3.85 o                         
  -3   7  16         60.87         56.86         3.25 o                         
  -2   7  16         48.51         64.21         4.30 o                         
  -1   7  16          1.04          4.64         3.40 o                         
   0   7  16          0.26          2.64         2.89 o                         
   1   7  16         40.84         32.68         2.99 o                         
   2   7  16          0.17          2.03         2.65 o                         
   3   7  16          0.28          1.57         2.87 o                         
   4   7  16          6.44          6.63         3.50 o                         
  -5   8  16          4.08          6.82         3.85 o                         
  -4   8  16          2.29          8.21         3.75 o                         
  -3   8  16          0.82          2.58         3.09 o                         
  -2   8  16          5.75          3.46         3.43 o                         
  -1   8  16         43.20         34.66         3.67 o                         
   0   8  16          0.99          6.14         3.53 o                         
   1   8  16          0.07          1.08         3.51 o                         
   2   8  16          8.34          8.63         2.83 o                         
   3   8  16          2.38          4.20         2.97 o                         
  -4   9  16          5.83          9.65         3.37 o                         
  -3   9  16          8.27         11.35         3.70 o                         
  -2   9  16          0.12          3.26         3.60 o                         
  -1   9  16          6.61          8.71         3.74 o                         
   0   9  16         18.10         17.44         3.77 o                         
   1   9  16         11.90         15.86         2.83 o                         
   2   9  16          0.66          1.89         3.19 o                         
   3   9  16          2.64          4.98         3.97 o                         
  -3  10  16          2.10         -0.62         3.98 o                         
  -2  10  16          0.79          7.01         3.79 o                         
  -1  10  16          0.00          2.65         3.73 o                         
   0  10  16          1.09          5.00         3.31 o                         
   1  10  16          7.56          9.77         3.84 o                         
  -7   1  17          4.97          6.83         5.40 o                         
  -6   1  17          0.02          3.92         4.32 o                         
  -5   1  17         69.67         75.03         8.92 o                         
  -4   1  17         33.45         26.93         3.05 o                         
  -3   1  17         10.07          6.36         2.52 o                         
  -2   1  17          7.73          5.86         2.49 o                         
  -1   1  17          0.33          2.70         2.62 o                         
   0   1  17        204.35        222.95         3.31 o                         
   1   1  17         52.41         50.18         2.47 o                         
   2   1  17        996.12       1008.76         9.07 o                         
   3   1  17        197.17        187.37         3.54 o                         
   4   1  17          5.37          1.78         3.26 o                         
   5   1  17          9.95         11.15         3.25 o                         
  -7   2  17          0.00         -1.67         5.23 o                         
  -6   2  17          1.51          0.73         4.50 o                         
  -5   2  17          5.65          7.59         3.45 o                         
  -4   2  17          0.09          1.63         3.36 o                         
  -3   2  17          1.87          2.38         2.83 o                         
  -2   2  17         15.91         10.40         2.44 o                         
  -1   2  17          0.04          0.13         2.15 o                         
   0   2  17         73.85         69.90         2.88 o                         
   1   2  17         59.84         58.72         2.94 o                         
   2   2  17         35.23         35.30         2.45 o                         
   3   2  17         42.87         43.52         2.63 o                         
   4   2  17         20.66         14.08         3.14 o                         
   5   2  17          1.71          3.35         3.31 o                         
  -7   3  17          0.15         -0.16         4.89 o                         
  -6   3  17          9.55          9.58         4.52 o                         
  -5   3  17          0.81          1.90         3.46 o                         
  -4   3  17         11.01          6.73         3.42 o                         
  -3   3  17         13.96          7.88         3.25 o                         
  -2   3  17          0.49          0.94         2.74 o                         
  -1   3  17         19.09         25.45         3.20 o                         
   0   3  17        325.36        291.42         4.01 o                         
   1   3  17        121.46        105.20         6.59 o                         
   2   3  17         18.50         16.52         2.65 o                         
   3   3  17         40.15         41.00         2.80 o                         
   4   3  17         38.83         37.21         3.26 o                         
   5   3  17          3.30          2.30         3.12 o                         
  -6   4  17         23.10         19.33         3.93 o                         
  -5   4  17          8.92         19.94         3.62 o                         
  -4   4  17         38.23         61.29         3.28 o                         
  -3   4  17         13.05          5.77         2.84 o                         
  -2   4  17          1.68          3.37         2.84 o                         
  -1   4  17          3.73          7.54         3.16 o                         
   0   4  17         29.96         17.48         2.53 o                         
   1   4  17         16.91         14.74         2.84 o                         
   2   4  17          3.79          6.98         3.02 o                         
   3   4  17         71.35         64.08         6.09 o                         
   4   4  17          0.17          4.69         3.62 o                         
   5   4  17          8.19          7.77         3.94 o                         
  -6   5  17          1.82         -1.48         4.12 o                         
  -5   5  17          3.17          4.22         3.62 o                         
  -4   5  17        107.44        126.06         4.88 o                         
  -3   5  17          7.50          9.79         3.06 o                         
  -2   5  17         26.28         22.59         3.41 o                         
  -1   5  17          3.74          0.71         2.95 o                         
   0   5  17         12.25         13.26         2.55 o                         
   1   5  17         12.10         18.22         2.91 o                         
   2   5  17         22.15         22.48         3.51 o                         
   3   5  17          2.20          2.32         3.52 o                         
   4   5  17         38.20         33.08         4.54 o                         
   5   5  17          0.00          2.19         4.05 o                         
  -6   6  17         12.91         13.37         4.26 o                         
  -5   6  17          1.18          1.73         3.73 o                         
  -4   6  17         40.23         54.57         3.91 o                         
  -3   6  17         34.28         46.91         3.20 o                         
  -2   6  17         35.00         31.38         3.43 o                         
  -1   6  17          6.09          1.89         2.88 o                         
   0   6  17         28.20         44.33         4.42 o                         
   1   6  17         47.86         32.68         2.49 o                         
   2   6  17         13.26         12.17         3.01 o                         
   3   6  17          0.41          3.59         2.83 o                         
   4   6  17          1.84          3.99         3.81 o                         
  -5   7  17          1.88          5.73         3.48 o                         
  -4   7  17          3.50          5.91         3.73 o                         
  -3   7  17         23.68         12.36         3.11 o                         
  -2   7  17         14.61         10.19         3.07 o                         
  -1   7  17          0.92          1.10         3.45 o                         
   0   7  17         10.18         16.16         3.05 o                         
   1   7  17          5.53          5.88         2.99 o                         
   2   7  17          1.42          1.40         3.57 o                         
   3   7  17          0.00          0.08         3.31 o                         
   4   7  17          1.39          1.08         3.41 o                         
  -5   8  17          0.06          2.93         3.43 o                         
  -4   8  17          8.04         10.68         3.80 o                         
  -3   8  17          1.92          4.31         3.58 o                         
  -2   8  17          1.82          3.12         3.13 o                         
  -1   8  17         48.09         38.63         2.90 o                         
   0   8  17          0.87          1.18         3.54 o                         
   1   8  17          1.73          2.96         3.09 o                         
   2   8  17          1.34          0.00         3.14 o                         
   3   8  17          2.56          2.52         3.37 o                         
  -4   9  17          0.74          3.60         3.97 o                         
  -3   9  17          0.87          3.85         3.80 o                         
  -2   9  17          0.22          2.64         3.69 o                         
  -1   9  17          0.03         -1.21         3.28 o                         
   0   9  17          5.41          7.99         3.67 o                         
   1   9  17          1.17          4.36         3.27 o                         
   2   9  17          0.12         -0.92         3.82 o                         
  -2  10  17          0.21          2.71         3.45 o                         
  -1  10  17          3.13         -1.63         3.37 o                         
   0  10  17          0.02          3.78         3.90 o                         
  -7   0  18          6.92          5.79         6.69 o                         
  -6   0  18          1.53          0.14         6.40 o                         
  -5   0  18         31.26         30.85         6.15 o                         
  -4   0  18         70.04         71.40         4.55 o                         
  -3   0  18          6.09          2.81         3.98 o                         
  -2   0  18        123.27        142.14         4.70 o                         
  -1   0  18        112.83        123.71         4.23 o                         
   0   0  18        163.50        130.89         3.70 o                         
   1   0  18        537.48        587.84        16.84 o                         
   2   0  18          1.32          3.78         4.33 o                         
   3   0  18         10.59         16.05         4.29 o                         
   4   0  18         29.17         28.45         3.88 o                         
   5   0  18          1.25          4.24         4.70 o                         
  -7   1  18          7.96          4.30         4.98 o                         
  -6   1  18          5.06          5.58         4.53 o                         
  -5   1  18          6.19          4.84         4.32 o                         
  -4   1  18          1.17          4.63         3.48 o                         
  -3   1  18          2.42          3.22         2.46 o                         
  -2   1  18         36.82         28.78         2.37 o                         
  -1   1  18        261.82        270.92         6.61 o                         
   0   1  18          0.32          1.15         2.21 o                         
   1   1  18        170.52        177.09         3.09 o                         
   2   1  18        131.84        132.87         3.04 o                         
   3   1  18          0.00          1.24         2.97 o                         
   4   1  18          0.30          1.57         3.20 o                         
   5   1  18          0.39          0.74         3.44 o                         
  -7   2  18          0.08          0.35         5.35 o                         
  -6   2  18          0.02          3.31         4.60 o                         
  -5   2  18         32.82         26.86         3.64 o                         
  -4   2  18          0.21          4.13         3.36 o                         
  -3   2  18          0.99          6.77         2.85 o                         
  -2   2  18         69.61         55.91         2.69 o                         
  -1   2  18         21.58         21.19         2.47 o                         
   0   2  18        289.46        252.57         9.88 o                         
   1   2  18        251.21        206.66         3.15 o                         
   2   2  18          0.00          2.18         2.37 o                         
   3   2  18          0.86          0.54         3.02 o                         
   4   2  18         15.83         13.69         3.18 o                         
   5   2  18          7.48          8.03         3.38 o                         
  -6   3  18          0.14         -0.89         3.79 o                         
  -5   3  18         22.07         16.54         3.79 o                         
  -4   3  18         53.84         50.17         3.59 o                         
  -3   3  18          1.40          2.55         3.32 o                         
  -2   3  18         39.84         35.32         3.36 o                         
  -1   3  18         24.25         23.48         2.91 o                         
   0   3  18        459.40        526.90        10.63 o                         
   1   3  18         28.13         25.76         2.64 o                         
   2   3  18         14.19         13.95         2.99 o                         
   3   3  18         41.71         48.59         3.43 o                         
   4   3  18          5.12          7.47         3.75 o                         
   5   3  18          0.85          2.73         3.51 o                         
  -6   4  18          8.58          5.87         3.98 o                         
  -5   4  18          1.55          1.89         3.67 o                         
  -4   4  18         10.29          1.89         3.58 o                         
  -3   4  18          4.62         16.57         3.45 o                         
  -2   4  18          3.79          1.93         2.31 o                         
  -1   4  18          8.32         15.57         2.93 o                         
   0   4  18        388.67        409.02         5.28 o                         
   1   4  18          1.36          2.65         3.22 o                         
   2   4  18          1.70          2.62         3.01 o                         
   3   4  18          1.46          2.74         3.25 o                         
   4   4  18          6.00          6.91         3.78 o                         
  -6   5  18         20.01         14.65         4.09 o                         
  -5   5  18          2.88          0.75         3.60 o                         
  -4   5  18         72.80         50.25         3.95 o                         
  -3   5  18          0.62          1.94         3.01 o                         
  -2   5  18         34.15         39.42         4.01 o                         
  -1   5  18          0.32         -1.34         3.38 o                         
   0   5  18          5.47          4.95         3.27 o                         
   1   5  18         60.04         59.99         3.54 o                         
   2   5  18         34.92         39.77         3.23 o                         
   3   5  18          2.73         -0.59         3.22 o                         
   4   5  18          1.46          2.96         3.23 o                         
  -5   6  18          7.17         10.62         3.85 o                         
  -4   6  18         69.59         78.92         4.00 o                         
  -3   6  18         26.44         33.22         3.62 o                         
  -2   6  18          0.92          5.03         2.72 o                         
  -1   6  18          8.91          5.08         2.97 o                         
   0   6  18         16.93          8.54         2.74 o                         
   1   6  18         14.08         15.50         3.52 o                         
   2   6  18          0.23          2.98         3.52 o                         
   3   6  18          1.26          6.26         3.73 o                         
   4   6  18          1.57          0.28         3.28 o                         
  -5   7  18          0.03          2.53         3.89 o                         
  -4   7  18          2.46          3.59         3.78 o                         
  -3   7  18         44.03         38.23         3.32 o                         
  -2   7  18         11.45         11.76         3.54 o                         
  -1   7  18         33.68         24.79         3.67 o                         
   0   7  18          1.42          7.61         3.03 o                         
   1   7  18         22.53         27.75         3.63 o                         
   2   7  18          0.29          4.18         3.17 o                         
   3   7  18          4.97          8.20         3.89 o                         
  -4   8  18          3.12          0.09         3.90 o                         
  -3   8  18          7.52          8.21         3.78 o                         
  -2   8  18          1.27          2.34         3.66 o                         
  -1   8  18         17.09         19.10         3.72 o                         
   0   8  18          5.64          7.15         3.15 o                         
   1   8  18          8.26          3.61         3.66 o                         
   2   8  18          0.58          0.01         3.82 o                         
  -3   9  18          0.16          0.21         3.85 o                         
  -2   9  18          3.05          6.97         3.78 o                         
  -1   9  18          6.98         10.74         3.80 o                         
   0   9  18          1.36          7.82         4.20 o                         
   1   9  18          0.73          3.03         3.70 o                         
  -6   1  19          0.64          2.03         4.68 o                         
  -5   1  19          7.47         13.75         6.13 o                         
  -4   1  19          1.07          2.49         3.43 o                         
  -3   1  19          4.84         14.73         2.92 o                         
  -2   1  19          0.84         -0.96         2.62 o                         
  -1   1  19         14.21         15.13         2.85 o                         
   0   1  19        192.92        198.02         3.22 o                         
   1   1  19        229.66        224.88         4.65 o                         
   2   1  19          3.53          5.74         2.97 o                         
   3   1  19         25.24         24.19         3.13 o                         
   4   1  19          1.62         -0.84         2.93 o                         
   5   1  19          0.10          1.79         3.43 o                         
  -6   2  19          0.04          1.18         4.74 o                         
  -5   2  19          6.75          9.12         3.55 o                         
  -4   2  19          1.01         -1.03         3.50 o                         
  -3   2  19          0.41          1.33         2.86 o                         
  -2   2  19         95.97         92.76         2.87 o                         
  -1   2  19        149.94        141.61         7.97 o                         
   0   2  19        634.74        628.76         3.94 o                         
   1   2  19         34.71         34.81         3.01 o                         
   2   2  19         15.03         14.75         2.99 o                         
   3   2  19          2.96          5.34         3.02 o                         
   4   2  19          1.53          2.02         2.91 o                         
  -6   3  19         17.14         21.96         4.10 o                         
  -5   3  19          2.86          4.01         3.68 o                         
  -4   3  19          9.89         18.76         3.58 o                         
  -3   3  19         69.47         45.36         3.54 o                         
  -2   3  19         22.02         31.04         2.77 o                         
  -1   3  19         32.64         38.53         2.89 o                         
   0   3  19         95.13         81.65         6.80 o                         
   1   3  19         61.51         58.77         2.86 o                         
   2   3  19         13.96         12.09         2.62 o                         
   3   3  19          1.71          3.22         2.68 o                         
   4   3  19          9.91         12.26         2.97 o                         
  -6   4  19         11.48         12.61         4.02 o                         
  -5   4  19          0.63          3.44         3.67 o                         
  -4   4  19         26.39         38.42         4.38 o                         
  -3   4  19          0.90          1.51         3.02 o                         
  -2   4  19          1.78          1.87         2.62 o                         
  -1   4  19         12.46         11.35         3.45 o                         
   0   4  19          0.02          2.07         2.61 o                         
   1   4  19          0.21         -2.54         3.39 o                         
   2   4  19        178.56        160.66         5.85 o                         
   3   4  19          2.45          2.21         3.27 o                         
   4   4  19          5.54          6.45         3.28 o                         
  -5   5  19          3.98          6.41         3.23 o                         
  -4   5  19         16.76         18.66         3.26 o                         
  -3   5  19          5.53          7.12         3.56 o                         
  -2   5  19         39.73         27.86         3.47 o                         
  -1   5  19         29.02         29.51         2.82 o                         
   0   5  19         35.07         27.94         3.42 o                         
   1   5  19          2.82         11.86         3.45 o                         
   2   5  19         28.85         19.45         3.11 o                         
   3   5  19          7.11          8.36         3.86 o                         
   4   5  19          0.79          2.79         3.42 o                         
  -5   6  19          5.84          3.44         3.87 o                         
  -4   6  19          9.96         13.50         3.26 o                         
  -3   6  19          4.16          5.38         3.66 o                         
  -2   6  19          8.22          9.43         3.64 o                         
  -1   6  19         33.50         41.77         4.10 o                         
   0   6  19          3.73          7.13         3.01 o                         
   1   6  19          0.49          4.08         3.24 o                         
   2   6  19          3.54          4.82         3.08 o                         
   3   6  19          0.45          1.46         3.85 o                         
  -4   7  19          3.65          4.79         3.85 o                         
  -3   7  19         29.94         26.23         3.28 o                         
  -2   7  19          0.88          2.98         3.13 o                         
  -1   7  19         58.21         82.89         3.92 o                         
   0   7  19          1.63          5.16         3.59 o                         
   1   7  19         10.74          7.22         3.08 o                         
   2   7  19          1.18          3.99         3.28 o                         
   3   7  19          0.01          3.07         3.44 o                         
  -4   8  19          1.64          3.63         4.00 o                         
  -3   8  19          1.93          3.69         3.37 o                         
  -2   8  19          0.03         -0.02         3.74 o                         
  -1   8  19         16.99         22.06         3.47 o                         
   0   8  19          9.29         17.29         3.21 o                         
   1   8  19          3.65          0.98         3.17 o                         
   2   8  19          2.46          0.97         3.41 o                         
  -2   9  19          0.50          3.46         3.34 o                         
  -1   9  19          1.02          5.49         3.43 o                         
   0   9  19          0.12          0.04         3.43 o                         
  -6   0  20          2.53          5.68         6.54 o                         
  -5   0  20          0.87         -2.15         6.36 o                         
  -4   0  20         31.87         47.41         4.50 o                         
  -3   0  20         13.32          5.81         2.97 o                         
  -2   0  20          0.09          7.56         4.08 o                         
  -1   0  20         26.63         33.48         3.43 o                         
   0   0  20         24.16         23.49         3.35 o                         
   1   0  20        389.61        385.26         5.44 o                         
   2   0  20         49.96         46.84         4.39 o                         
   3   0  20         46.15         44.66         3.93 o                         
   4   0  20         11.29         13.21         4.80 o                         
  -6   1  20          0.47          2.97         3.90 o                         
  -5   1  20          6.87          7.22         3.74 o                         
  -4   1  20         29.91         40.46         3.71 o                         
  -3   1  20          1.88          1.97         2.67 o                         
  -2   1  20         43.96         47.86         2.81 o                         
  -1   1  20          7.39          8.12         2.57 o                         
   0   1  20        124.77        149.03         5.78 o                         
   1   1  20          0.38          2.07         2.42 o                         
   2   1  20          0.00          1.98         2.72 o                         
   3   1  20          3.85         11.52         3.11 o                         
   4   1  20          0.09          1.25         3.31 o                         
  -6   2  20          8.49          8.38         4.84 o                         
  -5   2  20          9.00          4.49         3.11 o                         
  -4   2  20         45.21         32.89         2.94 o                         
  -3   2  20         38.50         50.18         3.59 o                         
  -2   2  20         36.88         39.83         3.07 o                         
  -1   2  20         74.66         79.06         2.62 o                         
   0   2  20        128.78        118.91         3.22 o                         
   1   2  20         14.52          9.78         2.67 o                         
   2   2  20         25.27         31.67         3.13 o                         
   3   2  20         66.05         59.38         3.05 o                         
   4   2  20         12.47         19.86         3.38 o                         
  -6   3  20          9.47          8.81         3.99 o                         
  -5   3  20          0.13          2.17         3.72 o                         
  -4   3  20         11.98         10.16         3.14 o                         
  -3   3  20          3.44          9.61         3.04 o                         
  -2   3  20          0.10          5.92         3.48 o                         
  -1   3  20         49.17         50.30         3.52 o                         
   0   3  20          9.94          7.50         2.39 o                         
   1   3  20          5.84          8.28         2.68 o                         
   2   3  20          1.30          6.02         2.53 o                         
   3   3  20          8.29          8.48         3.25 o                         
   4   3  20         36.19         38.05         3.48 o                         
  -5   4  20          1.45          1.58         3.80 o                         
  -4   4  20          1.41          6.10         3.74 o                         
  -3   4  20          0.09          7.24         3.44 o                         
  -2   4  20        245.71        269.11        12.16 o                         
  -1   4  20         16.80         15.03         3.46 o                         
   0   4  20          3.14         11.61         2.39 o                         
   1   4  20         24.61         28.36         3.21 o                         
   2   4  20          8.37         12.25         3.69 o                         
   3   4  20          0.78          1.30         2.91 o                         
   4   4  20          7.94         14.55         4.14 o                         
  -5   5  20         12.12         11.84         3.90 o                         
  -4   5  20          3.25          7.96         3.76 o                         
  -3   5  20          1.73          0.81         2.56 o                         
  -2   5  20         10.07         12.75         3.51 o                         
  -1   5  20         10.55         16.93         2.80 o                         
   0   5  20          3.14         12.90         3.51 o                         
   1   5  20         17.82         13.71         4.39 o                         
   2   5  20          6.15          3.91         3.68 o                         
   3   5  20          7.60          6.54         3.84 o                         
  -5   6  20          2.81          0.04         4.00 o                         
  -4   6  20          0.49          0.01         3.32 o                         
  -3   6  20         12.75         20.24         3.26 o                         
  -2   6  20          1.81          2.03         3.14 o                         
  -1   6  20         31.12         29.68         3.22 o                         
   0   6  20          3.10          4.16         4.62 o                         
   1   6  20          0.90          2.01         3.54 o                         
   2   6  20          0.11          5.76         3.69 o                         
   3   6  20          0.06          0.11         4.02 o                         
  -4   7  20          0.25          2.54         3.99 o                         
  -3   7  20          0.09          2.98         3.79 o                         
  -2   7  20          5.55         10.37         3.33 o                         
  -1   7  20          8.72          1.17         3.21 o                         
   0   7  20          0.02          3.49         3.14 o                         
   1   7  20          0.77          5.96         3.22 o                         
   2   7  20          0.57          2.48         3.82 o                         
  -3   8  20          7.42          8.40         4.05 o                         
  -2   8  20          1.39          0.75         3.27 o                         
  -1   8  20          2.66          7.49         3.84 o                         
   0   8  20          1.58          3.18         3.85 o                         
   1   8  20          0.01          2.49         3.42 o                         
  -6   1  21          2.74          7.02         5.01 o                         
  -5   1  21          1.51          3.38         4.68 o                         
  -4   1  21          3.02          9.49         3.17 o                         
  -3   1  21         68.93         52.83         5.00 o                         
  -2   1  21         30.89         35.98         2.49 o                         
  -1   1  21        254.46        264.88         5.33 o                         
   0   1  21         15.11         13.13         2.48 o                         
   1   1  21          3.89          4.00         3.04 o                         
   2   1  21         14.17         18.06         2.79 o                         
   3   1  21          7.03          7.75         3.21 o                         
   4   1  21          0.79          3.57         3.12 o                         
  -6   2  21          8.01          6.96         5.00 o                         
  -5   2  21          5.32          6.25         4.57 o                         
  -4   2  21          0.29          4.25         3.64 o                         
  -3   2  21         14.17         15.60         3.11 o                         
  -2   2  21         78.37         78.46         3.32 o                         
  -1   2  21         25.75         29.44         3.07 o                         
   0   2  21          0.78          1.88         2.37 o                         
   1   2  21         13.92         16.12         2.50 o                         
   2   2  21          3.36          8.17         2.75 o                         
   3   2  21          2.12         -0.16         3.23 o                         
   4   2  21          0.97          0.45         3.51 o                         
  -5   3  21          4.10          5.05         3.81 o                         
  -4   3  21          5.49          7.56         3.66 o                         
  -3   3  21          4.08          5.33         3.02 o                         
  -2   3  21        473.93        443.26         8.71 o                         
  -1   3  21         13.02         11.06         2.96 o                         
   0   3  21        111.50         97.03         4.04 o                         
   1   3  21          0.26          2.37         2.69 o                         
   2   3  21          4.44          4.59         3.18 o                         
   3   3  21         14.54         10.90         3.36 o                         
  -5   4  21         12.54          5.53         3.94 o                         
  -4   4  21         29.93         24.73         3.80 o                         
  -3   4  21         28.67         21.00         3.16 o                         
  -2   4  21         22.84         16.46         3.63 o                         
  -1   4  21          0.12         -0.33         3.50 o                         
   0   4  21         65.63         55.83         3.27 o                         
   1   4  21          1.54          3.19         2.46 o                         
   2   4  21         21.44         15.83         3.27 o                         
   3   4  21          0.06          2.14         3.33 o                         
  -5   5  21          1.50         -1.41         3.97 o                         
  -4   5  21          3.10          4.72         3.84 o                         
  -3   5  21          0.89          2.98         3.19 o                         
  -2   5  21         18.69         13.37         3.27 o                         
  -1   5  21         12.15         11.20         3.22 o                         
   0   5  21          7.47          7.34         3.08 o                         
   1   5  21          3.16         12.95         5.87 o                         
   2   5  21          5.33          8.94         3.31 o                         
   3   5  21          6.16          7.87         3.95 o                         
  -4   6  21          1.18          2.44         3.53 o                         
  -3   6  21          0.52          5.59         3.29 o                         
  -2   6  21         27.42         20.95         3.26 o                         
  -1   6  21          0.13          1.84         3.24 o                         
   0   6  21          4.16          7.93         3.27 o                         
   1   6  21          4.87          8.00         3.71 o                         
   2   6  21          5.80          7.81         3.45 o                         
  -3   7  21          9.48         12.78         3.40 o                         
  -2   7  21          4.24          9.96         3.26 o                         
  -1   7  21          1.79          3.26         2.99 o                         
   0   7  21          0.01          1.43         3.80 o                         
   1   7  21          0.08          1.10         3.24 o                         
  -1   8  21         10.40          3.39         4.02 o                         
  -5   0  22          0.05          0.93         6.72 o                         
  -4   0  22          2.16         -1.32         4.50 o                         
  -3   0  22         21.90         35.98         6.20 o                         
  -2   0  22          1.36         -0.65         3.49 o                         
  -1   0  22        263.72        272.95         5.14 o                         
   0   0  22         50.67         53.06         3.52 o                         
   1   0  22          1.70          1.75         3.60 o                         
   2   0  22          0.01          3.04         4.46 o                         
   3   0  22         22.62         26.34         4.73 o                         
  -5   1  22          1.45          2.27         3.90 o                         
  -4   1  22          7.08         12.35         3.24 o                         
  -3   1  22          1.47          1.55         3.16 o                         
  -2   1  22         23.69         31.47         3.15 o                         
  -1   1  22         95.48         86.06         2.73 o                         
   0   1  22          1.18          1.52         2.71 o                         
   1   1  22          8.73          6.10         3.10 o                         
   2   1  22          0.70          2.05         2.83 o                         
   3   1  22         50.03         46.37         3.43 o                         
  -5   2  22          1.61          3.81         3.82 o                         
  -4   2  22          0.10         -3.33         3.74 o                         
  -3   2  22          1.02          5.29         3.64 o                         
  -2   2  22        116.71         93.05        11.43 o                         
  -1   2  22         97.63         71.73         5.03 o                         
   0   2  22          0.30          2.88         2.66 o                         
   1   2  22          0.78          3.75         2.84 o                         
   2   2  22          0.15          0.30         2.60 o                         
   3   2  22         23.96         19.58         3.38 o                         
  -5   3  22         10.49          9.90         3.91 o                         
  -4   3  22         37.10         36.94         3.92 o                         
  -3   3  22         35.63         35.23         3.33 o                         
  -2   3  22         89.47         92.23         5.95 o                         
  -1   3  22          3.71          3.18         3.04 o                         
   0   3  22         10.02          9.55         2.80 o                         
   1   3  22          0.26          2.55         3.15 o                         
   2   3  22          0.08         -0.94         2.86 o                         
   3   3  22          0.75          3.21         3.42 o                         
  -4   4  22          0.25          5.05         3.88 o                         
  -3   4  22          0.02         -1.20         3.58 o                         
  -2   4  22         43.27         42.41         3.34 o                         
  -1   4  22         24.26         26.06         3.25 o                         
   0   4  22          0.06          2.01         3.64 o                         
   1   4  22          7.81          7.90         3.64 o                         
   2   4  22          3.32          3.88         3.36 o                         
  -4   5  22         14.41          9.40         3.96 o                         
  -3   5  22          3.93         11.05         3.57 o                         
  -2   5  22          2.56          7.53         3.75 o                         
  -1   5  22          3.83          5.21         3.26 o                         
   0   5  22         26.43         30.50         2.92 o                         
   1   5  22          7.45          9.07         3.74 o                         
   2   5  22          0.27          0.70         3.02 o                         
  -3   6  22          1.95          3.87         3.84 o                         
  -2   6  22          0.57          4.23         3.29 o                         
  -1   6  22          4.45          8.00         3.26 o                         
   0   6  22          3.90         -0.08         3.80 o                         
   1   6  22         12.29         12.69         3.92 o                         
  -2   7  22          0.21          1.16         3.88 o                         
  -1   7  22          0.60          2.65         3.93 o                         
   0   7  22          2.12          3.84         4.02 o                         
  -5   1  23          8.28          8.57         4.86 o                         
  -4   1  23          5.82          6.21         3.32 o                         
  -3   1  23         15.40         17.73         2.92 o                         
  -2   1  23          5.86          9.32         2.86 o                         
  -1   1  23         31.96         30.55         3.02 o                         
   0   1  23          1.92          4.71         2.78 o                         
   1   1  23         19.00         26.24         3.43 o                         
   2   1  23          3.47          4.76         2.92 o                         
   3   1  23         22.36         25.93         3.50 o                         
  -5   2  23         12.00         12.81         3.50 o                         
  -4   2  23         60.58         48.06         3.52 o                         
  -3   2  23         50.22         59.38         3.41 o                         
  -2   2  23         41.32         36.24         2.97 o                         
  -1   2  23          0.44         -2.22         3.07 o                         
   0   2  23          1.66          4.86         3.10 o                         
   1   2  23          0.09          1.05         2.64 o                         
   2   2  23          4.63          9.95         2.97 o                         
  -4   3  23         28.50         26.97         3.44 o                         
  -3   3  23         33.36         27.15         3.37 o                         
  -2   3  23          4.39          2.94         3.67 o                         
  -1   3  23         10.24         10.23         2.86 o                         
   0   3  23          0.10          1.57         2.56 o                         
   1   3  23          9.42         10.16         2.48 o                         
   2   3  23          1.42          0.38         3.39 o                         
  -4   4  23         38.64         53.70         4.22 o                         
  -3   4  23          0.28         -0.71         3.23 o                         
  -2   4  23          0.08          3.64         3.26 o                         
  -1   4  23          9.11          7.09         3.71 o                         
   0   4  23         25.99         22.79         3.31 o                         
   1   4  23          2.49          3.92         3.79 o                         
   2   4  23         26.67         23.30         4.09 o                         
  -3   5  23          0.00          4.31         3.91 o                         
  -2   5  23          2.62          2.71         3.79 o                         
  -1   5  23          4.84          9.11         3.87 o                         
   0   5  23          0.02          1.57         3.84 o                         
   1   5  23          2.15          1.54         3.45 o                         
  -2   6  23          3.63          0.98         3.40 o                         
  -1   6  23          1.83          7.53         3.41 o                         
   0   6  23          0.01          3.02         3.41 o                         
  -4   0  24          1.89          1.61         4.75 o                         
  -3   0  24          9.96          7.69         5.04 o                         
  -2   0  24          3.08          7.11         4.45 o                         
  -1   0  24          7.57          7.44         4.50 o                         
   0   0  24          1.07         -0.47         3.61 o                         
   1   0  24          9.27          2.99         4.70 o                         
   2   0  24         15.09         15.54         4.90 o                         
  -4   1  24          8.29         13.04         3.41 o                         
  -3   1  24          1.74         -1.30         3.00 o                         
  -2   1  24          0.09         -0.08         2.64 o                         
  -1   1  24          1.34          1.79         2.72 o                         
   0   1  24          3.47          7.12         3.18 o                         
   1   1  24         15.40         14.53         3.01 o                         
   2   1  24          1.69          5.96         3.03 o                         
  -4   2  24          2.83          4.75         3.47 o                         
  -3   2  24        120.11        132.07         8.51 o                         
  -2   2  24          9.25         11.81         2.75 o                         
  -1   2  24          0.06          0.56         2.54 o                         
   0   2  24          8.14          9.58         2.56 o                         
   1   2  24          4.18          5.52         2.99 o                         
   2   2  24          0.96          1.25         3.05 o                         
  -3   3  24         22.63         25.32         4.03 o                         
  -2   3  24          0.71          2.91         3.82 o                         
  -1   3  24          3.94          5.12         3.19 o                         
   0   3  24          0.01         -0.13         2.85 o                         
   1   3  24          0.22         -0.71         3.31 o                         
  -3   4  24          4.70          7.54         4.02 o                         
  -2   4  24          4.03          6.14         3.33 o                         
  -1   4  24          0.03          3.46         2.97 o                         
   0   4  24          0.15          2.95         3.23 o                         
   1   4  24          1.33          4.68         4.48 o                         
  -2   5  24         18.13         20.77         3.52 o                         
  -1   5  24          8.27         12.48         3.42 o                         
   0   5  24         10.26         13.97         3.48 o                         
  -3   1  25         49.73         38.18         3.16 o                         
  -2   1  25          2.15          3.55         2.67 o                         
  -1   1  25          0.58          3.82         2.89 o                         
   0   1  25          0.19          0.80         2.99 o                         
   1   1  25          4.08          7.20         3.07 o                         
  -3   2  25          0.49          5.77         3.50 o                         
  -2   2  25          0.01          2.83         3.88 o                         
  -1   2  25          2.84          4.27         3.28 o                         
   0   2  25          4.96          3.45         3.36 o                         
   1   2  25          1.35         -0.62         3.48 o                         
  -2   3  25         26.00         15.79         3.09 o                         
  -1   3  25          0.95         -0.74         3.35 o                         
   0   3  25          4.29          4.46         2.97 o                         
  -2   0  26          0.24          4.70         8.40 o                         
  -1   0  26         10.69          9.80         6.29 o                         
  -1   1  26          0.87          1.08         3.00 o                         
                                                                                
